# Supplementary material for: Leveraging Multi-Model Machine Learning Algorithms for Tumor–Normal Classification and Discovery of Biomarkers in Colorectal Cancer Using Multi-Omics Data
Source: Cancers (Basel). 2026 May 7;18(10):1503. doi: 10.3390/cancers18101503 (PMC13204554; doi:10.3390/cancers18101503)
Supplement: Supplementary file 1 [file cancers-18-01503-s001.zip]

Archive with 10 entries (10 files):
- Supplementary Figures documment SD1.pdf
- SUPPLEMENTARY Table S1.xlsx
- SUPPLEMENTARY TABLE S2.xlsx
- SUPPLEMENTARY TABLE S3.xlsx
- SUPPLEMENTARY TABLE S4.xlsx
- SUPPLEMENTARY TABLE S5.xlsx
- Supplementary Figure S1.pdf
- Supplementary Figure S2.pdf
- Supplementary Figure S3.pdf
- Supplementary Figure S4.pdf
