# Supplementary material for: Leveraging Multi-Model Machine Learning Algorithms for Tumor–Normal Classification and Discovery of Biomarkers in Colorectal Cancer Using Multi-Omics Data
Source: Cancers (Basel). 2026 May 7;18(10):1503. doi: 10.3390/cancers18101503 (PMC13204554; doi:10.3390/cancers18101503)
Supplement: Supplementary file 1 [file cancers-18-01503-s001.zip › SUPPLEMENTARY Table S1.xlsx]

## Sheet: Sheet1
impurity -based						gain-based
RF_ Feature	Chromosome_Position	Importance	ET_Feature	Chromosome_Position	Importance	GB_Feature	Chromosome_Position	Importance	light_GBM_Feature	Chromosome_Position	Importance	Feature	Chromosome_Position	Importance
FAM161B	14q24.3	0.0153788	ARL6IP4	12q24.31	0.00719816	CADM3	1q23.2	0.975156	CDH3	16q22.1	79.5	CADM3	1q23.2	0.324171
PINK1	1p36.12	0.011131	AC090004.1		0.00593203	GRIN2D	19q13.33	0.0162027	CADM3	1q23.2	57.3	CDH3	16q22.1	0.150889
LDLRAD2	1p36.12	0.0108918	ST13P4	13q14.2	0.00573993	ENC1	5q13.3	0.0014794	GLP2R	17p13.1	39.1	CLEC3B	3p21.31	0.150507
MIR497HG		0.0105599	MED4.AS1		0.00572571	ETV4	17q21.31	0.00107306	PLPP1	5q11.2	31.9	GLP2R	17p13.1	0.0816831
CLEC3B	3p21.31	0.00867283	RPL23AP42	3q26.1	0.0056696	IDH3A	15q25.1	0.00102936	ETV4	17q21.31	26	PLPP1	5q11.2	0.0435489
MOCS1	6p21.2	0.00865958	CDH3	16q22.1	0.00536068	ACAD8	11q25	0.000589767	CLEC3B	3p21.31	22.9	MMP7	11q22.2	0.0125081
RNF112	17p11.2	0.0085164	AC022400.7		0.0047781	PPM1H	12q14.1-q14.2	0.000486761	GRIN2D	19q13.33	21.2	ETV4	17q21.31	0.0106263
CDH3	16q22.1	0.00844251	AC023055.1		0.00465684	ELFN1.AS1		0.000354949	IDH3A	15q25.1	17.4	GRIN2D	19q13.33	0.00776323
PLP1	Xq22.2	0.00815458	HNRNPA1P7		0.00458567	CDH3	16q22.1	0.000332623	KRT80	12q13.13	14.1	IDH3A	15q25.1	0.0058052
STBD1	4q21.1	0.00773548	AL662797.1		0.00446054	SUCLG2P2		0.000321522	EPHX4	1p22.1	12.4	PPM1H	12q14.1-q14.2	0.00566002
CBX7	22q13.1	0.00721378	AL138752.2		0.00444815	SMAP1	6q13	0.000283549	PDLIM2	8p21.3	10.9	SMYD3	1q44	0.0053963
ULBP3	6q25.1	0.00717281	RBM14.RBM4		0.00444327	TMEM131	2q11.2	0.000252171	PINK1	1p36.12	10.7	NUS1P1		0.00521565
MET	7q31.2	0.00699263	U2AF1L5		0.00444144	CBX4	17q25.3	0.00022236	X		8.7	X		0.004598
MAMDC2	9q21.12	0.00686852	MRM2	7p22.3	0.00440988	PDCL	9q33.2	0.000196187	AC004707.1		8	VWA2	10q25.3	0.00453836
CADM3	1q23.2	0.0068646	AL096870.2		0.00434884	PIP5K1B	9q21.11	0.000177772	ACKR1	1q23.2	7.8	AC004707.1		0.00451359
ETV4	17q21.31	0.00645929	AL157935.2		0.00431574	TRIB3	20p13	0.000150691	SCN4B	11q23.3	7.7	C12orf66		0.00433163
DAAM2	6p21.2	0.00644294	NBPF19		0.00430238	TSEN15	1q25.3	0.000142755	PKM	15q23	7.5	ACAD8	11q25	0.00416725
RRAS2P1		0.00641838	AC012651.1		0.00427686	ETFDH	4q32.1	0.000133023	SPOCD1	1p35.2	7.1	SKA3	13q12.11	0.00388166
CEMIP	15q25.1	0.00634708	MTMR3	22q12.2	0.00413207	PBLD	10q21.3	0.000107811	CASZ1	1p36.22	6.9	TMEM63C	14q24.3	0.00368079
TMOD1	9q22.33	0.00618524	RPL26P19		0.00409158	DMXL1	5q23.1	9.68181e-05	FAM161B	14q24.3	6.8	PINK1	1p36.12	0.0036795
PLCD4	2q35	0.00614729	MIF	22q11.23	0.00401123	ZNF816	19q13.41	9.00538e-05	RPL12P14		6.7	ARHGEF25	12q13.3	0.00356609
AC004707.1		0.00611663	INO80B	2p13.1	0.00384429	AGAP1	2q37.2	8.77433e-05	RSPO1	1p34.3	6.5	FNDC10	1p36.33	0.00350724
PDE2A	11q13.4	0.0058391	PLCD4	2q35	0.00347614	SLC22A5	5q31.1	8.75564e-05	CHP2	16p12.2	6.4	TMEM236	10p12.33	0.00309037
TCF21	6q23.2	0.00572245	PCDHGB1	5q31.3	0.00330592	IGKV3D.20		7.13982e-05	ABHD6	3p14.3	6.2	CNNM2	10q24.32	0.00273384
TMEM151B	6p21.1	0.00569231	TMEM151B	6p21.1	0.00316052	MRPS23	17q22	6.05956e-05	SEC16A	9q34.3	6.1	ENC1	5q13.3	0.00272877
HAUS7	Xq28	0.00548359	AC120057.3		0.00312593	DDIAS	11q14.1	5.88456e-05	PDE2A	11q13.4	6	ADAM33	20p13	0.0026582
GLP2R	17p13.1	0.00546979	BCL2L2.PABPN1		0.00312301	ZC3H14	14q31.3	5.28621e-05	VWA2	10q25.3	5.9	NEBL	10p12.31	0.00256339
VAMP2	17p13.1	0.00540164	AC099560.2		0.00311588	SLC17A4	6p22.2	4.84328e-05	AL365295.1		5.4	SYNC	1p35.1	0.00242005
ASPA	17p13.2	0.00532034	SPATA21	1p36.13	0.00311514	NR1H4	12q23.1	3.84955e-05	PDE7B	6q23.3	5.2	RPS15AP11		0.00225221
ENC1	5q13.3	0.00522953	MYG1	12q13.13	0.00311368	NBPF10	1q21.1	3.60427e-05	ABCA8	17q24.2	5.1	KRT80	12q13.13	0.00207816
MACC1	7p21.1	0.00495452	AC097382.2		0.00309086	MTRNR2L12		3.60184e-05	MEOX1	17q21.31	4.9	CACNA1H	16p13.3	0.00207067
MAL	2q11.1	0.00490074	TSNAX.DISC1		0.00308436	SOS2	14q21.3	3.50855e-05	KDM6B	17p13.1	4.8	KAT5	11q13.1	0.00205012
PPM1H	12q14.1-q14.2	0.00489039	STBD1	4q21.1	0.0030753	RPUSD4	11q24.2	3.14969e-05	MMP7	11q22.2	4.8	ZNF219	14q11.2	0.00204321
POLR1B	2q14.1	0.00483286	AC011330.1		0.00307475	AHCYL2	7q32.1	3.1476e-05	ITM2C	2q37.1	4.7	COL11A1	1p21.1	0.00201207
PCAT1		0.00477685	AC073548.1		0.00302973	KRT80	12q13.13	3.09434e-05	GALNT16	14q24.1	4.6	PXMP2	12q24.33	0.00197651
FAM107A	3p14.3-p14.2	0.00469466	PTP4A1	6q12	0.0030263	CA1	8q21.2	2.57101e-05	SMYD3	1q44	4.6	TMEM151B	6p21.1	0.00195588
FGFBP2		0.00465005	STAG3L5P.PVRIG2P.PILRB		0.00300934	CRACD	4q12	2.57033e-05	PDPK1	16p13.3	4.5	RDH5	12q13.2	0.00193681
TLCD4.RWDD3		0.00462613	C17orf49		0.00300806	POLR1G	19q13.32	2.34883e-05	PKNOX2	11q24.2	4.5	SMAP1	6q13	0.00193198
AP006621.1		0.00462208	AC040162.3		0.00300465	UTP23	8q24.11	2.28786e-05	SCUBE1	22q13.2	4.5	TCF21	6q23.2	0.00183148
CNNM2	10q24.32	0.00452136	AC009690.1		0.00300314	TDRD7	9q22.33	2.2841e-05	ANKRD22	10q23.31	4.4	DNAI4	1p31.3	0.00181914
ATP6V1G2	6p21.33	0.00439515	ZBED6	1q32.1	0.00300275	SPDYE18		2.09735e-05	SH2D7	15q25.1	4.3	GSTM4	1p13.3	0.00180906
ABCA8	17q24.2	0.00439213	SPOUT1	9q34.11	0.00300031	NBPF12	1q21.1	1.93739e-05	MBIP	14q13.3	4.3	EGLN1	1q42.2	0.00180805
PDZD4	Xq28	0.00438636	AC113404.3		0.00298671	TMIGD1	17q11.2	1.91904e-05	PPM1H	12q14.1-q14.2	4.3	CAMTA2	17p13.2	0.00177338
SOX10	22q13.1	0.00434032	SLC39A1	1q21.3	0.00298562	GLP2R	17p13.1	1.86607e-05	NUP35	2q32.1	4.2	AP006222.1		0.0016427
ADH1B	4q23	0.0043024	ATP5MF.PTCD1		0.00298107	HS3ST1	4p15.33	1.57848e-05	NAP1L2	Xq13.2	4.2	SUCLG2P2		0.0016364
SERF1B	5q13.2	0.00415139	PLSCR3	17p13.1	0.00297506	NPIPB3	16p12.2	1.47246e-05	ENC1	5q13.3	4.2	AL365330.1		0.0016043
AC037459.2		0.00402981	SLC5A2	16p11.2	0.00297475	POLR1F	7p21.1	1.27404e-05	AL031985.3		4.1	FAM161B	14q24.3	0.00151851
CALM2P3		0.00390736	AMT	3p21.31	0.00297472	UBFD1	16p12.2	1.20354e-05	CYB5R2	11p15.4	4.1	TLE5	19p13.3	0.00151461
AP003352.1		0.00390261	HERC3	4q22.1	0.00297314	SMARCE1	17q21.2	1.18455e-05	TTC27	2p22.3	4	TOX4	14q11.2	0.0015105
ADHFE1	8q13.1	0.00390191	AC137630.1		0.00297166	ANKS1A	6p21.31	1.04915e-05	SPATA12	3p14.3	3.9	LPCAT3	12p13.31	0.00149932
CHMP4A		0.00389697	AL109811.1		0.00296919	ETF1	5q31.2	9.38277e-06	NEBL	10p12.31	3.9	MTFR1L	1p36.11	0.00146384
AC034102.1		0.00385389	KIF1C.AS1		0.00296788	PHC2	1p35.1	8.56841e-06	ARMH3	10q24.32	3.9	PRIMA1	14q32.12	0.00143036
NKX2.3		0.00379827	RPS27AP5		0.0029674	IGHV3.15		8.33559e-06	LINC00294		3.9	PACC1	1q32.3	0.00142779
AP002990.1		0.00372733	AL117209.1		0.00296706	C1orf198	1q42.2	7.9785e-06	CAPZB	1p36.13	3.8	FAM107A	3p14.3-p14.2	0.00134568
PLPP3	1p32.2	0.00372131	IPO4	14q12	0.0029643	ZNF555	19p13.3	6.99587e-06	PWWP3B	Xq22.3	3.8	NUP43	6q25.1	0.00128819
ZFHX2.AS1		0.0037067	RBM34	1q42.3	0.00295895	DND1P1		6.81653e-06	PLPP4	10q26.12	3.7	CLPB	11q13.4	0.00127556
SUN2	22q13.1	0.00362872	AGAP5	10q22.2	0.00295575	AGAP5	10q22.2	6.10121e-06	SMKR1		3.7	CIPC	14q24.3	0.00125965
ADAM33	20p13	0.0036175	SUPT4H1	17q22	0.00295443	SLC39A3	19p13.3	5.71897e-06	SLC25A35	17p13.1	3.7	MSX2	5q35.2	0.00125521
RPL23AP42	3q26.1	0.00360623	AC104938.1		0.00295398	TCEANC2	1p32.3	5.1781e-06	TLE5	19p13.3	3.7	WASH7P		0.00122031
PRPH	12q13.12	0.0035092	SCAND2P		0.00294965	ACOX1	17q25.1	4.98094e-06	FNDC10	1p36.33	3.6	WASH9P		0.00117322
NFE2L3	7p15.2	0.00345157	SEMA3F.AS1		0.00294946	DUSP4	8p12	4.66816e-06	KIRREL3	11q24.2	3.6	ULBP3	6q25.1	0.00117305
TMEM100	17q22	0.00342906	MRPL38	17q25.1	0.00294537	GAB1	4q31.21	4.36905e-06	IGLV2.18		3.6	AL627309.5		0.00113167
ERCC5	13q33.1	0.00342427	TM9SF1	14q12	0.00293628	HS2ST1	1p22.3	4.16557e-06	ACBD4	17q21.31	3.6	IP6K3	6p21.31	0.0011005
CASKIN1	16p13.3	0.00341588	AC079447.1		0.0029298	NAT14	19q13.42	3.81475e-06	TMEM132A	11q12.2	3.6	ADH1B	4q23	0.00108877
TRIP13	5p15.33	0.00334867	AC007040.2		0.00292977	DGAT2	11q13.5	3.40489e-06	CLPB	11q13.4	3.5	GRIK3	1p34.3	0.00108004
BCL2L2	14q11.2	0.00328806	AC064799.1		0.00292814	SPATA33	16q24.3	3.11799e-06	NUP88	17p13.2	3.5	THAP3	1p36.31	0.00107886
ZNF8.ERVK3.1		0.00327053	RPL17	18q21.1	0.00292166	ITFG1	16q12.1	3.11634e-06	SORCS1	10q25.1	3.5	RNF187		0.00105966
ARHGEF25	12q13.3	0.00321339	PRR29	17q23.3	0.00289082	ZNF254	19p12	2.78474e-06	STK24	13q32.2	3.5	MMP11	22q11.23	0.00104407
PRR11	17q22	0.00316854	UBE2E4P		0.00288363	PHLPP2	16q22.2	2.66065e-06	GOLGA2P5		3.4	SOX4	6p22.3	0.000992589
AP001267.1		0.00313982	PFDN5	12q13.13	0.00286821	ARPC4	3p25.3	2.549e-06	AL139287.1		3.4	IGHV3.11		0.000988989
AC007780.1		0.00313809	DDTL	22q11.23	0.00286561	IGKV2D.28		2.54765e-06	ACVRL1	12q13.13	3.4	PDCD4	10q25.2	0.00097877
CLDN1	3q28	0.00312945	HNRNPA3P6		0.00286297	DUSP14	17q12	2.49692e-06	C1DP1		3.4	STX18.AS1		0.000967545
AC073548.1		0.00312818	RPL9P7		0.00284416	DBNDD1	16q24.3	2.28532e-06	ADAMTS13	9q34.2	3.4	CCDC85C	14q32.2	0.000964371
AGAP5	10q22.2	0.0031118	AP001267.1		0.00283409	C1orf216	1p34.3	2.08279e-06	SLC16A10	6q21	3.3	STRA6	15q24.1	0.000936333
CASC19		0.00310507	AL354740.1		0.00283352	TRPM6	9q21.13	2.04203e-06	MMP11	22q11.23	3.3	SCARA5	8p21.1	0.000870803
SLC7A6OS	16q22.1	0.00298358	AC010273.2		0.00282857	MIA2	14q21.1	1.95881e-06	FAM107A	3p14.3-p14.2	3.3	ATP1A2	1q23.2	0.000867247
CXCR5	11q23.3	0.00298321	POC1B.GALNT4		0.00282337	EPB41L3	18p11.31	1.31203e-06	MAPK10	4q21.3	3.3	GUCA2A	1p34.2	0.000844927
SNX15	11q13.1	0.00297694	AL022328.4		0.00281931	MON2	12q14.1	1.27392e-06	NUS1P1		3.2	TM9SF4	20q11.21	0.000842211
AC116913.1		0.00296949	SNX15	11q13.1	0.00281523	CTAGE4	7q35	1.25401e-06	TMPRSS13	11q23.3	3.2	PLPP3	1p32.2	0.000784551
AL137127.1		0.0029583	RPL23AP2		0.00281362	UGT2B15	4q13.2	1.24782e-06	PLAA	9p21.2	3.2	AL139423.1		0.000753761
FTH1P7		0.00285201	AC109460.3		0.00281275	EXOC6B	2p13.2	9.32214e-07	BDKRB2	14q32.2	3.2	WNT2	7q31.2	0.000753494
PRIMA1	14q32.12	0.00284153	BCAP29	7q22.3	0.0028115	ZNF808	19q13.41	9.32086e-07	TMEM253	14q11.2	3.2	FXYD6	11q23.3	0.000717583
AC020978.7		0.0028343	EIF3C	16p11.2	0.00280422	GTPBP3	19p13.11	9.15807e-07	GSK3A	19q13.2	3.2	AL031282.2		0.000703656
AC068946.1		0.0028248	RPS26P58		0.00280283	TDP2	6p22.3	8.56008e-07	PINLYP	19q13.31	3.2	SDHDP6		0.000694416
AC106872.2		0.00282122	ERCC5	13q33.1	0.00278781	NTMT1	9q34.11	8.35657e-07	CHPF	2q35	3.2	GALNT6	12q13.13	0.000673391
BCKDHA	19q13.2	0.00281902	AC020900.1		0.00273581	SDHAP1	3q29	6.9668e-07	POLR3B	12q23.3	3.1	TNFSF4	1q25.1	0.000668238
PIANP	12p13.31	0.00276396	AC011603.2		0.00272223	UGP2	2p15	6.23896e-07	RAB43P1		3.1	ANOS1	Xp22.31	0.000645606
PRRT1	6p21.32	0.00272179	VIM.AS1		0.00272071	ZNF595	4p16.3	5.59234e-07	TP73.AS1		3.1	TMEM240	1p36.33	0.000638697
MORF4L1P1		0.00269509	AC016876.2		0.00272061	RTL10	22q11.21	5.10831e-07	MAMDC2	9q21.12	3	LRRC75A	17p11.2	0.000637549
SUPT4H1	17q22	0.00269198	ARHGAP27P1.BPTFP1.KPNA2P3		0.00270626	NBPF11	1q21.2	4.67959e-07	ZNF653	19p13.2	3	LGI4	19q13.12|19q13.11	0.000634328
AL662797.1		0.00268691	TAF10	11p15.4	0.00269705	GEMIN4	17p13.3	4.57678e-07	JAM2	21q21.3	3	SND1	7q32.1	0.000620329
DPH1	17p13.3	0.00268213	NPM1P24		0.00267243	ANKRD36B	2q11.2	4.17725e-07	ZNF781	19q13.12	3	PBLD	10q21.3	0.000593275
PCDHGA12	5q31.3	0.00267567	NOP2	12p13.31	0.00266622	GTF2H2	5q13.2	4.17723e-07	PTMA	2q37.1	3	DTL	1q32.3	0.000592529
AC245052.4		0.0026579	AC138028.4		0.00265689	WASHC2C	10q11.22	3.7458e-07	ACBD7	10p13	2.9	CA1	8q21.2	0.000588298
DNAJC19P9		0.00255878	AL035411.1		0.00263333	MEX3A	1q22	3.42062e-07	LSM8	7q31.31	2.9	MTATP8P1		0.000582166
NEBL	10p12.31	0.00255785	C1QTNF3.AMACR		0.00257658	UBR2	6p21.1	3.41834e-07	PANK4	1p36.32	2.9	FOXD3	1p31.3	0.000557376
ABHD16A	6p21.33	0.0025498	CASKIN1	16p13.3	0.00237204	SPDYE1	7p13	3.41834e-07	ZNF740	12q13.13	2.9	DHDDS	1p36.11	0.000551743
COQ8A	1q42.13	0.0025435	AL512844.1		0.00233184	FGFR2	10q26.13	3.36574e-07	NR0B2	1p36.11	2.8	CHCHD2P6		0.000548754
AL158801.4		0.00254078	AC114490.1		0.00232591	LUC7L2	7q34	3.22989e-07	GYPC	2q14.3	2.8	NR1H4	12q23.1	0.000533188
AC107081.1		0.00254025	NPIPB6	16p12.1	0.00226633	MYO1D	17q11.2	3.10219e-07	TMEM92	17q21.33	2.8	SNX1	15q22.31	0.000525155
MYG1	12q13.13	0.00253645	AC144548.1		0.002226	FAM120A	9q22.31	2.1644e-07	SLC7A11	4q28.3	2.7	TOMM40L	1q23.3	0.000523616
SNX32	11q13.1	0.00253197	PKD1P4		0.00218958	CDC14A	1p21.2	1.9084e-07	GCAT	22q13.1	2.7	DPT	1q24.2	0.000509811
TMEM200B	1p35.3	0.00253191	PRIMA1	14q32.12	0.00218228	ZNF880	19q13.41	1.86459e-07	AC068631.3		2.7	DACH1	13q21.33	0.000504044
AL138752.2		0.00252827	AC025682.1		0.00205487	TMEM185B	2q14.2	1.69162e-07	WNK2	9q22.31	2.7	ZNF131	5p12	0.000486545
FAM156B		0.00252384	AC010761.1		0.00205183	KIF13B	8p12	1.69057e-07	GSTM4	1p13.3	2.7	NAP1L2	Xq13.2	0.000485134
AL080276.2		0.00252238	FSCN3	7q32.1	0.00203522	CCND1	11q13.3	1.68267e-07	ASH1L.AS1		2.7	PGM1	1p31.3	0.000477494
CSE1L	20q13.13	0.00248548	GLP2R	17p13.1	0.00199209	HSPA12A	10q25.3	1.62664e-07	ZNF667.AS1		2.7	MET	7q31.2	0.000475188
MFSD11	17q25.1-q25.2	0.00243909	TRIP13	5p15.33	0.00198409	AKR7A2P1		1.53462e-07	LRP10	14q11.2	2.6	TRIP13	5p15.33	0.000472657
KRT80	12q13.13	0.00243017	AP001160.1		0.00191761	ADAMDEC1	8p21.2	1.53462e-07	AP002360.1		2.6	MIER1	1p31.3	0.000463011
RPL26P19		0.00239375	AP002490.1		0.00190954	NANP	20p11.21	1.50017e-07	CAMTA2	17p13.2	2.6	ADAMDEC1	8p21.2	0.000457245
RAB4B	19q13.2	0.00239286	Z99572.1		0.00190039	RGS16	1q25.3	1.25534e-07	SNHG4		2.6	PRPH	12q13.12	0.000451759
AC004057.1		0.00238594	PLP1	Xq22.2	0.00186876	PDE9A	21q22.3	1.10559e-07	SERBP1P1		2.6	TNS2	12q13.13	0.000451314
PCBP1.AS1		0.00238269	AC004707.1		0.00186875	KAT2B	3p24.3	1.01769e-07	HM13	20q11.21	2.6	KRT23	17q21.2	0.000440442
AL353807.3		0.00238047	GATD3A		0.00176952	SFXN3	10q24.31	8.63792e-08	P2RY12	3q25.1	2.6	LINC01132		0.000439811
SH3BGR	21q22.2	0.00227469	ZFHX2.AS1		0.00176839	AP3S2	15q26.1	8.40986e-08	AC110048.2		2.5	MTHFD1L	6q25.1	0.000427613
CAMTA2	17p13.2	0.00226654	AC008635.1		0.00176775	SEMA6A	5q23.1	6.94291e-08	STRA6	15q24.1	2.5	MTMR10	15q13.3	0.000407964
RASA4B	7q22.1	0.00226244	NPIPA2		0.00176698	ATP8B1	18q21.31	6.1793e-08	CIP2A	3q13.13	2.5	MPI	15q24.1-q24.2	0.000398547
RPS27AP5		0.00224493	PSMA2	7p14.1	0.00176668	PPIP5K2	5q21.1	5.63498e-08	ADAM12	10q26.2	2.5	PDE8A	15q25.3	0.000386071
PCDHGC5	5q31.3	0.00222046	SHLD2P1	10q11.22	0.00176219	C20orf27		5.55354e-08	DCP2	5q22.2	2.5	CST1	20p11.21	0.000380794
AP3S2	15q26.1	0.00220151	AP002807.1		0.00173953	IGKV1.16		5.3345e-08	ENTPD5	14q24.3	2.5	SEMA6D	15q21.1	0.000377065
AC138969.1		0.00211653	AC107081.1		0.00173214	IGHV3.7		5.06421e-08	MSX2	5q35.2	2.5	MAL	2q11.1	0.000374769
GSTM2	1p13.3	0.00210057	RPS3AP5		0.00171932	SEMA6D	15q21.1	4.15544e-08	CYP7B1	8q12.3	2.5	GBA2	9p13.3	0.000373133
SERF1A		0.00209091	MAL	2q11.1	0.0016912	SMG1	16p12.3	3.77849e-08	CBX1	17q21.32	2.4	HS6ST1P1		0.000371186
NGRN	15q26.1	0.00209037	RDH5	12q13.2	0.00168935	IFNGR2	21q22.11	3.77598e-08	GABRD	1p36.33	2.4	SEMA6A	5q23.1	0.000369423
AC097382.2		0.00208973	GABARAP	17p13.1	0.0016828	CXCL8	4q13.3	3.39922e-08	FHL1	Xq26.3	2.4	PPP2R5B	11q13.1	0.000369408
SEMA3F.AS1		0.00208551	DAAM2	6p21.2	0.00167365	RNF24	20p13	2.88292e-08	EDAR	2q13	2.4	PRKACA	19p13.12	0.000364359
CSPG4P12		0.00206568	CDC42EP2	11q13.1	0.00166493	NPIPA1	16p13.11	2.73771e-08	CATSPERB	14q32.12	2.4	TOM1L2	17p11.2	0.000363533
AL355472.2		0.00206486	RNASEK		0.00165431	ZNF28	19q13.41	2.53211e-08	ATAD2	8q24.13	2.4	RAB6D	2q21.1	0.000360644
GNG7	19p13.3	0.00205658	AC012085.1		0.00164437	OPN3	1q43	1.96164e-08	TPX2	20q11.21	2.4	UBB	17p11.2	0.000360055
PLPP1	5q11.2	0.00204953	AC005520.1		0.00164166	AHNAK	11q12.3	1.94138e-08	SPECC1L	22q11.23	2.4	KLHL35	11q13.4	0.000357966
LGI4	19q13.12|19q13.11	0.00202861	POLRMTP1		0.00164081	EIF5A2	3q26.2	1.70001e-08	PLTP	20q13.12	2.4	NXPE4	11q23.2-q23.3	0.000352482
RTEL1	20q13.33	0.0019448	AL353807.3		0.00163948	PSRC1	1p13.3	1.13732e-08	AP1S3	2q36.1	2.4	KIF1C	17p13.2	0.000352372
PKD1P6.NPIPP1		0.00194364	GTF2IRD1P1		0.00163341	PHKB	16q12.1	1.02061e-08	PDE1C	7p14.3	2.3	TMEM220	17p13.1	0.000350961
C18orf32	18q21.1	0.00194347	AC007238.1		0.0016331	NXPE4	11q23.2-q23.3	9.22705e-09	TARDBP	1p36.22	2.3	SRPX	Xp11.4	0.000339021
FTH1P8		0.00193834	TTC4	1p32.3	0.00163239	HADHB	2p23.3	6.03946e-09	RDH5	12q13.2	2.3	SPECC1L	22q11.23	0.000337964
RNASE4	14q11.2	0.00193025	POLR1B	2q14.1	0.00162475	ZNF493	19p12	5.60042e-09	PTH1R	3p21.31	2.3	RBL1	20q11.23	0.000331475
PXN.AS1		0.00181729	RPL7AP66		0.00162441	CA7	16q22.1	5.10538e-09	CNFN	19q13.2	2.3	MRGPRF.AS1		0.000331383
AC083798.2		0.00180055	IGFBP7.AS1		0.00161281	SNORD100		4.19165e-09	BOC	3q13.2	2.3	TUBB4A	19p13.3	0.000329078
MTCP1	Xq28	0.00179558	WDR83	19p13.13	0.00160756	PI4KAP2	22q11.21	4.12435e-09	MRPL17	11p15.4	2.3	DCTN1	2p13.1	0.000321931
AC053503.3		0.00179324	PRAL		0.00160538	ANO10	3p22.1-p21.33	3.76734e-09	KLHL35	11q13.4	2.3	STK24	13q32.2	0.000317335
RPL17	18q21.1	0.00178878	RCCD1.AS1		0.00160388	WASHC2A	10q11.23	3.7046e-09	SOX4	6p22.3	2.3	SCGN	6p22.2	0.00031709
AC135050.7		0.00178788	AC020915.4		0.00159506	USP9X	Xp11.4	3.42418e-09	CPXM1	20p13	2.3	HADHB	2p23.3	0.000314452
AL161452.1		0.00178785	RHOXF1P3		0.00158857	ADAM28	8p21.2	3.11515e-09	GRIA4	11q22.3	2.2	HES2		0.000297081
SLC3A1	2p21	0.00178661	ZNF8.ERVK3.1		0.0015806	ADH1C	4q23	2.17411e-09	HES4	1p36.33	2.2	EDN2	1p34.2	0.000293846
AL354733.3		0.00178565	AL121753.1		0.00157431	MUC4	3q29	2.0769e-09	NDRG2	14q11.2	2.2	ETFB	19q13.41	0.000293256
GPS2	17p13.1	0.00178508	PRPH	12q13.12	0.0015738	TMEM171	5q13.2	1.69645e-09	AFF3	2q11.2	2.2	NBEAL1	2q33.2	0.000286465
PTOV1.AS1		0.00178392	DDX47	12p13.1	0.00157099	PMAIP1	18q21.32	1.51622e-09	PDGFD	11q22.3	2.2	TESK1	9p13.3	0.00028614
AC016582.2		0.00178213	RPL3P4		0.00157078	ZFP91	11q12.1	1.3814e-09	FOXN3	14q31.3-q32.11	2.2	CPEB1	15q25.2	0.00028491
AC138028.4		0.00178183	AP003352.1		0.00155602	ATP6V1E2	2p21|2p16-p12	1.26515e-09	USP2	11q23.3	2.2	SH3BGR	21q22.2	0.000284356
AC118553.2		0.00178031	RPL35P1		0.00155321	RMDN2	2p22.2	1.14082e-09	FGF11	17p13.1	2.2	KCNIP4	4p15.31-p15.2	0.000283076
TEN1.CDK3		0.00178028	ANKHD1.EIF4EBP3		0.00155135	IGHV3.11		1.13789e-09	ZNF486	19p12	2.2	MAFG.DT		0.000281797
AP000688.1		0.00176624	RPS26P6		0.00154963	POLR3K	16p13.3	1.03113e-09	CRHBP	5q13.3	2.2	MAN1C1	1p36.11	0.000280393
NCAM1	11q23.2	0.00169404	DPP9.AS1		0.00154332	NBPF8		8.46756e-10	S1PR2	19p13.2	2.2	EMC1.AS1		0.000279068
IL6R	1q21.3	0.00167731	NPEPPSP1		0.00154268	ZNF626	19p12	8.43638e-10	DENND6B	22q13.33	2.2	PHLPP2	16q22.2	0.000276182
AP005018.2		0.00166485	CHMP4A		0.00154	TMEM236	10p12.33	7.605e-10	KCNT2	1q31.3	2.1	NDRG2	14q11.2	0.000272726
TPX2	20q11.21	0.00164776	STIMATE.MUSTN1		0.00153889	NBPF15	1q21.1	7.5774e-10	GPR68	14q32.11	2.1	FUCA1	1p36.11	0.000259471
ZBED6	1q32.1	0.00164572	RNF103.CHMP3		0.00153769	UBE2F	2q37.3	7.28828e-10	SCARA5	8p21.1	2.1	TPPP2	14q11.2	0.000257079
AC087164.2		0.00164512	TLCD4.RWDD3		0.00153674	KIF16B	20p12.1	6.90792e-10	ANO5	11p14.3	2.1	FENDRR		0.000253709
HPCA	1p35.1	0.00164425	AC113935.1		0.00153466	C12orf73		6.90698e-10	BMP3	4q21.21	2.1	UQCR10	22q12.2	0.000252426
HYPK	15q15.3	0.00164113	PCAT1		0.00153144	CHP2	16p12.2	6.81454e-10	SCN2B	11q23.3	2.1	FXYD5	19q13.12	0.000243497
AC016026.1		0.0016393	FAM161B	14q24.3	0.00153018	ANKRD36BP2		6.37923e-10	NAA20	20p11.23	2.1	ADAM12	10q26.2	0.000237814
SPNS1	16p11.2	0.00163594	GTF2H4	6p21.33	0.00152892	TNFSF9	19p13.3	5.65862e-10	CYREN	7q33	2.1	DLSTP1		0.000235838
MEMO1P1		0.00163492	AL365205.1		0.00152304	ZNF253	19p13.11	4.6328e-10	TRMT12	8q24.13	2	SH2D7	15q25.1	0.000232901
CSNK2A3	11p15.4	0.00163281	CASC19		0.00152162	FMO4	1q24.3	4.18302e-10	MAFG.DT		2	SPTBN2	11q13.2	0.000232146
AC087289.1		0.00163039	PCDHGC5	5q31.3	0.00151888	ZNF737	19p12	3.82536e-10	SUPT5H	19q13.2	2	SIAE	11q24.2	0.000230461
AC004918.1		0.0016263	BCLAF1P2		0.00151881	PRPF8	17p13.3	3.76025e-10	CIPC	14q24.3	2	SLC26A2	5q32	0.000230447
PCDHGA3	5q31.3	0.00162558	AC105020.6		0.00151654	ZNF700	19p13.2	3.42474e-10	GORASP2	2q31.1	2	HSPB6	19q13.12	0.000230375
C1QTNF3.AMACR		0.00162218	SENP3.EIF4A1		0.00151455	GBA3	4p15.2	3.41701e-10	TCN1	11q12.1	2	MEX3A	1q22	0.0002287
SNX1	15q22.31	0.00160537	AC245052.4		0.00151271	IGKV1D.39		2.80319e-10	SRP54	14q13.2	2	AC005358.1		0.000224773
SPECC1L	22q11.23	0.00159478	PSMC1P1		0.00150783	ZNF137P	19q13.41	2.28211e-10	CBX3	7p15.2	2	POLR1B	2q14.1	0.000222531
RDH5	12q13.2	0.00153494	TMED7.TICAM2		0.00150759	CDR2L	17q25.1	2.08154e-10	GNA15	19p13.3	2	RRAS2P1		0.000222061
PTOV1.AS2		0.00152293	AC037459.2		0.00150488	GSTM4	1p13.3	1.7042e-10	SGK1	6q23.2	2	BEST4	1p34.1	0.000221437
MPPE1	18p11.21	0.00151762	SPNS1	16p11.2	0.00150444	STAT3	17q21.2	1.70307e-10	MOGAT2	11q13.5	2	NR4A1AS		0.000220916
NDST2	10q22.2	0.00151448	AP005329.1		0.00150391	MARVELD2	5q13.2	1.31301e-10	AMPD3	11p15.4	2	C10orf88B	10q26.13	0.00021926
DDX47	12p13.1	0.0015066	GPS2	17p13.1	0.00150382	ZNF836	19q13.41	1.30347e-10	PRRC2C	1q24.3	2	SLC25A35	17p13.1	0.000215169
ENSAP2		0.0015041	AC008770.2		0.00150231	FSTL3	19p13.3	1.15266e-10	TOMM40L	1q23.3	2	RPARP.AS1		0.000214428
SERHL		0.00150401	PIK3R2	19p13.11	0.00150173	UGT2B17	4q13.2	9.44093e-11	TMEM127	2q11.2	2	SH3TC2	5q32	0.000214425
AC113935.1		0.00150118	RPS17	15q25.2	0.00150134	RAB20	13q34	7.96933e-11	COX5B	2q11.2	2	DGAT2	11q13.5	0.000213251
BCL2L2.PABPN1		0.00149701	GNG10	9q31.3	0.00150102	APOLD1	12p13.1	5.69381e-11	SEC31A	4q21.22	2	AP002784.1		0.000212859
RPS17	15q25.2	0.0014943	AL137127.1		0.00150022	TPD52L2	20q13.33	4.6073e-11	GFRA2	8p21.3	2	NFE2L1	17q21.32	0.000210019
AC008894.2		0.00149347	STX16.NPEPL1		0.00149961	GNB1L	22q11.21	4.20231e-11	RCN1	11p13	2	TDP2	6p22.3	0.00020389
ARPC1B		0.00149328	EIF3CL	16p12.1	0.00149934	CBX1	17q21.32	4.2023e-11	TNFSF13	17p13.1	2	ACADM	1p31.1	0.000203344
ATF7.NPFF		0.00149327	AC044849.1		0.00149791	TEX261	2p13.3	4.1995e-11	AC107027.3		1.9	NUP155	5p13.2	0.000197685
RPL22P1		0.00149086	CHTF8	16q22.1	0.00149783	AC005154.2		3.77637e-11	AC104109.4		1.9	TMEM132A	11q12.2	0.000195907
ANKRD23	2q11.2	0.00148919	AL391650.1		0.00149772	PPARGC1A	4p15.2	3.39318e-11	HOXA11.AS		1.9	MAGOHB	12p13.2	0.000195618
ENO3	17p13.2	0.00148704	X		0.00149644	MIR635		3.10875e-11	PTK7	6p21.1	1.9	AMN	14q32.32	0.00019527
AC099560.2		0.00148693	AL354733.3		0.00149585	ZNF90	19p12	3.08835e-11	POLD2	7p13	1.9	DPY19L1	7p14.2	0.000194139
JMJD7.PLA2G4B		0.00148639	AC009133.1		0.00149574	MAOA	Xp11.3	2.77809e-11	RPS6KA5	14q32.11	1.9	SCP2	1p32.3	0.000192527
AC244197.3		0.00148622	AC245060.4		0.00149484	AC139795.1		2.07017e-11	PIGB	15q21.3	1.9	ZNF860	3p23-p22.3	0.00019241
AC011979.1		0.00148553	POLR2J3	7q22.1	0.00149383	HEATR5A	14q12	1.88818e-11	UFD1	22q11.21	1.9	NCAM1	11q23.2	0.000191824
AL365205.1		0.00148449	ATP6V0C	16p13.3	0.00149367	TTL	2q14.1	1.87186e-11	ME1	6q14.2	1.9	GRHL3	1p36.11	0.000191604
AL391650.1		0.00148218	RPL13AP5		0.00149339	SLC51B	15q22.31	1.80456e-11	STX18.AS1		1.9	MROH7	1p32.3	0.000190246
PCDHGB1	5q31.3	0.00148076	AC016026.1		0.001493	SLC26A2	5q32	9.81317e-12	CADM3.AS1		1.9	HIGD1AP1		0.00019023
AL355472.1		0.00148063	AP002990.1		0.0014927	ACADM	1p31.1	9.30179e-12	PPP5C	19q13.32	1.9	DCLRE1B	1p13.2	0.000189374
YBX1P1		0.00148039	ZACN	17q25.1	0.00149255	AJUBA	14q11.2	8.47842e-12	STIM1	11p15.4	1.8	MYBL2	20q13.12	0.000189372
PINK1.AS		0.00148026	BX679664.3		0.00149212	PHKA2	Xp22.13	5.68323e-12	CEMIP	15q25.1	1.8	CNR1	6q15	0.000188932
COX20	1q44	0.00147989	AC004922.1		0.00149204	SNHG1		4.69836e-12	FAM135B	8q24.23	1.8	CEMIP	15q25.1	0.000185287
CLN3	16p12.1	0.00147981	AL031282.2		0.00149183	NPIPB12	16p11.2	4.58981e-12	NUP43	6q25.1	1.8	XRCC2	7q36.1	0.000185139
BBS1	11q13.2	0.0014779	EIF3FP3		0.00149173	UGT1A8	2q37.1	3.81009e-12	SLC9A9	3q24	1.8	DYRK3	1q32.1	0.000185104
AC011330.1		0.00147587	AC068580.4		0.00149118	WIPI1	17q24.2	3.61005e-12	DACH1	13q21.33	1.8	STAG3L3	7q11.23	0.000184877
PRAL		0.00147364	COQ8A	1q42.13	0.00149082	NBEAL1	2q33.2	2.80163e-12	ZNF143	11p15.4	1.8	SSU72	1p36.33	0.00018351
AMT	3p21.31	0.00147252	RNPS1P1		0.00149062	HHLA2	3q13.13	2.55533e-12	MTND1P23		1.8	HOXD1	2q31.1	0.000180722
FAM156A		0.00147247	SERF1A		0.00149058	AGTRAP	1p36.22	1.71288e-12	DDIAS	11q14.1	1.8	CRAT	9q34.11	0.000178972
AC132872.4		0.00146775	MTCP1	Xq28	0.00148988	CLCA4	1p22.3	1.71197e-12	TNNT3	11p15.5	1.8	GNG7	19p13.3	0.00017883
RAF1	3p25.2	0.00137376	AC007780.1		0.00148981	CETN2	Xq28	1.6981e-12	AQP8	16p12.1	1.8	GCNT2	6p24.3-p24.2	0.000177813
EMILIN3	20q12	0.00136633	AC135048.4		0.00148957	TMEM41A	3q27.2	1.26717e-12	BMS1	10q11.21	1.8	USP2	11q23.3	0.000177561
VDAC2P5		0.00135729	RTEL1	20q13.33	0.00148933	MAGI3	1p13.2	1.23709e-12	PPA1	10q22.1	1.8	CENPL	1q25.1	0.000174469
PLSCR3	17p13.1	0.00135595	VDAC2P5		0.00148926	ZNF429	19p12	1.03066e-12	TGIF1	18p11.31	1.8	ST6GALNAC2	17q25.1	0.000174296
TTC4	1p32.3	0.00135435	ANKRD23	2q11.2	0.00148883	SCD	10q24.31	9.40047e-13	ARHGAP28	18p11.31	1.8	RAB22A	20q13.32	0.000174165
UBE2E4P		0.00135224	AC004951.4		0.00148848	ZNF43	19p12	9.39549e-13	SALL4	20q13.2	1.8	BLACAT1		0.00017147
RPSAP58		0.00135189	AC002401.1		0.00148837	SETD7	4q31.1	7.28855e-13	EIF2B2	14q24.3	1.8	ADGRL3	4q13.1	0.000170994
SNURF	15q11.2	0.00135066	AC116913.1		0.00148818	PDE8A	15q25.3	3.79157e-13	AC103702.2		1.8	SLC35E2B	1p36.33	0.000170075
PLA2G4B		0.00134997	ANKHD1	5q31.3	0.00148792	SMG1P5		2.54156e-13	LGI4	19q13.12|19q13.11	1.8	SDHD	11q23.1	0.000169175
AC009690.2		0.00134933	RASA4B	7q22.1	0.00148783	MAGEF1	3q27.1	2.31812e-13	AC083843.3		1.8	LINC00526		0.000168354
B3GNT4	12q24.31	0.0013488	TLK2P1		0.00148748	ZNF718	4p16.3	1.89691e-13	KCNN3	1q21.3	1.8	IGKV3D.20		0.000167896
GABARAP	17p13.1	0.0013482	PP7080		0.00148739	TXNDC11	16p13.13	1.55306e-13	RPL12P38		1.8	PLCD4	2q35	0.000167498
AL928654.3		0.00134523	PINK1.AS		0.00148734	ADCY6.DT		1.58312e-16	CDYL	6p25.1	1.7	PPIH	1p34.2	0.000166648
PPT2.EGFL8		0.00134381	CDC42P6		0.00148715	FTH1P11		7.76264e-17	KLF4	9q31.2	1.7	TACSTD2	1p32.1	0.000159733
AP001160.1		0.00134363	PHKA2.AS1		0.00148685	DDIT4	10q22.1	3.453e-17	SNX15	11q13.1	1.7	ZSCAN18	19q13.43	0.0001581
CCNK	14q32.2	0.00134198	GUSBP11		0.00148644	CCDC162P	6q21	3.42999e-17	SNX1	15q22.31	1.7	MT2P1		0.000157218
HDHD2	18q21.1	0.0013399	RABGEF1	7q11.21	0.00148618	ZMYM4	1p34.3	2.60595e-17	ZSCAN18	19q13.43	1.7	CASC19		0.000156669
SLC39A1	1q21.3	0.00133983	AP000688.1		0.00148582	C16orf54	16p11.2	2.53542e-17	LINC02086		1.7	SRP14	15q15.1	0.000156591
SERBP1P1		0.00133774	GTF2IP1		0.00148524	KRT8P12		2.29343e-17	MPL	1p34.2	1.7	CBFB	16q22.1	0.000154303
AC107871.1		0.00133694	AC025165.1		0.00148523	REG4	1p12	2.05575e-17	PRCD	17q25.1	1.7	RPN2	20q11.23	0.000153275
A2M.AS1		0.00133666	AC073896.4		0.0014845	CBLL1	7q22.3	2.0397e-17	AC012313.2		1.7	SPATA12	3p14.3	0.000152638
ST13P19		0.00133607	RPL15P3		0.0014828	FKRP	19q13.32	1.92579e-17	BLACAT1		1.7	TSPAN7	Xp11.4	0.000150687
AC004922.1		0.00133237	AC068946.1		0.00148264	AC007342.8		1.82764e-17	RASGRP2	11q13.1	1.7	TMEM50B	21q22.11	0.000149989
BCAP29	7q22.3	0.0013321	ARPC1B		0.00148206	MIR7111		1.15538e-17	NECTIN4	1q23.3	1.7	GMPSP1		0.000149634
TSTD2	9q22.33	0.00132949	IMPDH1P10		0.00148172	AC022150.2		1.14709e-17	PTMAP9		1.7	SLC25A23	19p13.3	0.00014921
FTH1P2		0.0013293	AC114271.1		0.00148165	PIGT	20q13.12	1.04824e-17	LIFR	5p13.1	1.7	RXRG	1q23.3	0.000148853
VWA2	10q25.3	0.00130861	FKBP2		0.00148143	KSR1	17q11.2	1.0112e-17	IGHV1.18		1.7	MLLT11	1q21.3	0.000148652
AC113404.3		0.00122795	CALML4	15q23	0.001481	AC021218.1		8.90604e-18	USP7	16p13.2	1.7	TOPBP1	3q22.1	0.000143075
AC069281.2		0.0012089	UBE2D3P1		0.00148088	SNRPD1	18q11.2	8.2108e-18	GRIN2A	16p13.2	1.7	CCM2L	20q11.21	0.000142949
BOLA2.SMG1P6		0.00120751	RASA4	7q22.1	0.00148084	ZC3H4	19q13.32	5.40883e-18	TOX4	14q11.2	1.7	MFN2	1p36.22	0.000142839
EGLN2	19q13.2	0.00120405	AC021739.2		0.00148083	PLEKHA7	11p15.2-p15.1	5.37425e-18	GBA		1.7	NOTUM	17q25.3	0.00014271
FTH1P20		0.00120071	AP000346.2		0.0014806	PDCD4.AS1		5.09764e-18	RGS3	9q32	1.7	CTSV	9q22.33	0.000141923
FAM192BP		0.00119708	AC244197.3		0.00148053	CPS1	2q34	3.51992e-18	LRRC1	6p12.1	1.7	AC010976.2		0.000141842
TOP3B	22q11.22	0.00119707	AC015802.6		0.00148018	BORA	13q21.33	2.90122e-18	CASP4	11q22.3	1.7	MIR6859.1		0.00014169
ZRANB2.AS1		0.00119691	AC004951.3		0.00148018	DTNBP1	6p22.3	2.82656e-18	ARHGEF25	12q13.3	1.7	ALG12	22q13.33	0.000141471
CRELD1	3p25.3	0.00119571	PCDHGA3	5q31.3	0.00148017	AL445685.1		2.79351e-18	TSPAN33	7q32.1	1.7	AF111169.3		0.000141261
PSMC1P1		0.00119471	CASTOR1	22q12.2	0.00147997	SF3B3	16q22.1	2.38233e-18	ADCYAP1R1	7p14.3	1.7	RAN	12q24.33	0.000141079
EGFL8	6p21.32	0.0011945	AL591806.2		0.00147981	CD300A	17q25.1	2.25403e-18	AC007688.2		1.6	DNAJC11	1p36.31	0.000139616
AC022400.7		0.00119402	AC068580.3		0.0014798	AL445231.1		1.91668e-18	FOLR1	11q13.4	1.6	TCF7L1	2p11.2	0.000138967
MRM2	7p22.3	0.00119335	AC090114.1		0.00147889	GP1BA	17p13.2	1.84356e-18	LRCH2	Xq23	1.6	AC073254.1		0.000138965
AC120057.3		0.00119212	SRCAP	16p11.2	0.0014788	DDX18P5		1.79243e-18	INSR	19p13.2	1.6	ASPA	17p13.2	0.000137916
PCDHGC4	5q31.3	0.00119046	WDR73	15q25.2	0.00147873	SLC6A16	19q13.33	1.68748e-18	MT.TP		1.6	MMP23A		0.000137864
USP32P2		0.0011894	AL592166.1		0.00147871	MYCBP2.AS1		1.63284e-18	CLDN1	3q28	1.6	CXCL11	4q21.1	0.000137776
PDXDC2P		0.00118748	PCDHGB4	5q31.3	0.00147859	AC007952.4		1.58343e-18	RAB27A	15q21.3	1.6	CPT1A	11q13.3	0.000132539
C17orf49		0.00118743	RPL21	13q12.2	0.00147859	RPL35P2		1.2621e-18	TRPV4	12q24.11	1.6	CHCHD3P3		0.000132208
NDUFA13	19p13.11	0.00118524	TAX1BP3	17p13.2	0.00147822	MORN4	10q24.2	1.24867e-18	GSTM5	1p13.3	1.6	NUP35	2q32.1	0.0001315
PHKG1	7p11.2	0.00118506	PDE4C	19p13.11	0.00147822	MAP1LC3B	16q24.2	1.08875e-18	SLC51B	15q22.31	1.6	NR5A2	1q32.1	0.000130764
AL354740.1		0.00118399	NUDT3	6p21.31	0.00147673	PLAAT2	11q12.3	8.64393e-19	FAM72A	1q32.1	1.6	GLDN	15q21.2	0.000130717
PSMD14	2q24.2	0.00118396	PCDHGA2	5q31.3	0.00147662	SYNPR.AS1		8.27378e-19	PDK2	17q21.33	1.6	CRNDE		0.000129623
EIF4HP1		0.00118351	LRTOMT	11q13.4	0.00147642	TMEM144	4q32.1	7.03271e-19	S100A11	1q21.3	1.6	LEMD3	12q14.3	0.000129559
SPATA21	1p36.13	0.00118339	KRTCAP2	1q22	0.00147622	LARS2	3p21.31	6.92775e-19	RCCD1.AS1		1.6	CD163L1	12p13.31	0.000129411
ZC3H11A	1q32.1	0.00118143	AC233968.1		0.0014754	MYH7	14q11.2	6.51973e-19	MRPS30	5p12	1.6	MCM10	10p13	0.000127821
GTF2IP1		0.00118016	AC009245.1		0.00147518	SSBP3.AS1		6.16211e-19	FANCG	9p13.3	1.6	CFL2	14q13.1	0.000124668
LSMEM2	3p21.31	0.0011772	SARNP	12q13.2	0.00147516	TENT4A	5p15.31	5.99638e-19	PTPRE	10q26.2	1.5	IGHV3.53		0.000124561
LRRC75A	17p11.2	0.00110894	ADORA2A	22q11.23	0.00147516	AC007622.2		5.99638e-19	HAS2.AS1		1.5	TMEM217	6p21.2	0.000123483
URAHP		0.00109933	IL10RB	21q22.11	0.00147505	TMEM68	8q12.1	5.3847e-19	ALKAL2	2p25.3	1.5	PXN	12q24.23	0.00012336
LINC00294		0.00108722	RRN3P2		0.00147457	MINDY4	7p14.3	5.02016e-19	TMEM72	10q11.21	1.5	EPHX4	1p22.1	0.000123087
ADCY5	3q21.1	0.0010713	AC007686.3		0.00147424	MAPK11	22q13.33	4.81014e-19	SPINK4	9p13.3	1.5	HMGN2P5		0.000122813
AP1S3	2q36.1	0.00106821	DHPS	19p13.13	0.00147308	NR2C2AP	19p13.11	4.73848e-19	TIMM23	10q11.22	1.5	GDNF	5p13.2	0.000122685
DBNDD2	20q13.12	0.00106107	SNX22	15q22.31	0.00147291	AC005162.2		4.54749e-19	TMEM98	17q11.2	1.5	PINK1.AS		0.000121932
ATP5MF.PTCD1		0.00105501	AC016582.2		0.001472	MCF2L2	3q27.1	4.10842e-19	ASPA	17p13.2	1.5	C1QL1	17q21.31	0.000121797
AC125494.1		0.00105116	RPL7AP6		0.00147152	EMCN	4q24	4.07791e-19	CD24		1.5	SSBL3P1		0.000120981
DIABLO	12q24.31	0.00104857	AL031708.1		0.00147069	LINC01431		3.26012e-19	MFSD11	17q25.1-q25.2	1.5	DMAC2L	14q21.3	0.000120677
U2AF1	21q22.3	0.00104825	SENP3	17p13.1	0.00147031	PUS1	12q24.33	2.34866e-19	WT1	11p13	1.5	HTR1D	1p36.12	0.000119544
TLK2P1		0.00104821	FTH1P11		0.00147009	C1orf115	1q41	1.99786e-19	NXPE4	11q23.2-q23.3	1.5	RAF1	3p25.2	0.000119391
POLR2J3	7q22.1	0.00104661	AC012157.2		0.00146896	ZNF232	17p13.2	1.66093e-19	ZNF131	5p12	1.5	ARRDC4	15q26.2	0.000118057
CASTOR1	22q12.2	0.00104625	RSPH9	6p21.1	0.00146874	IL15	4q31.21	1.53845e-19	OSBPL10	3p23-p22.3	1.5	TMOD1	9q22.33	0.000117476
AC064799.1		0.00104486	IL18BP	11q13.4	0.00146868	APOO	Xp22.11	1.36896e-19	CPTP	1p36.33	1.5	C15orf48	15q21.1	0.000117441
HNRNPA3P6		0.00104475	AL161452.1		0.00146852	AC004922.1		1.31207e-19	UBE2E3	2q31.3	1.5	UBE4A	11q23.3	0.000116139
EIF3CL	16p12.1	0.00104397	ST13P6		0.00146813	AC093330.1		1.17469e-19	A2M.AS1		1.5	AC004877.1		0.000115255
TAF10	11p15.4	0.00104242	AC010320.2		0.00146695	GOLGA2P5		9.82406e-20	CLK3	15q24.1	1.5	EIF5AP4		0.000114947
AC040162.1		0.00104211	MACC1	7p21.1	0.00146672	GOLGA6L9	15q25.2	8.89726e-20	ZFR	5p13.3	1.5	AC084880.1		0.000114432
FTH1P23		0.00104108	PTENP1	9p13.3	0.00146602	AL356488.3		4.10216e-20	SUPT16HP1		1.5	POLR3C	1q21.1	0.000114002
RPSAP15		0.00103957	IFNAR2	21q22.11	0.00146589	P4HTM	3p21.31|3p21.3	0	ATP1B2	17p13.1	1.4	TPO	2p25.3	0.000113851
IL10RB	21q22.11	0.00103954	MYCBP2.AS1		0.00146546	WDR6	3p21.31	0	PRR5	22q13.31	1.4	IGHV3.48		0.00011337
ZNF23	16q22.2	0.00103936	AC107871.1		0.00146535	NDUFB1P1		0	MIEF2	17p11.2	1.4	CDK3	17q25.1	0.000113196
UBE2MP1		0.00103913	H1.10.AS1		0.00146481	BSN	3p21.31	0	UBE2D1	10q21.1	1.4	PYY	17q21.31	0.000111935
AP005329.1		0.00103549	HEIH		0.00146474	DAG1	3p21.31	0	GSE1	16q24.1	1.4	POLR2J4.1		0.000111857
WBP1	2p13.1	0.00103479	RPL10AP6		0.00146369	CDC25A	3p21.31	0	MIR6859.1		1.4	EFS	14q11.2	0.000111157
HERC3	4q22.1	0.00103426	MORC2.AS1		0.00146356	DALRD3	3p21.31	0	CTDP1	18q23	1.4	C1orf210	1p34.2	0.000111123
TUBB4A	19p13.3	0.00103238	EIF4EP2		0.00146311	APEH	3p21.31	0	CCDC183	9q34.3	1.4	TBC1D14	4p16.1	0.000108498
GRIN2D	19q13.33	0.000967832	TMEM262		0.00146289	SLC26A6	3p21.31	0	MRPL27	17q21.33	1.4	CTHRC1	8q22.3	0.000108425
PACC1	1q32.3	0.000962816	EFCAB10		0.00146219	MST1	3p21.31	0	LAMTOR2	1q22	1.4	CDS1	4q21.23	0.000107515
AC083862.1		0.000933686	UBE2MP1		0.00146157	AC137630.1		0	MIR600HG		1.4	HERC4	10q21.3	0.000105188
MAPK7	17p11.2	0.000926673	AC022400.1		0.00146143	NME6	3p21.31	0	INTS13	12p11.23	1.4	SLC4A5	2p13.1	0.000105074
GCSHP5		0.000917408	RGPD5		0.00146068	MAP4	3p21.31	0	MKNK1	1p33	1.4	CPT2	1p32.3	0.000104077
MED4.AS1		0.000912025	AC093909.1		0.00145902	RNF123	3p21.31	0	CHST15	10q26.13	1.4	SLC18A2	10q25.3	0.000103682
AL158834.2		0.000909091	SLC3A1	2p21	0.00145874	DHX30	3p21.31	0	TMEM115	3p21.31	1.4	PRIM2	6p11.2	0.00010299
TSFM	12q14.1	0.000908356	WBP1	2p13.1	0.00145725	GMPPB	3p21.31	0	AC012085.2		1.4	NKX2.3		0.000101457
AC135048.4		0.000905781	DBNDD2	20q13.12	0.00145625	PRKAR2A.AS1		0	TECPR2	14q32.31	1.4	FOXF2	6p25.3	0.000100631
NPIPA1	16p13.11	0.000903005	USP32P2		0.00145573	IP6K1	3p21.31	0	C12orf66		1.4	THRB.AS1		0.000100554
AC012651.1		0.00090265	SLC18A2	10q25.3	0.00145573	ARIH2	3p21.31	0	DENND4A	15q22.31	1.4	STK31	7p15.3	0.000100537
TXNDC5	6p24.3	0.000901536	XRCC6P2		0.00145457	INKA1	3p21.31	0	AC104825.1		1.4	WASH4P		9.98353e-05
PCBP2.OT1		0.000901462	FTLP3		0.00145456	AC137630.2		0	CA2	8q21.2	1.4	CELSR3	3p21.31	9.96023e-05
SDR39U1	14q12	0.000901299	ZFPL1	11q13.1	0.00145107	ARIH2OS		0	AC079922.2		1.4	CSRNP2	12q13.12	9.8793e-05
RPL7P1		0.000901231	PCBP1.AS1		0.00144942	SLC25A20	3p21.31	0	AC016739.1		1.4	SHPK	17p13.2	9.8543e-05
RPS27AP16		0.000899541	CFAP73		0.00144936	ZNF589	3p21.31	0	MPI	15q24.1-q24.2	1.4	SINHCAF	12p11.21	9.7988e-05
SSBL3P1		0.000898019	RPL22P2		0.001449	NDUFAF3	3p21.31	0	AP3B1	5q14.1	1.4	PCAT1		9.76317e-05
SPAG5.AS1		0.000897193	AC011005.1		0.00144837	PLXNB1	3p21.31	0	RAB1A	2p14	1.3	LINC01475		9.71973e-05
ATG10	5q14.1-q14.2	0.000896666	AL731577.2		0.00144668	CCDC51	3p21.31	0	NOP14	4p16.3	1.3	ZFP69B	1p34.2	9.68414e-05
AL136295.5		0.00089654	CCPG1	15q21.3	0.00144666	UQCRC1	3p21.31	0	ACADM	1p31.1	1.3	LMNA	1q22	9.66107e-05
AC104134.1		0.000895663	RALGAPA1P1		0.00144623	KLHDC8B	3p21.31	0	MARS2	2q33.1	1.3	SOX10	22q13.1	9.47261e-05
ARL6IP4	12q24.31	0.000895114	RPS15AP12		0.00144622	C3orf62	3p21.31	0	PBX4	19p13.11	1.3	MAP3K21	1q42.2	9.45512e-05
DYNC1I2P1		0.000894568	RPS18P12		0.00144603	USP4	3p21.31	0	ARID3A	19p13.3	1.3	AC005041.1		9.10006e-05
ITGB1P1		0.000892936	AL355802.3		0.00144514	CCDC71	3p21.31	0	NUDT19	19q13.11	1.3	CLSPN	1p34.3	8.86201e-05
WASH4P		0.000890752	AL158151.1		0.00144097	GPX1	3p21.31	0	RCAN1	21q22.12	1.3	FIRRE		8.80775e-05
RBM39P1		0.000889288	SEPTIN4.AS1		0.00144039	CELSR3	3p21.31	0	PEAK3	19p13.3	1.3	HLCS	21q22.13	8.74404e-05
AL137186.2		0.000889029	AC067852.2		0.00143753	LAMB2P1		0	NUP155	5p13.2	1.3	BMS1P4.1		8.72651e-05
C1DP1		0.000888541	ANKS1B	12q23.1	0.00143751	LAMB2	3p21.31	0	PRKAR1B	7p22.3	1.3	MYO1C	17p13.3	8.71923e-05
RPL7AP30		0.00088649	POLR2J4.1		0.00143749	NCKIPSD	3p21.31	0	PCSK2	20p12.1	1.3	LINC01836		8.64013e-05
AP002490.1		0.000885828	AC018766.1		0.00143732	USP19	3p21.31	0	TRAP1	16p13.3	1.3	RHOQP1		8.5307e-05
CHP2	16p12.2	0.00088517	RPS15AP38		0.00143694	RHOA	3p21.31	0	BORCS5	12p13.2	1.3	PLA2G5	1p36.13	8.42169e-05
SLC46A1	17q11.2	0.000881971	AL136295.2		0.00143585	QARS1	3p21.31	0	ATP5PF	21q21.3	1.3	FIGNL1	7p12.2	8.36405e-05
RNF103.CHMP3		0.000881883	NACA2	17q23.2	0.00143331	IP6K2	3p21.31	0	IMMT	2p11.2|2	1.3	COL10A1	6q22.1	8.26146e-05
STIMATE	3p21.1	0.000874833	RPL7AP30		0.00143312	COL7A1	3p21.31	0	IL6ST	5q11.2	1.3	DLST	14q24.3	8.22043e-05
LGI1	10q23.33	0.000871907	CTNND1	11q12.1	0.00143079	TCTA	3p21.31	0	ACOX3	4p16.1	1.3	AC013652.1		8.20532e-05
ATP1A2	1q23.2	0.000871556	EEF1A1P19		0.00142846	PFKFB4	3p21.31	0	SMARCA5.AS1		1.3	IL17RC	3p25.3|3p25.3-p24.1	8.16663e-05
MTHFD1L	6q25.1	0.000862391	FTH1P10		0.00142755	QRICH1	3p21.31	0	ARL6IP1	16p12.3	1.3	PBX4	19p13.11	8.16405e-05
NAP1L2	Xq13.2	0.000856485	SMC3P1		0.00142641	SHISA5	3p21.31	0	PRIMA1	14q32.12	1.3	SAAL1	11p15.1	8.07738e-05
SKA3	13q12.11	0.000806755	NPEPL1	20q13.32	0.00142313	IMPDH2	3p21.31	0	AATF	17q12	1.3	LINC01012		8.07192e-05
NDRG2	14q11.2	0.000793373	KMT5AP2		0.00142181	AMT	3p21.31	0	MYO1D	17q11.2	1.3	AL355032.1		7.94074e-05
PCDHGB4	5q31.3	0.000773408	PRRT2	16p11.2	0.00142062	ATRIP	3p21.31	0	TMEM63C	14q24.3	1.3	MT.TT		7.81683e-05
TREH	11q23.3	0.000771089	RPS15AP11		0.00141927	PRKAR2A	3p21.31	0	FKBP1B	2p23.3	1.3	OR2A9P		7.75017e-05
HINT2	9p13.3	0.000769158	HSD17B1	17q21.2	0.0014182	IHO1	3p21.31	0	TRUB1	10q25.3	1.3	CCT8P1		7.72862e-05
PBX2P1		0.000767328	ATF4P4		0.0014165	TMA7		0	AC026471.1		1.3	CCDC9B	15q15.1	7.70719e-05
AL121753.1		0.000764057	RPS27AP1		0.00141553	X		0	AC106881.1		1.3	EFCAB11	14q32.11	7.69294e-05
POMK	8p11.21	0.000761758	DTX2P1.UPK3BP1.PMS2P11		0.00141441	TMEM42	3p21.31	0	SLC2A6	9q34.2	1.3	FUT1	19q13.33	7.63484e-05
AL031282.2		0.000757974	AD000864.1		0.00141397	SMARCC1	3p21.31	0	NOMO1	16p13.11	1.3	HELLS	10q23.33	7.62079e-05
CPEB1	15q25.2	0.000757803	C1orf56	1q21.3	0.00140473	VIPR1	3p22.1	0	AC099522.2		1.3	ZGPAT	20q13.33	7.60506e-05
U2AF1L5		0.000755704	ST6GALNAC6	9q34.11	0.00140275	TTC21A	3p22.2	0	LPCAT3	12p13.31	1.3	FAM111B	11q12.1	7.58306e-05
SCAND2P		0.000755486	ATP5F1EP2	13q12.2	0.0014012	GORASP1	3p22.2	0	C1QTNF6	22q12.3	1.3	IL13RA2	Xq23	7.55127e-05
PFDN5	12q13.13	0.000755188	ZNF410	14q24.3	0.00140113	WDR48	3p22.2	0	MEST	7q32.2	1.3	SET	9q34.11	7.49503e-05
AL161668.3		0.000754308	AL390208.1		0.00140063	SCN11A	3p22.2	0	DCUN1D5	11q22.3	1.3	CIRBP	19p13.3	7.46472e-05
AC021739.2		0.000752803	ZC3H11B	1q41	0.00139566	SCN5A	3p22.2	0	ALDH4A1	1p36.13	1.3	EIF2AK2	2p22.2	7.46085e-05
AC004951.4		0.000752744	AC009090.5		0.00139438	EXOG	3p22.2	0	CMTM7	3p22.3	1.3	AL391807.1		7.43924e-05
AC009060.1		0.00075215	MTATP8P1		0.00139222	ACVR2B	3p22.2	0	ZNF385D	3p24.3	1.3	PHYH	10p13	7.41022e-05
AC025682.1		0.000751935	MAP3K15	Xp22.12	0.00139117	ACVR2B.AS1		0	CYTH4	22q13.1	1.3	SPNS3	17p13.2	7.40641e-05
DGKZP1		0.000751151	POLD4	11q13.2	0.0013836	XYLB	3p22.2	0	MEGF6	1p36.32	1.3	TAS2R15P		7.35343e-05
STMN4	8p21.2	0.000750841	AC097534.1		0.0013786	OXSR1	3p22.2	0	SLC16A12	10q23.31	1.2	AP005018.2		7.29136e-05
RHEBP2		0.000750822	AC137630.2		0.00137678	MYD88	3p22.2	0	BCAR3	1p22.1	1.2	DCTD	4q35.1	7.25752e-05
TRAPPC5	19p13.2	0.000750438	SLC5A10	17p11.2	0.00137531	ACAA1	3p22.2	0	EEF1B2	2q33.3	1.2	GSN	9q33.2	7.19893e-05
RPS3AP6		0.000749316	AC004877.1		0.00136572	DLEC1	3p22.2	0	GPIHBP1	8q24.3	1.2	LINC01770		7.18887e-05
ZNF90	19p12	0.000748488	IDS	Xq28	0.00136141	PLCD1	3p22.2	0	PSEN2	1q42.13	1.2	CCNB1IP1	14q11.2	7.14869e-05
ZNF410	14q24.3	0.000748148	FAM184B	4p15.32-p15.31	0.00135805	VILL	3p22.2	0	FAM110D	1p36.11	1.2	NDUFA2	5q31.3	7.13827e-05
PITRM1.AS1		0.000748122	TMEM59L	19p13.11	0.00135744	CSRNP1	3p22.2	0	SPPL2A	15q21.2	1.2	CPZ	4p16.1	7.07828e-05
HNRNPA1P10		0.000747975	PCBP2.OT1		0.00135727	XIRP1	3p22.2	0	ARHGEF18	19p13.2	1.2	STK4	20q13.12	7.0628e-05
AL021707.1		0.000747693	ZNF582.AS1		0.00135676	CX3CR1	3p22.2	0	PBDC1	Xq13.3	1.2	TREM2	6p21.1	7.02629e-05
AL049840.4		0.000746866	AL671883.2		0.00135494	ZNF619	3p22.1	0	PLA2G4D	15q15.1	1.2	PPAT	4q12	6.90645e-05
RPL6P27		0.000746451	TXNDC5	6p24.3	0.00135109	TRAK1	3p22.1	0	EMID1	22q12.2	1.2	RANP1		6.8795e-05
AC011603.2		0.000746253	AC009060.1		0.00135105	ULK4	3p22.1	0	PRKCI	3q26.2	1.2	CYP7B1	8q12.3	6.87317e-05
ST6GALNAC6	9q34.11	0.000746059	AC008522.1		0.00135011	CTNNB1	3p22.1	0	HTR2B	2q37.1	1.2	GPR3	1p36.11	6.85627e-05
IPO4	14q12	0.00074602	AL162151.2		0.00134894	AC099560.2		0	WDR1	4p16.1	1.2	SPOUT1	9q34.11	6.84468e-05
ACAD11	3q22.1	0.000745453	SYNGAP1.AS1		0.00134366	ZNF621	3p22.1	0	CYSLTR1	Xq21.1	1.2	RPS7P1		6.7754e-05
FAM184B	4p15.32-p15.31	0.000745418	MAP3K12	12q13.13	0.00134078	ZNF620	3p22.1	0	CHRDL2	11q13.4	1.2	IGKV1.27		6.72761e-05
AC091429.1		0.000745332	SETP14		0.00134051	RPL14	3p22.1	0	CCT4	2p15	1.2	DELE1	5q31.3	6.71284e-05
SRCAP	16p11.2	0.000745211	LY6G5B	6p21.33	0.0013371	SLC25A38	3p22.1	0	LRRN2	1q32.1	1.2	CEP70	3q22.3	6.6481e-05
AL445433.1		0.000745069	CTC.338M12.4		0.00133536	ENTPD3.AS1		0	FBXL5	4p15.32	1.2	ATG9A	2q35	6.63169e-05
AC016876.2		0.000744849	CTBP1.AS		0.00133525	ENTPD3	3p22.1	0	GAPDHP61		1.2	WDR43	2p23.2	6.61599e-05
EIF4A1	17p13.1	0.000743703	AGAP4	10q11.22	0.00133504	EIF1B	3p22.1	0	BACH1	21q21.3	1.2	TRIOBP	22q13.1	6.53139e-05
SLC25A5.AS1		0.000743154	AC008264.2		0.00133418	EIF1B.AS1		0	FUT8	14q23.3	1.2	EREG	4q13.3	6.51199e-05
EAF1.AS1		0.000743109	RPS2P55		0.00133416	MYRIP	3p22.1	0	OBSCN.AS1		1.2	RAB43P1		6.41284e-05
AC007040.2		0.000741071	MORF4L1P1		0.00133395	RPSA	3p22.1	0	RPL7AP60		1.2	STMN2	8q21.13	6.39997e-05
MUTYH	1p34.1	0.000740345	NDUFA7		0.00133364	CTDSPL	3p22.2	0	LINC00861		1.2	FBXO44	1p36.22	6.38881e-05
ARPC3P3		0.000737634	BBS1	11q13.2	0.00133338	ITGA9.AS1		0	CDHR5	11p15.5	1.2	CSE1L	20q13.13	6.36646e-05
RGL4	22q11.23	0.000735037	TOP3B	22q11.22	0.00133228	ITGA9	3p22.2	0	RANGAP1	22q13.2	1.2	RCCD1.AS1		6.36546e-05
RPS23P8		0.00073436	OBI1.AS1		0.00133048	GLB1	3p22.3	0	CALCOCO2	17q21.32	1.2	AC010538.1		6.34985e-05
GUCA2A	1p34.2	0.000704901	AL031284.1		0.0013295	AC112220.2		0	ULBP3	6q25.1	1.2	EML1	14q32.2	6.31089e-05
ITM2C	2q37.1	0.0006944	YBX1P1		0.00132525	CLASP2	3p22.3	0	POLR2L		1.2	EXOSC2	9q34.12	6.26974e-05
ANLN	7p14.2	0.000672473	TMEM183B		0.00132341	UBP1	3p22.3	0	FOXA1	14q21.1	1.2	PDK2	17q21.33	6.18425e-05
CNR1	6q15	0.000669543	AC004057.1		0.00132194	FBXL2	3p22.3	0	DSP	6p24.3	1.2	MTMR9LP		6.05824e-05
AQP8	16p12.1	0.00065643	EIF4A1	17p13.1	0.00131979	SUSD5	3p22.3	0	BEND5	1p33	1.2	UMODL1	21q22.3	5.97331e-05
GPX3	5q33.1	0.000653937	GDNF	5p13.2	0.00131843	CRTAP	3p22.3	0	TMEM99		1.2	INPP5A	10q26.3	5.93463e-05
MPZ	1q23.3	0.000646966	AC006435.2		0.00131735	TMPPE	3p22.3	0	HERPUD2	7p14.2	1.2	POLD4	11q13.2	5.8905e-05
TRIM73	7q11.23	0.000646099	GMPSP1		0.00131702	STAC	3p22.3-p22.2	0	COLEC11	2p25.3	1.2	HDGFL2	19p13.3	5.84994e-05
FTH1P5		0.000627299	TVP23A	16p13.13	0.00131599	CCR4	3p22.3	0	KIT	4q12	1.2	SAPCD1.AS1		5.84607e-05
PKIB	6q22.31	0.000623036	PKD1P5		0.0013158	CNOT10	3p22.3	0	TBC1D8	2q11.2	1.2	SMYD2	1q32.3	5.82977e-05
DTX2P1.UPK3BP1.PMS2P11		0.000618885	FTH1P5		0.00131402	SUGT1P2		0	C1orf210	1p34.2	1.2	TCHP	12q24.11	5.79071e-05
AC106886.4		0.000617178	HNRNPA1P4		0.00131184	CNOT10.AS1		0	AL732372.2		1.2	HMGA2.AS1		5.78609e-05
MFSD14A	1p21.2	0.000612942	FKBP1C	6q12	0.00131169	RPL30P4		0	PDE9A	21q22.3	1.2	AL357054.4		5.72982e-05
AC025165.1		0.000612426	RFWD3	16q23.1	0.00131125	DYNC1LI1	3p22.3	0	SLC4A10	2q24.2	1.2	PIANP	12p13.31	5.72923e-05
GNL3L	Xp11.22	0.000610838	RPS15AP1		0.00131065	PDCD6IP	3p22.3	0	LYPD8	1q44	1.2	AC022211.4		5.54015e-05
PTP4A1	6q12	0.000609335	AC025043.1		0.00130907	DCLK3	3p22.2	0	TMEM123	11q22.2	1.2	NPEPPS	17q21.32	5.49365e-05
AL162595.1		0.000608703	C22orf23	22q13.1	0.00130445	NDUFAF4P3		0	TMEM200B	1p35.3	1.2	BCL2L2	14q11.2	5.48112e-05
AC105020.6		0.000607767	AC008026.1		0.00130404	UBE2FP1		0	FAM13B	5q31.2	1.2	OLR1	12p13.2	5.46908e-05
AC005785.1		0.000607152	CLVS1	8q12.2-q12.3	0.00130395	C3orf35		0	NMU	4q12	1.1	PNPLA2	11p15.5	5.45112e-05
RPL9P7		0.000606976	AC034102.5		0.00130375	GOLGA4	3p22.2	0	ENTPD1	10q24.1	1.1	ATP5PF	21q21.3	5.40954e-05
AC093909.1		0.000605562	RPL7P9		0.0013012	TCEA1P2		0	ENTPD8	9q34.3	1.1	AC025682.1		5.3724e-05
RPL4P5		0.000605544	WASH2P		0.00129823	AC097359.2		0	SLC27A4	9q34.11	1.1	ORC6	16q11.2	5.29891e-05
HNRNPKP4		0.000604004	LSMEM2	3p21.31	0.00129575	LRRFIP2	3p22.2	0	GIGYF2	2q37.1	1.1	PCAT7		5.20271e-05
GFRA2	8p21.3	0.000603372	NPHP3	3q22.1	0.00129316	AC126118.1		0	LIMK1	7q11.23	1.1	F2R	5q13.3	5.19572e-05
MPI	15q24.1-q24.2	0.000602729	AC015971.1		0.00129088	UBE2D3P2		0	ILDR1	3q13.33	1.1	OSBPL3	7p15.3	5.17445e-05
AC009779.3		0.00060269	AP001107.4		0.0012872	HSPD1P6		0	MIOS	7p21.3	1.1	C11orf54	11q21	5.12872e-05
ADORA2A	22q11.23	0.000602582	AC068631.3		0.00128134	MLH1	3p22.2	0	TSPAN1	1p34.1	1.1	SGO2	2q33.1	5.11932e-05
IGFBP7.AS1		0.000602264	SNURF	15q11.2	0.00128022	RPL29P11		0	RNF14	5q31.3	1.1	ESM1	5q11.2	5.09969e-05
AC245060.4		0.000601486	LINC00987		0.00127749	EPM2AIP1	3p22.2	0	GLCCI1	7p21.3	1.1	SLC9A7	Xp11.3|Xp11.3	4.94259e-05
RGPD5		0.000601206	SRRM5	19q13.31	0.0012749	PRADC1P1		0	IGHV5.51		1.1	AC113935.1		4.89097e-05
AC087289.2		0.000601114	ZSCAN18	19q13.43	0.00127378	TRANK1	3p22.2	0	FAIM2	12q13.12	1.1	TSPAN1	1p34.1	4.86343e-05
RAC1P2		0.000601079	AL031320.2		0.0012736	AC105749.1		0	IL6R	1q21.3	1.1	AC069544.2		4.85158e-05
UBE2V1	20q13.13	0.000601061	AC024075.3		0.00127055	VIPR1.AS1		0	CDNF	10p13	1.1	FOXP3	Xp11.23	4.83679e-05
NUP155	5p13.2	0.000600834	AL355032.1		0.00126042	SS18L2	3p22.1	0	ASB9	Xp22.2	1.1	AC114956.2		4.78953e-05
AL117209.1		0.000600821	B3GAT2	6q13	0.00125215	CSPG5	3p21.31	0	SCGN	6p22.2	1.1	CELSR1	22q13.31	4.76439e-05
CHD1L	1q21.1	0.000600198	PDE2A	11q13.4	0.00124781	SEC22C	3p22.1	0	RFFL	17q12	1.1	BMP8A	1p34.3	4.6968e-05
WDR83	19p13.13	0.000599725	SGCA	17q21.33	0.00123659	LINC02009		0	GDF7	2p24.1	1.1	TMEM251		4.63008e-05
RPP21	6p22.1	0.000598914	CACTIN.AS1		0.00123475	CCRL2	3p21.31	0	ADH1B	4q23	1.1	TMEM100	17q22	4.60642e-05
AL031284.1		0.000598766	NEBL	10p12.31	0.00123366	CCR5AS		0	LIN7B	19q13.33	1.1	KDM4A	1p34.2-p34.1	4.58295e-05
PDCD4	10q25.2	0.000598322	MELK	9p13.2	0.00121736	CCR5	3p21.31	0	PPP2R5E	14q23.2	1.1	FAM151A	-	4.4518e-05
AC005062.1		0.000598239	CSTF1	20q13.2-q13.31	0.00120815	CCR2	3p21.31	0	MKKS	20p12.2	1.1	NUDT21	16q13	4.44033e-05
GEMIN7	19q13.32	0.000598197	EGFL8	6p21.32	0.00120628	CCR1	3p21.31	0	TMEM54	1p35.1	1.1	MRPS11	15q25.3	4.40582e-05
AL110118.1		0.000596111	DGKZP1		0.00120407	XCR1	3p21.31	0	SKA3	13q12.11	1.1	TRMT112P6		4.30288e-05
CDK3	17q25.1	0.000595576	ACTA2.AS1		0.00120152	FYCO1	3p21.31	0	CCDC158	4q21.1	1.1	AC004706.3		4.23758e-05
AC104938.1		0.000594891	SLITRK2	Xq27.3	0.00119646	CXCR6	3p21.31	0	PRICKLE1	12q12	1.1	KLK6	19q13.41	4.23689e-05
IL11RA	9p13.3	0.000594828	FAM219B	15q24.1-q24.2	0.0011943	LZTFL1	3p21.31	0	TDGF1		1.1	ADH1C	4q23	4.22545e-05
MRNIP	5q35.3	0.000594358	AC087343.1		0.00119355	SLC6A20	3p21.31	0	TIMP1	Xp11.3	1.1	MST1L	1p36.13	4.14407e-05
JMJD7	15q15.1	0.000592693	ZNF32.AS2		0.00119201	SACM1L	3p21.31	0	PLEKHG3	14q23.3	1.1	GPATCH4	1q22-q23.1	3.98026e-05
TARID		0.00059172	MUTYH	1p34.1	0.0011795	LIMD1.AS1		0	DBF4	7q21.12	1.1	CWH43	4p11	3.97035e-05
RPL12P4		0.000591246	RPP21	6p22.1	0.00117853	LIMD1	3p21.31	0	TBC1D7	6p24.1	1.1	VAC14.AS1		3.95048e-05
AC006128.1		0.000591171	RPL29P11		0.00117808	TMEM158	3p21.31	0	AL135905.1		1.1	HNRNPKP2		3.94378e-05
AC018766.1		0.00058836	RANBP1P1		0.00117158	LTF	3p21.31	0	PHOX2B	4p13	1.1	AL049873.2		3.94234e-05
POLR2J4.1		0.000588061	RPL12P4		0.00117049	LRRC2	3p21.31	0	SOX6	11p15.2	1.1	AC243919.1		3.8002e-05
PMS2P7		0.00058754	AC073569.2		0.00117038	TDGF1		0	DNM3OS		1.1	POC1B	12q21.33	3.67837e-05
AARSD1		0.000587056	AC008781.1		0.00117025	KIF9	3p21.31	0	AC007920.2		1.1	PDE6A	5q32	3.61089e-05
BTF3P10		0.000585278	MAMDC2	9q21.12	0.00116849	ELP6	3p21.31	0	NDUFS1	2q33.3	1.1	WDR4	21q22.3	3.59408e-05
AC015813.5		0.000585088	AC092115.3		0.00115649	SCAP	3p21.31	0	PREP	6q21	1.1	CCND2.AS1		3.56604e-05
AP002807.1		0.000583366	AC004846.2		0.00115313	PTPN23	3p21.31	0	HMOX2	16p13.3	1.1	GNG3	11q12.3	3.45038e-05
PCSK2	20p12.1	0.00057408	AC092683.1		0.00114622	AC099778.1		0	TMEM156	4p14	1.1	OLA1P1		3.39263e-05
BEST4	1p34.1	0.000555266	PPM1F.AS1		0.00114622	AC104447.1		0	N4BP2L1	13q13.1	1.1	AL513314.2		3.38656e-05
TMIGD1	17q11.2	0.000550394	GMPS	3q25.31	0.00114247	KLHL18	3p21.31	0	PRSS22	16p13.3	1.1	STMN1	1p36.11	3.37187e-05
LPCAT3	12p13.31	0.000545486	AC107959.1		0.00114113	KIF9.AS1		0	GPR3	1p36.11	1.1	PIAS3	1q21.1	3.26462e-05
SMPDL3A	6q22.31	0.000526626	THTPA	14q11.2	0.00112222	ALS2CL	3p21.31	0	SLC22A17	14q11.2	1.1	AC134349.1		3.24383e-05
TMEM72	10q11.21	0.000521496	AC009779.3		0.00112133	SETD2	3p21.31	0	RCBTB1	13q14.2	1.1	GPER1	7p22.3	3.20409e-05
KLF4	9q31.2	0.000516781	AL355312.2		0.00111754	NBEAL2	3p21.31	0	ADSL	22q13.1	1.1	COQ8A	1q42.13	3.20186e-05
CHCHD3P3		0.000469072	AC087289.5		0.00109561	CCDC12	3p21.31	0	GFM2	5q13.3	1.1	CGRRF1	14q22.2	3.18188e-05
EDN3	20q13.32	0.000465467	ITGA10	1q21.1	0.00107587	PTH1R	3p21.31	0	PPIL4	6q25.1	1.1	SVOP	12q24.11	3.17187e-05
AC084880.1		0.000464262	BX284668.5		0.00107345	MYL3	3p21.31	0	MIR503HG		1.1	HLX	1q41	3.03484e-05
GREM2	1q43	0.000463801	AC004918.1		0.00106928	TMIE	3p21.31	0	ELAVL4	1p33-p32.3	1.1	SPP1	4q22.1	3.03442e-05
INTS7	1q32.3	0.000462495	CORO6	17q11.2	0.0010573	RPS24P8		0	NDUFA6.DT		1	CD209	19p13.2	3.02012e-05
DM1.AS		0.000461992	ARHGEF10	8p23.3	0.00105596	CDCP1	3p21.31	0	TXNDC11	16p13.13	1	TMBIM4	12q14.3	2.92729e-05
SPIB	19q13.33	0.000457302	ILK	11p15.4	0.00104403	CLEC3B	3p21.31	0	S100A5	1q21.3	1	NME2P1		2.92396e-05
FTH1P16		0.000456555	RPL13AP7		0.00103397	AC099329.2		0	LSM12P1		1	AC118553.2		2.89262e-05
HNRNPA3P5		0.000456329	SUMO2P21	Xq23	0.00102846	SNRK	3p22.1	0	WASH7P		1	MTMR11	1q21.2	2.8713e-05
SENP3.EIF4A1		0.000455661	CHD4	12p13.31	0.00102241	SNRK.AS1		0	ERCC8	5q12.1	1	PUS7	7q22.3	2.82558e-05
SCO2	22q13.33	0.000454817	AC005324.2		0.00101859	POMGNT2	3p22.1	0	S100P	4p16.1	1	MBD6	12q13.3	2.8221e-05
PABPN1	14q11.2	0.000453845	AL596275.1		0.000987672	GASK1A	3p22.1	0	ADCY4	14q12	1	PRSS22	16p13.3	2.79806e-05
RPL23AP2		0.000453552	AC004890.2		0.000976024	KRBOX1	3p22.1	0	SENP7	3q12.3	1	GPM6B	Xp22.2	2.794e-05
FTH1P10		0.000453043	ANP32BP1		0.000918443	ZNF662	3p22.1	0	SURF4	9q34.2	1	ACAT1	11q22.3	2.71188e-05
FAM207BP		0.000452169	COX7CP1		0.000911826	ACKR2	3p22.1	0	HSPD1	2q33.1	1	CBX4	17q25.3	2.71002e-05
AC012085.1		0.000452158	AL355472.2		0.000896477	AC006058.1		0	HAAO	2p21	1	LINC01135		2.70084e-05
AC084018.2		0.000451233	ZNF536	19q12	0.000887625	HIGD1A	3p22.1	0	GEMIN6	2p22.1	1	KLHDC2	14q21.3	2.66322e-05
RALGDS	9q34.13-q34.2	0.000451208	AP006621.1		0.000870679	CCDC13	3p22.1	0	LY6G6C	6p21.33	1	RAD51B	14q24.1	2.63514e-05
OR2A1.AS1		0.000450982	NPIPB3	16p12.2	0.000862414	CCDC13.AS1		0	TECTA	11q23.3	1	FAAP20	1p36.33	2.63454e-05
RBM14.RBM4		0.000450894	AP4B1.AS1		0.000860622	ZBTB47	3p22.1	0	LANCL3	Xp21.1	1	OSM	22q12.2	2.592e-05
THBS3.AS1		0.000450834	NDUFV2P1		0.000854959	AC006059.1		0	RPL26P30	11p15.5	1	PWP2	21q22.3	2.57564e-05
IDS	Xq28	0.000450221	BTF3L4P2		0.000848872	NKTR	3p22.1	0	LINC01936		1	AGTRAP	1p36.22	2.51184e-05
CNTD1	17q21.2-q21.31	0.000450168	PHF1	6p21.32	0.000845775	ABHD5	3p21.33	0	SEPTIN7.DT		1	MASP2	1p36.22	2.4654e-05
IMPDH1P10		0.00045004	AK1	9q34.11	0.000841614	TCAIM	3p21.31	0	RANBP6	9p24.1	1	GPS2P1		2.45294e-05
AC233968.1		0.000449979	AC080038.3		0.000841424	EXOSC7	3p21.31	0	UCHL5	1q31.2	1	GRIK5	19q13.2	2.34514e-05
MTFR1L	1p36.11	0.000449257	WASH6P	Xq28 and Yq12	0.000801281	AC124045.1		0	FBLN5	14q32.12	1	GPR157	1p36.22	2.33623e-05
PIK3R2	19p13.11	0.000449242	AL033519.3		0.000753805	ZDHHC3	3p21.31	0	OSTC	4q25	1	MT1X		2.30668e-05
AP000346.2		0.000448784	AC007342.6		0.000745839	KIF15	3p21.31	0	TRAK2	2q33.1	1	FOXD3.AS1		2.29558e-05
BEST1	11q12.3	0.000448538	AC136469.2		0.000741052	TRAIP	3p21.31	0	TMED3	15q25.1	1	GGNBP2	17q12	2.27425e-05
PP7080		0.000448445	NOTCH2NLA	1q21.1	0.00072707	KIAA1143	3p21.31	0	JMJD1C.AS1		1	AC130689.1		2.24073e-05
AC010342.1		0.00044838	MRAP	21q22.11	0.000726969	ZNF501	3p21.31	0	CCDC88A	2p16.1	1	KRT8P45		2.23382e-05
MIF	22q11.23	0.000448278	RPL22P1		0.000726547	ZNF502	3p21.31	0	ANLN	7p14.2	1	SEMA7A	15q24.1	2.22598e-05
DDTL	22q11.23	0.000448167	SERHL		0.00072632	ZNF35	3p21.31	0	PKIB	6q22.31	1	PLCXD2	3q13.2	2.21598e-05
UBQLN4P1		0.000447463	AC010883.1		0.000718777	C3orf86		0	MAP7D2	Xp22.12	1	ARNTL2		2.18764e-05
AC016596.2		0.000446993	HADHAP2		0.000718147	ZNF197	3p21.31	0	TNFRSF14	1p36.32	1	FHL1	Xq26.3	2.1006e-05
ZHX1.C8orf76		0.00044691	AL590714.1		0.000717084	ZNF660	3p21.31	0	IGHV3.43		1	SCMH1	1p34.2	2.09553e-05
RPL7AP6		0.000446892	JPH4	14q11.2	0.000711941	ZKSCAN7	3p21.31	0	SREK1IP1	5q12.3	1	AC024940.2		2.08584e-05
ZACN	17q25.1	0.000446662	RGPD1	2p11.2	0.000711539	MPRIPP1		0	RHOV	15q15.1	1	DUSP4	8p12	2.03413e-05
BCLAF1P2		0.000446253	RPL7AP31		0.000710172	ZNF852	3p21.31	0	NEK6	9q33.3	1	MT1G	16q13	2.02351e-05
AC005520.1		0.000446243	AL139156.2		0.000654097	ZNF445	3p21.31	0	RAP1A	1p13.2	1	AL627309.7		2.01208e-05
XPC.AS1		0.000446076	SERBP1P1		0.000639937	UBA7	3p21.31	0	AC026471.2		1	CDK6	7q21.2	1.95821e-05
AC010973.2		0.000445969	ANGPTL6	19p13.2	0.000586477	POC1A	3p21.2	0	PCYOX1	2p13.3	1	NIBAN1	1q25.3	1.93341e-05
AC104563.1		0.000445902	PYY	17q21.31	0.000580189	MST1R	3p21.31	0	PDIA5	3q21.1	1	RPL22	1p36.31	1.8903e-05
AC022167.2		0.000445149	AC135050.1		0.000579711	ABI3BP	3q12.2	0	CTHRC1	8q22.3	1	CCNO	5q11.2	1.88124e-05
AL390195.1		0.000443843	AC007314.1		0.000568795	ZBTB11	3q12.3	0	IL1R2	2q11.2	1	SMC2	9q31.1	1.83814e-05
RPL24P8		0.000443732	ARMC10P1		0.000563553	PCNP	3q12.3	0	MAP4K4	2q11.2	1	AC004980.1		1.83006e-05
RPS7P1		0.000443614	PI4KAP2	22q11.21	0.000543689	AC073861.1		0	NPRL2	3p21.31	1	RPL13AP25	13q14.3	1.82777e-05
RPL21P39		0.000443584	AL356124.2		0.00052158	TRMT10C	3q12.3	0	RPL24P7		1	ZBTB8OSP2		1.82353e-05
PHC1P1		0.000443136	FAM135B	8q24.23	0.000471716	SENP7	3q12.3	0	DDHD1	14q22.1	1	RAVER2	1p31.3	1.81891e-05
Z74021.1		0.000443069	ZNF23	16q22.2	0.000468036	AC110994.2		0	MAP2K7	19p13.2	1	WASF4P	Xp11.23	1.78613e-05
EEF1A1P5		0.000442504	AJUBA	14q11.2	0.000465945	IMPG2	3q12.3	0	NECAP2	1p36.13	1	MTCO1P12		1.78048e-05
AL671883.2		0.000441011	NPM1P39		0.000457716	TFG	3q12.2	0	MOB3C	1p33	1	AC231533.2		1.77721e-05
AC144548.1		0.000440837	LRP8	1p32.3	0.00045482	RPL24	3q12.3	0	CCDC34	11p14.1	1	RBMX2	Xq26.1	1.76755e-05
TRIB3	20p13	0.00044073	AC067930.5		0.000452074	ADGRG7	3q12.2	0	NOD2	16q12.1	1	HMGB1P10		1.74943e-05
AC002401.1		0.000439832	CCDC189		0.000449941	TMEM45A	3q12.2	0	SLC12A2	5q23.3	1	IGKV1.8		1.74335e-05
RPS3AP26		0.000439672	AL162586.1		0.000447476	LNP1	3q12.2	0	SPRED3	19q13.2	1	ZG16	16p11.2	1.72535e-05
MAP3K12	12q13.13	0.000438583	CA7	16q22.1	0.000447195	TOMM70	3q12.2	0	PSMD1	2q37.1	1	AL583856.1		1.70281e-05
CA2	8q21.2	0.000432042	PCSK2	20p12.1	0.00044673	NIT2	3q12.2	0	CAPRIN1	11p13	1	LPAR1	9q31.3	1.68424e-05
PVT1		0.000420531	IDI2	10p15.3	0.000443624	TBC1D23	3q12.1-q12.2	0	CRACD	4q12	1	GRIN3B	19p13.3	1.68074e-05
KLHL35	11q13.4	0.000411883	AC107075.1		0.000439205	CMSS1	3q12.1	0	ATP1A2	1q23.2	1	AC027559.1		1.64933e-05
RETSAT	2p11.2	0.000391947	SLCO4A1	20q13.33	0.000425238	ZBTB11.AS1		0	CDCA2	8p21.2	1	SLC35E2A	1p36.33	1.63958e-05
SCGN	6p22.2	0.000388467	EIF4BP7		0.000420733	PDCL3P4		0	AC008074.2		1	LINC01128		1.61874e-05
HSD11B2	16q22.1	0.000387577	TMEM72	10q11.21	0.000419217	AC069222.1		0	TMEM41A	3q27.2	1	TOX	8q12.1	1.6046e-05
CA7	16q22.1	0.000385262	AC006213.1		0.000417548	CD47	3q13.12	0	LDB2	4p15.32	1	AC098614.2		1.58688e-05
TMEM220	17p13.1	0.000379489	CFAP410	21q22.3	0.00041377	TRAT1	3q13.13	0	TAGLN2	1q23.2	1	SLC25A34	1p36.21	1.5738e-05
SEMA6D	15q21.1	0.000378939	SCARA5	8p21.1	0.000411898	RETNLB	3q13.13	0	ERVMER34.1		0.9	P3H2	3q28	1.56858e-05
CDKN2B.AS1		0.000377929	SCGN	6p22.2	0.00039754	DZIP3	3q13.13	0	TRIP12	2q36.3	0.9	FMO5	1q21.1	1.56775e-05
BLACAT1		0.000375004	CDKN2B	9p21.3	0.000391122	CIP2A	3q13.13	0	MAPK8IP3	16p13.3	0.9	MBL1P		1.54225e-05
TADA2B	4p16.1	0.000368306	CCBE1	18q21.32	0.000377542	AC069499.1		0	REG3A	2p12	0.9	TCEA3	1p36.12	1.4781e-05
C6orf223		0.000365867	CD177	19q13.31	0.000377519	MYH15	3q13.13	0	AC022400.1		0.9	EARS2	16p12.2	1.45453e-05
TSPAN7	Xp11.4	0.000363535	PAICS	4q12	0.00037166	IFT57	3q13.12-q13.13	0	PLAU	10q22.2	0.9	AL035458.1		1.44278e-05
C2orf88	2q32.2	0.000351957	PLPP1	5q11.2	0.000367937	AC012020.1		0	ABCA1	9q31.1	0.9	MINAR1	15q25.1	1.38722e-05
DKC1	Xq28	0.000349775	GUCA2B	1p34.2	0.00036326	CEP97	3q12.3	0	SRP14.AS1		0.9	IGFBP6	12q13.13	1.36385e-05
CWH43	4p11	0.000349435	ABCA8	17q24.2	0.000361917	BBX	3q13.12	0	PAK6	15q15.1	0.9	HPCA	1p35.1	1.36371e-05
VSIG2	11q24.2	0.000349258	AC007182.1		0.000361233	DUBR		0	GCNT2	6p24.3-p24.2	0.9	RFWD3	16q23.1	1.33345e-05
ADH1C	4q23	0.000343893	BEST4	1p34.1	0.000358414	LINC00882		0	PSMG3.AS1		0.9	TMEM178A	2p22.1	1.31646e-05
EEF1A1P6		0.000331567	KRT80	12q13.13	0.000357429	CBLB	3q13.11	0	TP53INP2	20q11.22	0.9	NEIL3	4q34.3	1.31559e-05
AC044787.1		0.000331038	PTMAP5	13q31.1	0.00035702	ALCAM	3q13.11	0	GLTP	12q24.11	0.9	HAGLR		1.29232e-05
TNXB	6p21.33-p21.32	0.000327008	ADCY5	3q21.1	0.000355058	NFKBIZ	3q12.3	0	ACSS2	20q11.22	0.9	YWHAZP6		1.24739e-05
RSPO2	8q23.1	0.000326711	CEMIP	15q25.1	0.000353253	NXPE3	3q12.3	0	PIGG	4p16.3	0.9	LINC01119		1.24529e-05
SRPX	Xp11.4	0.000325297	NDST2	10q22.2	0.00035306	FILIP1L	3q12.1	0	EPCAM	2p21	0.9	PROX1	1q32.3	1.23276e-05
GUCA2B	1p34.2	0.000321827	VSTM2A	7p11.2	0.000349865	COL8A1	3q12.1	0	MTHFD1L	6q25.1	0.9	IGKV1.6		1.22786e-05
AL359921.1		0.000320555	AC024337.2		0.000339206	PDZRN3	3p13	0	Z84492.1		0.9	MIPEPP3		1.22264e-05
SLC25A34	1p36.21	0.000320361	ALPI	2q37.1	0.000335187	ROBO1	3p12.3	0	ACTL6A	3q26.33	0.9	THEM4	1q21.3	1.21596e-05
POLD4	11q13.2	0.000317865	FUCA1	1p36.11	0.000334856	ZNF654	3p11.1	0	AC093110.1		0.9	ZNF469	16q24.2	1.21053e-05
RAB43P1		0.000317404	ABALON		0.000334068	CHMP2B	3p11.2	0	KY	3q22.2	0.9	HAND2	4q34.1	1.20985e-05
GCNT2	6p24.3-p24.2	0.000314393	URAHP		0.000333897	LINC00506		0	KDELR3	22q13.1	0.9	NSUN3	3q11.2	1.20249e-05
PTGES3P1		0.000313124	CLEC3B	3p21.31	0.000333506	VGLL3	3p12.1	0	LAMB2	3p21.31	0.9	KLRC4.KLRK1		1.19016e-05
LDHD	16q23.1	0.000312747	AC069281.2		0.000332578	CADM2	3p12.1	0	XYLT1	16p12.3	0.9	DHRS11	17q12	1.18948e-05
TOMM20P4		0.000312293	SST	3q27.3	0.000325765	CYP51A1P1		0	UGCG	9q31.3	0.9	EEF1A1P14		1.1767e-05
PCBP2P2		0.000310038	ATG10	5q14.1-q14.2	0.000325324	GBE1	3p12.2	0	SRPK3	Xq28	0.9	TGFBI	5q31.1	1.15847e-05
CA1	8q21.2	0.000309188	ECRG4	2q12.2	0.000319133	ROBO2	3p12.3	0	TPCN1	12q24.13	0.9	PCSK2	20p12.1	1.14823e-05
KAT5	11q13.1	0.00030819	GNG7	19p13.3	0.0003152	C3orf38	3p11.1	0	NLRP1	17p13.2	0.9	GPR19	12p13.1	1.14149e-05
CCDC107	9p13.3	0.000308034	AL354798.1		0.000312279	ZNF717	3p12.3	0	KSR2	12q24.22-q24.23	0.9	HADHA	2p23.3	1.13674e-05
AC007238.1		0.00030798	CLCA4	1p22.3	0.000311709	LINC00960		0	TIGD2	4q22.1	0.9	HNRNPM	19p13.2	1.11198e-05
AL050343.2		0.000307565	RPL6P27		0.000307073	LINC02018		0	FTOP1		0.9	PLIN1	15q26.1	1.09843e-05
CERS6.AS1		0.00030752	PRMT5.AS1		0.000306613	FAM86DP		0	QDPR	4p15.32	0.9	DHFRP1		1.0814e-05
AC079944.2		0.000306821	CA1	8q21.2	0.000305331	ALG1L6P		0	AQP3	9p13.3	0.9	AL450998.1		1.03528e-05
DHPS	19p13.13	0.000306765	AARSD1		0.000303003	HNRNPA3P6		0	ADD2	2p13.3	0.9	AC107959.1		1.02834e-05
MTMR3	22q12.2	0.000305959	ENC1	5q13.3	0.000302772	CNTN3	3p12.3	0	MED19	11q12.1	0.9	AP000936.3		1.01464e-05
ERVK3.1		0.000304841	ACAD11	3q22.1	0.000301903	CGGBP1	3p11.1	0	ZFP36L2	2p21	0.9	AC055876.2		9.70551e-06
RSPH10B	7p22.1	0.00030471	FAM207BP		0.000300119	EPHA3	3p11.1	0	CLUAP1	16p13.3	0.9	MAOA	Xp11.3	9.46169e-06
PTCD1	7q22.1	0.000304461	PCDHGC4	5q31.3	0.000299872	DCBLD2	3q12.1|3	0	NDEL1	17p13.1	0.9	MADCAM1	19p13.3	9.45831e-06
AC048382.5		0.000304403	BMP3	4q21.21	0.000299686	CRYBG3	3q11.2	0	EIF2B3	1p34.1	0.9	RBM24	6p22.3	9.22781e-06
X		0.000303803	FTH1P16		0.000297787	ST3GAL6	3q12.1	0	UACA	15q23	0.9	URB2	1q42.13	9.12745e-06
AL135999.1		0.000303521	C18orf32	18q21.1	0.000296061	ST3GAL6.AS1		0	ATP6V1G2	6p21.33	0.9	RNF103	2p11.2	8.91586e-06
CMTM5	14q11.2	0.000303451	RANGRF	17p13.1	0.000295088	WWP1P1		0	PLCE1	10q23.33	0.9	CXCL9	4q21.1	8.82686e-06
TMEM183B		0.000303237	CASP7	10q25.3	0.00029503	CPOX	3q11.2	0	CAPN11	6p21.1	0.9	ACY1		8.64993e-06
GTF2IP4	7q11.23	0.000302862	CADM3	1q23.2	0.000294184	GPR15	3q11.2	0	FAM13C	10q21.1	0.9	URAHP		8.42224e-06
ACSBG1	15q25.1	0.000302852	MT1M	16q13	0.000291967	CLDND1	3q11.2|3q12.1	0	LINC00869		0.9	TGDS	13q32.1	8.37977e-06
SYNC	1p35.1	0.000302539	AP000936.3		0.000291769	RIOX2	3q11.2	0	SEC14L2	22q12.2	0.9	AC079907.1		8.24946e-06
TNS2	12q13.13	0.000302424	SIM2	21q22.13	0.000291237	ARL6	3q11.2	0	RSKR	17q11.2	0.9	PPARGC1B	5q32	8.22085e-06
EIF3C	16p11.2	0.000302374	RPL7AP11		0.000289348	PROS1	3q11.1	0	AC016747.1		0.9	TUBA5P		7.92061e-06
BTF3P5		0.000301968	TCHP	12q24.11	0.000289269	HNRNPKP4		0	AC024337.2		0.9	IGHV3.13		7.88143e-06
AC005324.2		0.000301742	SH3BP5.AS1		0.000288037	ARMC10P1		0	AC121338.2		0.9	NGRN	15q26.1	7.7084e-06
UBE2D3P1		0.000301699	SPATA12	3p14.3	0.000285334	NSUN3	3q11.2	0	CENPL	1q25.1	0.9	DSC3	18q12.1	7.63049e-06
MRGPRF.AS1		0.00030141	GREM2	1q43	0.000283979	RBBP4P2		0	CD1C	1q23.1	0.9	LILRB5	19q13.42	7.5713e-06
NAP1L1P3		0.00030136	GUCA2A	1p34.2	0.000283816	DHFR2	3q11.2	0	MMP23A		0.9	UGP2	2p15	7.0404e-06
C22orf23	22q13.1	0.00030105	TPT1P4		0.000283339	ARL13B	3q11.1-q11.2	0	INTS6P1		0.9	IGHV2.5		6.99441e-06
RPL39P3		0.00030103	AL592430.1		0.000278116	STX19	3q11.2	0	ADAMDEC1	8p21.2	0.9	SST	3q27.3	6.9598e-06
ANKHD1	5q31.3	0.000300784	TSPAN7	Xp11.4	0.000277389	C3orf85	3q13.13	0	ASB14	3p14.3	0.9	C2CD2L	11q23.3	6.69928e-06
TMED7.TICAM2		0.000300674	AC026403.1		0.000276725	NECTIN3	3q13.13	0	RBP5	12p13.31	0.9	GINS2	16q24.1	6.49456e-06
AL139353.1		0.000300495	ETFDH	4q32.1	0.000276048	CD96	3q13.13-q13.2	0	RAB38	11q14.2	0.9	ZNF792	19q13.11	6.37821e-06
AL031714.1		0.00030048	MYOC	1q24.3	0.000270762	COX17		0	SAR1B	5q31.1	0.9	TNFAIP8L3	15q21.2	6.36106e-06
SKP1P2	12p12.3	0.000300315	NSG2	5q35.2	0.000269556	AC063952.1		0	NUMB	14q24.2-q24.3	0.9	SMARCD3	7q36.1	6.18678e-06
ZNF32.AS1		0.000300249	LRRC75A	17p11.2	0.000267666	LRRC58	3q13.33	0	KLRG1	12p13.31	0.9	NEFM	8p21.2	5.83155e-06
AL512844.1		0.000299705	AL513175.1		0.00026738	GPR156	3q13.33	0	NLRP3	1q44	0.9	CLCA1	1p22.3	5.81906e-06
EIF3LP2		0.000299694	CSE1L	20q13.13	0.000267095	AC092910.3		0	CBX8	17q25.3	0.9	AC104109.4		5.55674e-06
RRN3P2		0.000299633	GFRA2	8p21.3	0.000257444	GSK3B	3q13.33	0	SLC44A2	19p13.2	0.9	GPBAR1	2q35	5.40974e-06
AC008522.1		0.000299435	CMTM5	14q11.2	0.000256809	NR1I2	3q13.33	0	AC105285.1		0.9	ASNSD1	2q32.2	5.36317e-06
HNRNPA1P7		0.000299417	MS4A12	11q12.2	0.000255857	CFAP91	3q13.33	0	SLIT3	5q34-q35.1	0.9	CXXC5	5q31.2	5.27754e-06
LIX1L.AS1		0.000299394	NAP1L2	Xq13.2	0.000255782	POPDC2	3q13.33	0	ABI3BP	3q12.2	0.9	RND2	17q21.31	5.10943e-06
PTRH1	9q34.11	0.000299066	MTND2P28		0.000255459	NDUFB4	3q13.33	0	TEX29	13q34	0.9	RTKN2	10q21.2	4.95825e-06
AL592166.1		0.000298785	CHGA	14q32.12	0.000251022	PLA1A	3q13.33	0	RNASE1	14q11.2	0.9	HSPA2	14q23.3	4.69439e-06
AC093155.3		0.000298765	SPIB	19q13.33	0.000248372	ADPRH	3q13.33	0	CEP76	18p11.21	0.9	CLNS1A	11q14.1	4.42557e-06
AJUBA	14q11.2	0.000298689	C2orf88	2q32.2	0.00024569	CD80	3q13.33	0	PLEKHA8P1	12q12	0.9	WNT10A	2q35	4.20277e-06
AC005562.1		0.000298656	TMIGD1	17q11.2	0.000244174	TIMMDC1	3q13.33	0	LINC02747		0.9	CDSN	6p21.33	3.98098e-06
AC135050.1		0.000298159	RETSAT	2p11.2	0.000242175	POGLUT1	3q13.33	0	AC107959.1		0.9	SMPDL3A	6q22.31	3.89094e-06
PDE4C	19p13.11	0.000297731	B3GALT1	2q24.3	0.000242167	TMEM39A	3q13.33	0	ARHGDIB	12p12.3	0.9	THRB	3p24.2	3.86895e-06
MMP23A		0.000297566	FAM107A	3p14.3-p14.2	0.000240454	ARHGAP31	3q13.32-q13.33	0	AC022154.1		0.9	OR2I1P		3.85385e-06
AC137630.1		0.000297424	ASPA	17p13.2	0.000235022	FSTL1	3q13.33	0	OXA1L	14q11.2	0.9	MATN3	2p24.1	3.6294e-06
SUMO2P1		0.000297319	CMBL	5p15.2	0.000234045	HGD	3q13.33	0	WNT2	7q31.2	0.9	AC027601.2		3.55168e-06
CACTIN.AS1		0.000296843	AC005358.1		0.000229261	PLCXD2	3q13.2	0	PTDSS1	8q22.1	0.9	STARD5	15q25.1	3.52151e-06
AL031587.5		0.00029681	AC011448.1		0.000224463	EAF2	3q13.33	0	AC026803.2		0.9	VIM	10p13	3.51105e-06
ST13P4	13q14.2	0.000296687	CEP72	5p15.33	0.000222606	WDR5B	3q21.1	0	SEC1P	19q13.33	0.9	AL669831.4		3.35595e-06
BMP3	4q21.21	0.000296434	CA2	8q21.2	0.000219307	FAM162A	3q21.1	0	NLGN4X	Xp22.32-p22.31	0.9	COL1A1	17q21.33	3.35196e-06
ABALON		0.000295579	AL020996.1		0.000217526	CCDC58		0	EXOSC5	19q13.2	0.9	H2AC18		3.31271e-06
ANGPTL6	19p13.2	0.000295426	ETV4	17q21.31	0.000214251	CSTA	3q21.1	0	KAT2B	3p24.3	0.9	POM121B		3.08178e-06
RPL21P75		0.000295135	CA3.AS1		0.000210386	CD86	3q13.33	0	LINC00526		0.9	PTENP1	9p13.3	3.00141e-06
RPL29P11		0.000295092	LINC02441		0.000209743	ILDR1	3q13.33	0	MTND5P1		0.9	SRRM5	19q13.31	2.9463e-06
AC005329.3		0.000294307	CCNYL1	2q33.3	0.000209123	SLC15A2	3q13.33	0	FAM117A	17q21.33	0.9	MALL	2q13	2.80927e-06
SRR	17p13.3	0.000294276	GRAMD2B	5q23.2	0.000205182	IQCB1	3q13.33|3q21.1	0	NUDT15	13q14.2	0.9	FAAP24	19q13.11	2.60781e-06
STAG3L3	7q11.23	0.00029422	CDKN2B.AS1		0.00020492	RABL3	3q13.33	0	CHERP	19p13.11	0.9	PXYLP1	3q23	2.55409e-06
ZSCAN18	19q13.43	0.000294172	GLTP	12q24.11	0.000202913	GOLGB1	3q13.33	0	CENPH	5q13.2	0.9	GPR78	4p16.1	2.53036e-06
PHKA2.AS1		0.000294127	PEG3	19q13.43	0.000192673	HCLS1	3q13.33	0	RPS27AP5		0.9	AL359232.1		2.46803e-06
ACTA2.AS1		0.000294071	SEMA3E	7q21.11	0.000191226	POLQ	3q13.33	0	RIOX2	3q11.2	0.9	TRPM4	19q13.33	2.42088e-06
FLT3LG	19q13.33	0.000293926	PDCD4	10q25.2	0.000190791	RPL7AP11		0	GRHL3	1p36.11	0.9	AL512328.1		2.32575e-06
SUV39H2	10p13	0.000293795	RTN3P1		0.000187835	STXBP5L	3q13.33	0	UNC79	14q32.12	0.9	SIGLEC15	18q12.3	2.28844e-06
AC010761.1		0.000293533	NTN1	17p13.1	0.000187353	NAP1L1P3		0	MTCO1P12		0.9	FBLIM1	1p36.21	2.27837e-06
CAMK1	3p25.3	0.000293295	FUT1	19q13.33	0.000185448	GTF2E1	3q13.33	0	HOXB2	17q21.32	0.9	WASF2	1p36.11	2.13924e-06
POLR2J2	7q22.1	0.000293025	SLC51B	15q22.31	0.000184672	ARHGAP31.AS1		0	PIGM	1q23.2	0.9	DLEC1	3p22.2	2.13812e-06
AC010642.2		0.000293024	LRRN2	1q32.1	0.000183332	B4GALT4.AS1		0	WDR5B	3q21.1	0.9	ACTN4P1		2.07809e-06
PKD1P3		0.000292653	RPSAP15		0.000182715	B4GALT4	3q13.32	0	ERI1	8p23.1	0.9	SLC15A1	13q32.2-q32.3	1.93594e-06
ALKBH6	19q13.12	0.000292551	PPAT	4q12	0.00018181	BTLA	3q13.2	0	CAPN5	11q13.5	0.9	PHC2	1p35.1	1.90411e-06
PYY	17q21.31	0.000287687	PHOX2A	11q13.4	0.000178927	AC078785.1		0	AC024075.3		0.9	UGT1A6	2q37.1	1.90093e-06
HNRNPLP2		0.000287214	PTGS1	9q33.2	0.000178322	NEPRO	3q13.2	0	MBTD1	17q21.33	0.9	OGFRP1		1.7516e-06
RPL12P14		0.000286557	PDZD4	Xq28	0.000175214	GTPBP8	3q13.2	0	EGFL6	Xp22.2	0.9	IL11RA	9p13.3	1.00392e-06
FUCA1	1p36.11	0.000276201	TPX2	20q11.21	0.000174084	CD200R1	3q13.2	0	SBDSP1		0.9	MT.TL1		9.13889e-07
NR3C2	4q31.23	0.000275932	CCNK	14q32.2	0.000172536	CCDC80	3q13.2	0	ATP8B1	18q21.31	0.9	RPL5P30		7.09832e-07
PRKG2	4q21.21	0.000272447	EIF4HP1		0.000172535	SLC35A5	3q13.2	0	FSCN1	7p22.1	0.8	LRRFIP1P1		4.52724e-07
SCARA5	8p21.1	0.000270646	AQP8	16p12.1	0.000170905	ATG3	3q13.2	0	ADRM1	20q13.33	0.8	PHYKPL	5q35.3	3.12686e-07
SST	3q27.3	0.000268553	AC078819.1		0.000169755	CD200	3q13.2	0	KCNK6	19q13.2	0.8	MYO1D	17q11.2	3.09798e-07
PACSIN2	22q13.2	0.000265939	SLC36A1	5q33.1	0.000168242	IGSF11	3q13.32	0	SIK3	11q23.3	0.8	ARHGEF37	5q32	1.57801e-07
CA4	17q23.1	0.000265557	LIN37	19q13.12	0.000166945	SLC9C1	3q13.2	0	MRO	18q21.2	0.8	HAGH	16p13.3	6.2952e-08
MOGAT2	11q13.5	0.00026423	EPOP	17q12	0.000166871	TBILA		0	JPH4	14q11.2	0.8	ATRIP	3p21.31	0
FOXQ1	6p25.3	0.000262216	RIPK2	8q21.3	0.000165903	GCSAM	3q13.2	0	SWI5	9q34.11	0.8	CCDC51	3p21.31	0
PEX26	22q11.21	0.000254575	MEMO1P1		0.000165727	C3orf52	3q13.2	0	RGS5	1q23.3	0.8	TMA7		0
LILRB5	19q13.42	0.000252531	NFE2L3	7p15.2	0.000164822	TAGLN3	3q13.2	0	RNF103	2p11.2	0.8	SHISA5	3p21.31	0
SLC36A1	5q33.1	0.000244784	BRIP1	17q23.2	0.000163387	ABHD10	3q13.2	0	AC012615.1		0.8	NDUFB1P1		0
AC007182.1		0.000243274	CALCOCO2	17q21.32	0.000162393	PHLDB2	3q13.2	0	EIF3M	11p13	0.8	UFSP2	4q35.1	0
UGP2	2p15	0.000234401	ARHGAP44	17p12	0.000162139	BOC	3q13.2	0	IGKJ4	2p11.2	0.8	CDC25A	3p21.31	0
AL109615.3		0.000234376	POMK	8p11.21	0.000161981	CFAP44	3q13.2	0	GNG2	14q22.1	0.8	PFKFB4	3p21.31	0
C11orf86		0.000231882	PPM1H	12q14.1-q14.2	0.000161544	SPICE1	3q13.2	0	ADAMTS12	5p13.3-p13.2	0.8	ZNF589	3p21.31	0
IQANK1	8q24.3	0.00023121	HPSE2	10q24.2	0.000161317	SIDT1	3q13.2	0	CHMP4BP1		0.8	C4orf47		0
DDX31	9q34.13	0.00022787	ADD1	4p16.3	0.000161211	LSAMP	3q13.31	0	VPS4A	16q22.1	0.8	PLXNB1	3p21.31	0
SLC4A4	4q13.3	0.000227019	HYPK	15q15.3	0.000160825	PTMAP8		0	GGCX	2p11.2	0.8	CCDC110	4q35.1	0
PAPSS2	10q23.2-q23.31	0.000225006	LYPD8	1q44	0.00016073	BZW1P2		0	AGAP2.AS1		0.8	COL7A1	3p21.31	0
LYVE1	11p15.4	0.000224678	RPLP0P6		0.000160246	GAP43	3q13.31	0	MHENCR		0.8	UQCRC1	3p21.31	0
AC005358.1		0.000224632	PI16	6p21.2	0.000159759	ZBTB20	3q13.31	0	EVA1A	2p12	0.8	MAP4	3p21.31	0
SLC25A23	19p13.3	0.000223949	SLC4A11	20p13	0.000158396	TIGIT	3q13.31	0	LAMTOR5.AS1		0.8	NME6	3p21.31	0
ARHGAP44	17p12	0.000218217	BEST2	19p13.13	0.000157732	QTRT2	3q13.31	0	LMAN1	18q21.32	0.8	SLC26A6	3p21.31	0
VSTM2A	7p11.2	0.00021773	CPT2	1p32.3	0.000157565	CCDC191	3q13.31	0	DCC	18q21.2	0.8	PTPN23	3p21.31	0
MT1G	16q13	0.000216601	AC135050.7		0.000157464	ZDHHC23	3q13.31	0	HSPB3	5q11.2	0.8	DHX30	3p21.31	0
TP53INP2	20q11.22	0.000216022	HNRNPCP2		0.000156845	GRAMD1C	3q13.31	0	PLEKHN1	1p36.33	0.8	CCDC12	3p21.31	0
NKRF	Xq24	0.000211096	MET	7q31.2	0.000156798	AC079944.2		0	RPS15P4		0.8	LTF	3p21.31	0
HHLA2	3q13.13	0.000209119	DPT	1q24.2	0.000156677	AC079944.1		0	NEXMIF	Xq13.3	0.8	FAM149A	4q35.1	0
PLCD1	3p22.2	0.00020511	PACC1	1q32.3	0.000156198	ATP6V1A	3q13.31	0	FMNL2	2q23.3	0.8	LRRC2	3p21.31	0
CD177	19q13.31	0.000203816	COL10A1	6q22.1	0.000155921	NAA50	3q13.31	0	AC010300.1		0.8	CNOT10	3p22.3	0
TTC26		0.000201368	ASB8	12q13.11	0.000155595	USF3	3q13.2	0	AC008771.1		0.8	TDGF1		0
SLC26A3	7q22.3-q31.1	0.000200892	TTC26		0.000155382	AC117489.1		0	GRIK4	11q23.3	0.8	ALS2CL	3p21.31	0
AF201337.1		0.000198666	OTX1	2p15	0.000155174	PPP4R2	3p13	0	CCDC130		0.8	RPSAP70		0
NXPE4	11q23.2-q23.3	0.000198405	STIMATE	3p21.1	0.00015472	MON1A	3p21.31	0	HOMER1	5q14.1	0.8	TMIE	3p21.31	0
SLC25A35	17p13.1	0.000197763	RPS27AP16		0.000153961	WDR82	3p21.2	0	TOM1	22q12.3	0.8	MYL3	3p21.31	0
CLCA4	1p22.3	0.00019566	BLACAT1		0.000153916	SEMA3G	3p21.1	0	CIAO3	16p13.3	0.8	PTH1R	3p21.31	0
SLC6A6	3p25.1	0.000193616	CCDC107	9p13.3	0.000153443	PHF7	3p21.1	0	LINC01140		0.8	SUGT1P2		0
SULT1A2	16p11.2	0.000191961	AL512656.1		0.000152999	BAP1	3p21.1	0	SMPD1	11p15.4	0.8	TLR3	4q35.1	0
IGHA2	14q32.33	0.000191656	KLF4	9q31.2	0.000152584	DNAH1	3p21.1	0	PEX7	6q23.3	0.8	SORBS2	4q35.1	0
NAAA	4q21.1	0.000191409	NBPF25P	1q21.1	0.000151811	PPP2R5CP		0	HPRT1	Xq26.2-q26.3	0.8	NBEAL2	3p21.31	0
AC006449.3		0.000186339	RBM8B		0.000151242	GLYCTK.AS1		0	TMEM38A	19p13.11	0.8	SMARCC1	3p21.31	0
PUS7	7q22.3	0.000185542	WASH9P		0.000150919	GLYCTK	3p21.2	0	MYO1B	2q32.3	0.8	SETD2	3p21.31	0
MOB3B	9p21.2	0.000185113	AL049795.1		0.000150586	PPM1M	3p21.2	0	AP3S2	15q26.1	0.8	KIF9.AS1		0
RXRG	1q23.3	0.000175257	TEN1.CDK3		0.000150561	NISCH	3p21.1	0	GAS2L3	12q23.1	0.8	KIF9	3p21.31	0
MT1F		0.0001715	TPH1	11p15.1	0.000150541	TWF2	3p21.2	0	PICALM	11q14.2	0.8	KLHL18	3p21.31	0
CALCOCO2	17q21.32	0.000171009	MT1F		0.000150523	ALAS1	3p21.2	0	EDNRB	13q22.3	0.8	AC104447.1		0
ADD1	4p16.3	0.000170511	DYNC1I2P1		0.000150495	CMTM7	3p22.3	0	RPL5P30		0.8	AC093797.1		0
STMN2	8q21.13	0.000170215	CPT1B	22q13.33	0.000150287	DUSP7	3p21.2	0	HCST	19q13.12	0.8	AC099778.1		0
VEGFD	Xp22.2	0.000168608	ZC3HAV1L	7q34	0.000150187	RPL29	3p21.2	0	RBP7	1p36.22	0.8	PDLIM3	4q35.1	0
XRCC2	7q36.1	0.000167071	IL6R	1q21.3	0.00015013	ACY1		0	SLC25A23	19p13.3	0.8	NCKIPSD	3p21.31	0
CPNE7	16q24.3	0.000166725	RPS7P1		0.000149939	ABHD14B	3p21.2	0	ZNF688	16p11.2	0.8	CNOT10.AS1		0
CKAP2	13q14.3	0.000165695	TSNAXIP1	16q22.1	0.000149447	TNNC1	3p21.1	0	IBTK	6q14.1	0.8	SCAP	3p21.31	0
RFC3	13q13.2	0.000165272	KLHL35	11q13.4	0.000149141	STAB1	3p21.1	0	SELP	1q24.2	0.8	ELP6	3p21.31	0
SNHG15		0.000164942	SPSB3	16p13.3	0.000148995	PCBP4	3p21.2	0	AL049697.1		0.8	CSPG5	3p21.31	0
CEP55	10q23.33	0.000163668	RALGDS	9q34.13-q34.2	0.000148988	STIMATE.MUSTN1		0	NDUFAF4	6q16.1	0.8	ANKRD37	4q35.1	0
BUB1	2q13	0.000163405	AL354836.1		0.000148936	TKT	3p21.1	0	ZNF219	14q11.2	0.8	CLASP2	3p22.3	0
ATP1B2	17p13.1	0.000162249	AC074212.1		0.000148827	PRKCD	3p21.1	0	POMT1	9q34.13	0.8	IP6K2	3p21.31	0
TAX1BP3	17p13.2	0.000161838	AL590867.2		0.00014849	RFT1	3p21.1	0	RNF25	2q35	0.8	PRIMPOL	4q35.1	0
TDRD10	1q21.3	0.000161547	AL049840.3		0.00014824	AC096887.1		0	RPS27AP11		0.8	RBM6	3p21.31	0
AC138392.1		0.000160833	DPH1	17p13.3	0.000148114	AC096887.2		0	ANKRD10	13q34	0.8	MON1A	3p21.31	0
ZNF536	19q12	0.000160814	BEST1	11q12.3	0.000148028	SFMBT1	3p21.1	0	GLIS1	1p32.3	0.8	IRF2.DT		0
CXCL12	10q11.21	0.000160749	MATR3	5q31.2	0.00014782	STIMATE	3p21.1	0	MAP3K13	3q27.2	0.8	MST1R	3p21.31	0
AC009245.1		0.000160644	HINT2	9p13.3	0.000147788	AC006254.1		0	PHF24	9p13.3	0.8	TRAIP	3p21.31	0
COG8	16q22.1	0.000160577	PAOX	10q26.3	0.000147534	NT5DC2	3p21.1	0	RC3H1	1q25.1	0.8	CASP3	4q35.1	0
CEP72	5p15.33	0.000160319	LPCAT3	12p13.31	0.000147285	ITIH3	3p21.1	0	AMD1	6q21	0.8	UBA7	3p21.31	0
AC073254.1		0.000159597	MRPS24	7p13	0.000147127	NEK4	3p21.1	0	XRCC5	2q35	0.8	BSN	3p21.31	0
NHP2P1		0.000159181	MPZ	1q23.3	0.000146964	SPCS1	3p21.1	0	SLC25A34	1p36.21	0.8	INKA1	3p21.31	0
PCDHGA4	5q31.3	0.000159141	ST13P3		0.000146909	GLT8D1	3p21.1	0	MT.ND5		0.8	CENPU	4q35.1	0
MARCHF8	10q11.21-q11.22	0.000158391	GLUD2	Xq24	0.000146851	GNL3	3p21.1	0	AC023024.2		0.8	IP6K1	3p21.31	0
RTN3P1		0.000158136	CAP2	6p22.3	0.000146595	PBRM1	3p21.1	0	GLS2	12q13.3	0.8	GMPPB	3p21.31	0
HACD3	15q22.31	0.000157196	C7	5p13.1	0.000146573	SMIM4		0	AOAH	7p14.2	0.8	RNF123	3p21.31	0
METTL7A		0.00015715	SLC26A2	5q32	0.000146389	ABHD14A	3p21.2	0	AC007485.2		0.8	MST1	3p21.31	0
AC092143.3		0.00015649	C6orf223		0.000146323	PARP3	3p21.2	0	RPAIN	17p13.2	0.8	RBM5.AS1		0
RAD50	5q31.1	0.000156439	SMAD1.AS1		0.000146077	EBLN2	3p13	0	ZBTB18	1q44	0.8	RBM5	3p21.31	0
COX16	14q24.2	0.000156416	AC091429.1		0.000146023	SEMA3B.AS1		0	KBTBD4	11p11.2	0.8	SEMA3F.AS1		0
FABP5P7		0.000156193	SATL1	Xq21.1	0.000145576	HYAL2	3p21.31	0	MYBL2	20q13.12	0.8	SEMA3F	3p21.31	0
NOP2	12p13.31	0.000156017	HNRNPA3P5		0.000145471	HYAL1	3p21.31	0	CTU1	19q13.41	0.8	DYNC1LI1	3p22.3	0
TP73.AS1		0.000156009	AC026410.3		0.000145428	HYAL3	3p21.31	0	TMEM262		0.8	SLC38A3	3p21.31	0
CALML4	15q23	0.000155643	PSMA6	14q13.2	0.000144833	NAA80	3p21.31	0	CYB5R3	22q13.2	0.8	GNAI2	3p21.31	0
RPL4P4		0.000155519	AC013472.2		0.000144784	IFRD2	3p21.31	0	HOXA3	7p15.2	0.8	U73166.1		0
NDUFV2P1		0.000155295	VSIG2	11q24.2	0.000144591	LSMEM2	3p21.31	0	EMILIN3	20q12	0.8	SEMA3B.AS1		0
PA2G4P4		0.000155002	RPS20P10		0.000144576	SEMA3B	3p21.31	0	TMEM143	19q13.33	0.8	SEMA3B	3p21.31	0
AC022211.4		0.00015499	LINC00174	7q11.21	0.000144381	U73166.1		0	DCTD	4q35.1	0.8	LSMEM2	3p21.31	0
AC007686.3		0.000154979	YBX1P2		0.000144377	RASSF1	3p21.31	0	SFRP4	7p14.1	0.8	IFRD2	3p21.31	0
PCDHGB7	5q31.3	0.000154339	TESC	12q24.22	0.000144006	GNAI2	3p21.31	0	SEC24D	4q26	0.8	NAA80	3p21.31	0
AC016027.1		0.000154126	RPL7	8q21.11	0.000143966	SLC38A3	3p21.31	0	AL121906.2		0.8	HYAL3	3p21.31	0
AL589765.7		0.00015403	TP53INP2	20q11.22	0.000143898	SEMA3F	3p21.31	0	TRIM61	4q32.3	0.8	CMTM6	3p22.3	0
AC109460.3		0.00015395	AC027644.3		0.00014385	SEMA3F.AS1		0	PHYH	10p13	0.8	IRF2	4q35.1	0
RPL17P36		0.000153906	PVT1		0.0001437	RBM5	3p21.31	0	RPL26L1	5q35.1	0.8	HYAL1	3p21.31	0
C7orf31		0.000153699	CBX7	22q13.1	0.000143049	RBM5.AS1		0	SIRT1	10q21.3	0.8	APEH	3p21.31	0
PDK4	7q21.3	0.000153694	RERGL	12p12.3	0.00014275	RBM6	3p21.31	0	GABRP	5q35.1	0.8	DAG1	3p21.31	0
RPL14P1		0.000153621	NPIPB11	16p11.2	0.000142457	TUSC2		0	IGHV3.48		0.8	PRKAR2A	3p21.31	0
ST13P18		0.000153602	AC000089.1		0.000141727	ZMYND10	3p21.31	0	C5orf58	5q35.1	0.8	WDR6	3p21.31	0
CCDC152	5p12	0.0001536	AC009087.1		0.000140824	RRP9	3p21.2	0	IGHV3.69.1		0.8	QRICH1	3p21.31	0
RPL21P16		0.000153598	XRCC2	7q36.1	0.000140448	LINC02019		0	ANOS1	Xp22.31	0.8	IMPDH2	3p21.31	0
AL512791.1		0.000153547	C11orf86		0.000140283	GRM2	3p21.2	0	DNAJC4	11q13.1	0.8	LRP2BP	4q35.1	0
TCEA1P2		0.000153537	LDHD	16q23.1	0.000139781	TEX264	3p21.2	0	TMEM100	17q22	0.8	NDUFAF3	3p21.31	0
SARNP	12q13.2	0.000153412	MKNK1	1p33	0.000139573	RAD54L2	3p21.2	0	TXNIP	1q21.1	0.8	LINC02009		0
SRXN1	20p13	0.000153338	LRRC19	9p21.2	0.000138762	DCAF1	3p21.2	0	AHCYL2	7q32.1	0.8	DALRD3	3p21.31	0
AC098934.1		0.00015282	GSTM5	1p13.3	0.000138409	RBM15B	3p21.2	0	RAMP3	7p13	0.8	P4HTM	3p21.31|3p21.3	0
RPL21P134		0.000152676	HSPD1P1		0.000138238	MANF	3p21.2	0	TFAM	10q21.1	0.8	ACSL1	4q35.1	0
RASA4DP		0.000152422	RWDD3	1p21.3	0.000137899	DOCK3	3p21.2	0	AMIGO2	12q13.11	0.8	AC137630.1		0
LGALS4	19q13.2	0.000152369	SLC22A5	5q31.1	0.000137428	MAPKAPK3	3p21.2	0	EIF2A	3q25.1	0.8	ARIH2	3p21.31	0
FAM89B	11q13.1	0.000152174	CES3	16q22.1	0.000136914	NPRL2	3p21.31	0	FGF9	13q12.11	0.8	AC137630.2		0
AP001931.1		0.000152157	CIPC	14q24.3	0.000136101	CISH	3p21.2	0	DTX4	11q12.1	0.8	ARIH2OS		0
NPIPB13		0.000152111	TRPM6	9q21.13	0.000135944	HEMK1	3p21.31	0	AC129507.2		0.8	SLC25A20	3p21.31	0
AC008770.2		0.000152076	AL356481.3		0.000135734	C3orf18	3p21.31	0	VDAC2P5		0.8	PRKAR2A.AS1		0
IL18BP	11q13.4	0.000151921	TSPAN1	1p34.1	0.000135196	CACNA2D2	3p21.31	0	DEFA5	8p23.1	0.8	QARS1	3p21.31	0
AL022311.1		0.000151819	DNAJC19P9		0.00013519	Z84492.1		0	ZNF226	19q13.31	0.8	USP19	3p21.31	0
AC010320.2		0.00015178	ZG16	16p11.2	0.000134637	TMEM115	3p21.31	0	SMCHD1	18p11.32	0.8	LAMB2	3p21.31	0
MAP3K15	Xp22.12	0.000151712	SARM1	17q11.2	0.000134393	CYB561D2	3p21.31	0	TCTEX1D4		0.8	LAMB2P1		0
MIR302CHG		0.000151683	RBBP4P1		0.000134216	DCP1A	3p21.1	0	HECW1	7p14.1-p13	0.8	RPL30P4		0
WASH7P		0.000151652	XPOT	12q14.2	0.000134204	CACNA1D	3p21.1	0	LINC01354		0.8	CCDC71	3p21.31	0
INO80B	2p13.1	0.000151416	FLCN	17p11.2	0.000133758	CHDH	3p21.1	0	NR3C1	5q31.3	0.8	KLHDC8B	3p21.31	0
PKD1P4		0.000151339	CNNM4	2q11.2	0.000133669	PRICKLE2	3p14.1	0	PCAT1		0.8	IHO1	3p21.31	0
CLEC4A	12p13.31	0.000151043	ARL14	3q25.33	0.000132866	KBTBD8	3p14.1	0	SLC9A7	Xp11.3|Xp11.3	0.8	SNX25	4q35.1	0
RPS15AP12		0.000150959	ENTPD5	14q24.3	0.000132389	LRIG1	3p14.1	0	PATL2	15q21.1	0.8	CFAP97	4q35.1	0
PCDHGA11	5q31.3	0.000150897	UBE2Q1.AS1		0.000132134	SLC25A26	3p14.1	0	MNT	17p13.3	0.8	SLC25A4	4q35.1	0
LIN37	19q13.12	0.000150718	ASTN1	1q25.2	0.000131926	MAGI1	3p14.1	0	INO80	15q15.1	0.8	C3orf62	3p21.31	0
RPS26P6		0.000150632	ORC6	16q11.2	0.000131914	ADAMTS9.AS2		0	TDRD10	1q21.3	0.8	USP4	3p21.31	0
DENND10P1	Xq26.1	0.000150621	PACSIN2	22q13.2	0.000131399	ADAMTS9	3p14.1	0	NPEPPS	17q21.32	0.8	GPX1	3p21.31	0
DNLZ	9q34.3	0.000150562	NPM1P6		0.000130829	ADAMTS9.AS1		0	OSCAR	19q13.42	0.8	RHOA	3p21.31	0
WASF4P	Xp11.23	0.000150557	CBLN2	18q22.3	0.000130742	PSMD6	3p14.1	0	COQ2	4q21.23	0.8	TCTA	3p21.31	0
RPL35P5		0.000150519	C1orf210	1p34.2	0.000130363	SUCLG2.AS1		0	CINP	14q32.31	0.8	AMT	3p21.31	0
SLC31A2	9q32	0.000150375	ZNF121	19p13.2	0.000129877	PSMD6.AS2		0	POTEKP		0.7	FLJ38576		0
LINC01001	11p15.5	0.000150169	DCAF13	8q22.3	0.000129088	AC012557.1		0	NONO	Xq13.1	0.7	SACM1L	3p21.31	0
TM9SF1	14q12	0.00015005	SMPD1	11p15.4	0.000127878	ATXN7	3p14.1	0	HAUS6	9p22.1	0.7	CCRL2	3p21.31	0
AC005775.1		0.000149919	KIAA1549	7q34	0.000127739	THOC7	3p14.1	0	AL161909.1		0.7	SUSD5	3p22.3	0
AP000347.1		0.000149831	H2AZ2P1		0.000127512	CADPS	3p14.2	0	PMVK	1q21.3	0.7	XIRP1	3p22.2	0
RPS15AP38		0.000149634	TMEM100	17q22	0.000127079	PTPRG.AS1		0	GALNT4		0.7	CSRNP1	3p22.2	0
DAAM2.AS1		0.000149617	SDCBP2	20p13	0.000126314	C3orf14		0	LINC01252		0.7	TTC21A	3p22.2	0
TMEM262		0.000149488	UGT1A8	2q37.1	0.000126036	SUCLG2	3p14.1	0	AC068580.4		0.7	CRTAP	3p22.3	0
AC105036.3		0.000149449	ACADS	12q24.31	0.000125274	COPS8P2		0	HAPLN1	5q14.3	0.7	GORASP1	3p22.2	0
AL139423.1		0.000149371	METTL7A		0.000124835	AC012467.2		0	DNAJC12	10q21.3	0.7	WDR48	3p22.2	0
RPL22P2		0.000149274	IGHA2	14q32.33	0.000124785	FOXP1	3p13	0	GBP2	1p22.2	0.7	SCN11A	3p22.2	0
AP001160.3		0.000149266	NRG2	5q31.2	0.000124734	GXYLT2	3p13	0	PRKXP1		0.7	ACAA1	3p22.2	0
AL022328.4		0.000149248	BRINP3	1q31.1	0.000124696	FTH1P23		0	AC024575.1		0.7	SCN5A	3p22.2	0
TSPAN1	1p34.1	0.000149242	SEC14L2	22q12.2	0.000124588	SHQ1	3p13	0	LINC01473		0.7	EXOG	3p22.2	0
RTEL1.TNFRSF6B		0.000149207	CWH43	4p11	0.000123964	RYBP	3p13	0	ENHO	9p13.3	0.7	ACVR2B	3p22.2	0
AL109811.2		0.000149149	AC137932.3		0.0001237	GPR27	3p13	0	PLK2	5q11.2	0.7	ACVR2B.AS1		0
AC114271.1		0.000149129	GLIPR2	9p13.3	0.0001236	EIF4E3	3p13	0	CLCN4	Xp22.2	0.7	XYLB	3p22.2	0
AC023055.1		0.000148995	TMEM127	2q11.2	0.000123316	AC097634.1		0	LINC01605		0.7	OXSR1	3p22.2	0
AP001062.1		0.000148869	MTFR1	8q13.1	0.000123015	MITF	3p13	0	CDK7	5q13.2	0.7	CX3CR1	3p22.2	0
RNPS1P1		0.000148857	TCF21	6q23.2	0.000122933	PSMC1P1		0	TRIM29	11q23.3	0.7	AHRR	5p15.33	0
STX16.NPEPL1		0.000148747	PDE6A	5q32	0.000122297	FRMD4B	3p14.1	0	SIGLEC6	19q13.41	0.7	SLC25A38	3p22.1	0
RSPH9	6p21.1	0.000148673	MXI1	10q25.2	0.000122014	LMOD3	3p14.1	0	AL031587.5		0.7	PDCD6	5p15.33	0
NAPA.AS1		0.000148631	SLCO2A1	3q22.1-q22.2	0.000121691	ARL6IP5	3p14.1	0	GPR89B	1q21.2	0.7	RPSA	3p22.1	0
SERBP1P5		0.000148467	CLDN1	3q28	0.000121436	UBA3	3p14.1	0	ZNF134	19q13.43	0.7	MYRIP	3p22.1	0
PCDHGA9	5q31.3	0.000148435	TEF	22q13.2	0.000121353	AC109587.1		0	NADK	1p36.33	0.7	EIF1B.AS1		0
MT1H	16q13	0.00014842	CES2	16q22.1	0.000121046	TMF1	3p14.1	0	EPB41L4B	9q31.3	0.7	EIF1B	3p22.1	0
AC002056.1		0.000148417	BTNL8	5q35.3	0.000120673	EOGT	3p14.1	0	KRT18P28		0.7	ENTPD3	3p22.1	0
WSCD1	17p13.2	0.000148312	ANO10	3p22.1-p21.33	0.000120626	PTPRG	3p14.2	0	LRRC37BP1	17q11.2	0.7	ENTPD3.AS1		0
AC087289.5		0.000148299	SUCLG2	3p14.1	0.000119491	RPL10AP6		0	POLE3	9q32	0.7	RPL14	3p22.1	0
FTLP3		0.000148229	TMEM59	1p32.3	0.000119267	FHIT	3p14.2	0	CSRNP2	12q13.12	0.7	ZNF619	3p22.1	0
ST13P3		0.000148159	TUBB4A	19p13.3	0.000119078	TASOR	3p14.3	0	LSM12	17q21.31	0.7	GLB1	3p22.3	0
RPL10AP6		0.000148159	AC009542.1		0.000118812	DNAH12	3p14.3	0	COX11	17q22	0.7	ZNF620	3p22.1	0
RPL35P1		0.000148112	SCP2	1p32.3	0.000118321	ASB14	3p14.3	0	MTATP6P1		0.7	ZNF621	3p22.1	0
AC034236.1		0.000147969	CSRP1	1q32.1	0.000118237	APPL1	3p14.3	0	AC019080.5		0.7	AC099560.2		0
LIMD1.AS1		0.000147579	CPM	12q15	0.000117574	HESX1	3p14.3	0	PLA2G6	22q13.1	0.7	CTNNB1	3p22.1	0
C22orf39	22q11.21	0.000147516	SNHG15		0.000115994	IL17RD	3p14.3	0	EVI2B	17q11.2	0.7	MYD88	3p22.2	0
XRCC6P2		0.000147514	SLC4A4	4q13.3	0.000115263	ARHGEF3	3p14.3	0	CLEC18B	16q23.1	0.7	EXOC3.AS1		0
AP002449.1		0.000147402	SLC25A23	19p13.3	0.000115236	SPATA12	3p14.3	0	EARS2	16p12.2	0.7	ULK4	3p22.1	0
AC022400.1		0.000147333	CHP2	16p12.2	0.000115212	CCDC66	3p14.3	0	CCAR1	10q21.3	0.7	AC105749.1		0
PPP2R5CP		0.000147267	ENHO	9p13.3	0.000114703	CFAP20DC	3p14.2	0	DCLRE1B	1p13.2	0.7	MLH1	3p22.2	0
AL035411.1		0.000147047	SEC14L5	16p13.3	0.000114663	ERC2	3p14.3	0	HIF1AN	10q24.31	0.7	RPL29P11		0
KMT5AP2		0.000146932	B3GNTL1	17q25.3	0.00011439	WNT5A	3p14.3	0	CRAT	9q34.11	0.7	EPM2AIP1	3p22.2	0
RPSAP54		0.000146618	PRSS22	16p13.3	0.000114154	CACNA2D3	3p21.1-p14.3	0	CENPU	4q35.1	0.7	PRADC1P1		0
H4C14		0.00014659	SEMA6D	15q21.1	0.000114141	RPS15P5		0	MEX3D	19p13.3	0.7	TRANK1	3p22.2	0
ST13P5		0.000146493	ACAT1	11q22.3	0.000113035	SELENOK	3p21.1	0	IGKV1.6		0.7	AC026740.1		0
CDC42P6		0.000146474	B4GALNT2	17q21.32	0.000112754	ACTR8	3p21.1	0	RPS18	6p21.32	0.7	SLC9A3	5p15.33	0
RPS27AP11		0.000146385	PTN	7q33	0.000112596	IL17RB	3p21.1	0	ENOPH1	4q21.22	0.7	PLCD1	3p22.2	0
PCDHGA5	5q31.3	0.000146347	CD163L1	12p13.31	0.000111673	PDE12	3p14.3	0	LMX1B	9q33.3	0.7	HSPD1P6		0
PIPSL	10q23.33	0.000146046	DDIAS	11q14.1	0.000111214	ARF4	3p14.3	0	ACAD8	11q25	0.7	DCLK3	3p22.2	0
CEP164P1		0.000145709	RSPO2	8q23.1	0.000111049	DENND6A.AS1		0	HSP90AA3P		0.7	STAC	3p22.3-p22.2	0
STAG3L1		0.00014549	NDUFB8	10q24.31	0.000110993	DENND6A	3p14.3	0	FCHSD1	5q31.3	0.7	CEP72	5p15.33	0
AC092134.1		0.000145254	SLC25A34	1p36.21	0.000110949	FAM3D	3p14.2	0	DAAM2	6p21.2	0.7	UBP1	3p22.3	0
AC008781.1		0.000144984	MPC1		0.000110374	FAM3D.AS1		0	RPS15AP24		0.7	PDCD6IP	3p22.3	0
ERCC6L	Xq13.1	0.000144714	AC138932.4		0.000110196	FAM107A	3p14.3-p14.2	0	GEMIN5	5q33.2	0.7	UBE2D3P2		0
MMACHC	1p34.1	0.000144702	EPHX2	8p21.2-p21.1	0.000109638	ACOX2	3p14.3	0	CEACAM21	19q13.2	0.7	UBE2FP1		0
PCOLCE.AS1		0.000144602	APPL2	12q23.3	0.00010959	KCTD6	3p14.3	0	HIGD1B	17q21.31	0.7	AC126118.1		0
LINC01709		0.000144582	MDFI	6p21.1	0.000109258	PDHB	3p14.3	0	MDFI	6p21.1	0.7	LRRFIP2	3p22.2	0
SMIM14		0.000142122	AL109615.3		0.000108843	PXK	3p14.3	0	PLCG2	16q23.3	0.7	AC097359.2		0
SLCO4A1	20q13.33	0.00013933	MMP7	11q22.2	0.000108544	RPP14	3p14.3	0	TRIP13	5p15.33	0.7	TCEA1P2		0
AOC1	7q36.1	0.000135935	POPDC2	3q13.33	0.000107968	HTD2	3p14.3	0	WDR77	1p13.2	0.7	GOLGA4	3p22.2	0
CASP7	10q25.3	0.000135807	POMC	2p23.3	0.000107691	ABHD6	3p14.3	0	ATP6V1B2	8p21.3	0.7	C3orf35		0
CCDC69	5q33.1	0.000135027	DHRS11	17q12	0.000107659	DNASE1L3	3p14.3	0	TTBK1	6p21.1	0.7	SLC9A3.AS1		0
CEACAM7	19q13.2	0.000134839	HSD17B2	16q23.3	0.000107536	AC137936.2		0	SULT1B1	4q13.3	0.7	FBXL2	3p22.3	0
NOTUM	17q25.3	0.000134176	MYO1A	12q13.3	0.000107491	FLNB	3p14.3	0	ASAH1	8p22	0.7	NDUFAF4P3		0
C1orf115	1q41	0.000132981	ADAMDEC1	8p21.2	0.00010703	FLNB.AS1		0	AC023157.2		0.7	PP7080		0
TMEM171	5q13.2	0.000132303	SPTBN2	11q13.2	0.000106987	SLMAP	3p14.3	0	ADAMTS3	4q13.3	0.7	ITGA9	3p22.2	0
OSBPL3	7p15.3	0.000132004	NKX2.3		0.000106917	CMTM6	3p22.3	0	AL391056.1		0.7	ITGA9.AS1		0
ABHD3	18q11.2	0.000131658	RUVBL1	3q21.3	0.000106838	SH3BP5.AS1		0	UBP1	3p22.3	0.7	EXOC3	5p15.33	0
LINC02441		0.000131408	BCAR3	1p22.1	0.000106751	CMTM8	3p22.3	0	AXIN2	17q24.1	0.7	CTDSPL	3p22.2	0
OTX1	2p15	0.000131278	TMEM37	2q14.2	0.000106405	LIMK2	22q12.2	0	TMEM88	17p13.1	0.7	VILL	3p22.2	0
DHRS9	2q31.1	0.000130486	LINC00865		0.000106382	DRG1	22q12.2	0	NR2F1	5q15	0.7	AC021087.2		0
HPSE2	10q24.2	0.000129873	BCHE	3q26.1	0.000106375	EIF4ENIF1	22q12.2	0	USP51	Xp11.21	0.7	TRAK1	3p22.1	0
SPATA12	3p14.3	0.000129229	SOX10	22q13.1	0.000106222	AL096701.3		0	FGFR2	10q26.13	0.7	CCR5AS		0
TMEM236	10p12.33	0.000128444	DNASE1L3	3p14.3	0.000106134	LINC01521		0	SLC6A16	19q13.33	0.7	KIF15	3p21.31	0
LYPD8	1q44	0.000127791	MACIR	5q21.1	0.000106098	PATZ1	22q12.2	0	ADAMTS10	19p13.2	0.7	RPS24P8		0
NTN1	17p13.1	0.0001275	NDRG2	14q11.2	0.000105586	PIK3IP1.DT		0	MIR635		0.7	CDCP1	3p21.31	0
MAOA	Xp11.3	0.000127478	CMC1	3p24.1	0.000105135	PIK3IP1	22q12.2	0	RFWD3	16q23.1	0.7	AC093909.1		0
TMEM37	2q14.2	0.000125861	ESM1	5q11.2	0.000104856	RNF185	22q12.2	0	RPAP3	12q13.11	0.7	AC093909.6		0
AHCYL2	7q32.1	0.000125692	HTR4	5q32	0.000104465	PISD	22q12.2	0	MSH5	6p21.33	0.7	EXOSC7	3p21.31	0
IDH3A	15q25.1	0.000124617	MTHFD1L	6q25.1	0.000104412	INPP5J	22q12.2	0	CNTN2	1q32.1	0.7	ZDHHC3	3p21.31	0
SNHG1		0.000122601	PINK1	1p36.12	0.000104286	SELENOM	22q12.2	0	STIM2	4p15.2	0.7	TMEM42	3p21.31	0
TMEM253	14q11.2	0.000122274	SMPDL3A	6q22.31	0.000103509	SMTN	22q12.2	0	CNR1	6q15	0.7	ZKSCAN7	3p21.31	0
PDE6A	5q32	0.000120076	PLEKHN1	1p36.33	0.000103343	AC005005.3		0	C16orf54	16p11.2	0.7	KIAA1143	3p21.31	0
ADAMDEC1	8p21.2	0.00011826	WSCD1	17p13.2	0.000103213	TUG1		0	CD300LB	17q25.1	0.7	ZNF501	3p21.31	0
PDE9A	21q22.3	0.000117315	ADTRP	6p24.1	0.000103168	MORC2	22q12.2	0	KIFAP3	1q24.2	0.7	ZNF502	3p21.31	0
SMPD1	11p15.4	0.000116941	KCNA5	12p13.32	0.000103087	MORC2.AS1		0	SAPCD1.AS1		0.7	AC124045.1		0
CALM1	14q32.11	0.000116764	URB2	1q42.13	0.000103073	SFI1	22q12.2	0	PALMD	1p21.2	0.7	ZNF35	3p21.31	0
COL11A1	1p21.1	0.000116712	PLAC9	10q22.3	0.000102857	PRR14L	22q12.2	0	FGF10	5p12	0.7	ZNF197	3p21.31	0
MXI1	10q25.2	0.000115985	SCG3	15q21.2	0.000102478	EIF4HP2		0	FLI1	11q24.3	0.7	TMEM158	3p21.31	0
BTNL3	5q35.3	0.000114977	GPD1L	3p22.3	0.000102367	SYN3	22q12.3	0	RPLP0P6		0.7	AC093789.1		0
LRP8	1p32.3	0.000114457	CA4	17q23.1	0.000102267	RASD2	22q12.3	0	ASGR1	17p13.1	0.7	LARS2	3p21.31	0
GSTM5	1p13.3	0.000114089	DDN	12q13.12	0.00010212	MCM5	22q12.3	0	ZCCHC7	9p13.2	0.7	LIMD1	3p21.31	0
MYOC	1q24.3	0.000112806	ADAMTSL3	15q25.2	0.000101856	HMOX1	22q12.3	0	SLC5A2	16p11.2	0.7	LIMD1.AS1		0
FHL1	Xq26.3	0.000112198	STPG4	2p21	0.000101577	TOM1	22q12.3	0	GAPDHP44		0.7	FAT1	4q35.2	0
MYORG	9p13.3	0.000111815	ZNF692	1q44	0.000101427	HMGXB4	22q12.3	0	ZNF567	19q13.12	0.7	KLKB1	4q35.2	0
SFRP1	8p11.21	0.000110945	AC010973.2		0.000101043	ISX	22q12.3	0	CNNM2	10q24.32	0.7	AC112220.2		0
MUL1	1p36.12	0.000110867	SH3TC2	5q32	0.000100791	LARGE1	22q12.3	0	THNSL1	10p12.1	0.7	SLC6A20	3p21.31	0
CCL28	5p12	0.000110831	VEGFD	Xp22.2	0.000100771	TIMP3	22q12.3	0	FTCD	21q22.3	0.7	CYP4V2	4q35.1-q35.2	0
EPB41L3	18p11.31	0.000110771	ENDOD1	11q21	0.000100314	DEPDC5	22q12.2-q12.3	0	HNRNPCP2		0.7	LZTFL1	3p21.31	0
AUNIP	1p36.11	0.000110178	RRP12	10q24.1	9.98792e-05	FBXO7	22q12.3	0	CASS4	20q13.31	0.7	CXCR6	3p21.31	0
UGT2B17	4q13.2	0.000109886	SIAE	11q24.2	9.95606e-05	RTCB	22q12.3	0	SEC61G	7p11.2	0.7	FYCO1	3p21.31	0
GLTP	12q24.11	0.000109614	EIF2S2	20q11.22	9.93215e-05	RFPL3S		0	SIRT4	12q24.23-q24.31	0.7	XCR1	3p21.31	0
PLAC8	4q21.22	0.000108987	PHLDA1	12q21.2	9.86128e-05	SLC5A1	22q12.3	0	CAV2	7q31.2	0.7	CCR1	3p21.31	0
PIRT	17p12	0.000108685	CHP1	15q15.1	9.79294e-05	Z74021.1		0	HERC2P7		0.7	CCR2	3p21.31	0
NR5A2	1q32.1	0.000107841	PUS7	7q22.3	9.78893e-05	YWHAH	22q12.3	0	STK16	2q35	0.7	CCR5	3p21.31	0
SLC39A10	2q32.3	0.000107791	PCK1	20q13.31	9.755e-05	C22orf24		0	NFATC2	20q13.2	0.7	ZNF660	3p21.31	0
XPOT	12q14.2	0.000106436	PLPP3	1p32.2	9.75488e-05	OSBP2	22q12.2	0	POLR3F	20p11.23	0.7	MPRIPP1		0
JAM2	21q21.3	0.000106354	AC007390.1		9.70594e-05	SLC35E4	22q12.2	0	PRKAR1B.AS1		0.7	VIPR1.AS1		0
SLC25A20	3p21.31	0.000105741	TAGLN3	3q13.2	9.69101e-05	AL031846.2		0	ECE1	1p36.12	0.7	CCDC13	3p22.1	0
ETFDH	4q32.1	0.000104888	GTPBP4	10p15.3	9.68128e-05	GAS2L1	22q12.2	0	DUSP18	22q12.2	0.7	KRBOX1	3p22.1	0
CEACAM1	19q13.2	0.00010464	ACKR1	1q23.2	9.67452e-05	CABP7	22q12.2	0	EVX1	7p15.2	0.7	ZNF662	3p22.1	0
PLEKHN1	1p36.33	0.000104372	SMIM14		9.6358e-05	NF2	22q12.2	0	MLXIPL	7q11.23	0.7	AC099329.2		0
EPHX4	1p22.1	0.000103936	MTM1	Xq28	9.63389e-05	NIPSNAP1	22q12.2	0	AC023908.3		0.7	ACKR2	3p22.1	0
SEMA6A	5q23.1	0.000103871	FOXQ1	6p25.3	9.60646e-05	THOC5	22q12.2	0	CGRRF1	14q22.2	0.7	SDHA	5p15.33	0
HPGD	4q34.1	0.000103634	IGKV3D.15		9.5971e-05	NEFH	22q12.2	0	WNT4	1p36.12	0.7	HIGD1A	3p22.1	0
CTNND2	5p15.2	0.000102975	PAQR8	6p12.2	9.58271e-05	AP1B1	22q12.2	0	SPINT1.AS1		0.7	CCDC13.AS1		0
GARS1	7p14.3	0.000101173	RHBDL2	1p34.3	9.57857e-05	RASL10A	22q12.2	0	VSTM2A	7p11.2	0.7	ZNF852	3p21.31	0
ALPI	2q37.1	9.96611e-05	WDR3	1p12	9.55988e-05	EWSR1	22q12.2	0	IGHV3.53		0.7	ZBTB47	3p22.1	0
MT1M	16q13	9.9436e-05	C4orf19		9.53827e-05	UQCR10	22q12.2	0	PRMT5.AS1		0.7	AC006059.1		0
RFWD3	16q23.1	9.91696e-05	SLC17A7	19q13.33	9.50736e-05	RHBDD3	22q12.2	0	GTF2H3	12q24.31	0.7	NKTR	3p22.1	0
ENTPD5	14q24.3	9.90729e-05	SLC9A2	2q12.1	9.47959e-05	AL031186.1		0	POU2AF1	11q23.1	0.7	SEC22C	3p22.1	0
LTBP4	19q13.2	9.82513e-05	SLC25A20	3p21.31	9.45244e-05	EMID1	22q12.2	0	CYP27A1	2q35	0.7	SS18L2	3p22.1	0
MYL9	20q11.23	9.76865e-05	RBFOX3	17q25.3	9.44557e-05	KREMEN1	22q12.1	0	AC093627.5		0.7	VIPR1	3p22.1	0
C16orf89	16p13.3	9.6777e-05	AC011979.1		9.39844e-05	ZNRF3	22q12.1	0	HNRNPUL2	11q12.3	0.7	GASK1A	3p22.1	0
SLC26A2	5q32	9.65799e-05	TUBB3	16q24.3	9.35906e-05	Z93930.2		0	ABCB9	12q24.31	0.7	POMGNT2	3p22.1	0
PADI2	1p36.13	9.23583e-05	BMP2	20p12.3	9.27386e-05	XBP1	22q12.1|22q12	0	RPS13P2		0.7	SNRK.AS1		0
SRI	7q21.12	9.21071e-05	CTSG	14q12	9.23956e-05	ZMAT5	22q12.2	0	NECAB3	20q11.22	0.7	TMPPE	3p22.3	0
GRAMD2B	5q23.2	9.16942e-05	RHPN1	8q24.3	9.22887e-05	ASCC2	22q12.2	0	GRIK3	1p34.3	0.7	SNRK	3p22.1	0
BTNL8	5q35.3	9.14588e-05	CRNDE		9.1678e-05	DUSP18	22q12.2	0	BAD	11q13.1	0.7	CCDC127	5p15.33	0
TMEM41A	3q27.2	9.13156e-05	ATP5F1A	18q21.1	9.13362e-05	RNF215	22q12.2	0	PSMB2	1p34.3	0.7	ANO10	3p22.1-p21.33	0
CIPC	14q24.3	9.05084e-05	HILPDA	7q32.1	9.12331e-05	AC003072.1		0	TOMM34	20q13.12	0.7	AC021087.3		0
GPT	8q24.3	9.01665e-05	PLSCR4	3q24	9.08542e-05	TCN2	22q12.2	0	GK5	3q23	0.7	PLEKHG4B	5p15.33	0
UGT2A3	4q13.2	8.95797e-05	SECTM1	17q25.3	9.07311e-05	PES1	22q12.2	0	KIAA0319L	1p34.3	0.7	FRG1	4q35.2	0
C1orf210	1p34.2	8.91324e-05	GRIN2B	12p13.1	9.0172e-05	GAL3ST1	22q12.2	0	RFC4	3q27.3	0.7	ABHD5	3p21.33	0
SLC9A1	1p36.11	8.90844e-05	SLC7A14	3q26.2	8.95522e-05	SEC14L6	22q12.2	0	XKR9	8q13.3	0.7	FRG1.DT		0
ZG16	16p11.2	8.78225e-05	AC016027.1		8.9304e-05	MTFP1	22q12.2	0	PLSCR1	3q24	0.7	AC006058.1		0
C15orf48	15q21.1	8.68715e-05	AKR1B10	7q33	8.8669e-05	SEC14L2	22q12.2	0	MATN2	8q22.1-q22.2	0.7	TCAIM	3p21.31	0
PRSS22	16p13.3	8.65652e-05	MIR1.1HG.AS1		8.82796e-05	CCDC157	22q12.2	0	Z93930.2		0.7	C3orf86		0
CHGA	14q32.12	8.64348e-05	NEXMIF	Xq13.3	8.79389e-05	AC003681.1		0	MTFR1L	1p36.11	0.7	ZNF445	3p21.31	0
FBLIM1	1p36.21	8.6423e-05	ACO2	22q13.2	8.76224e-05	SF3A1	22q12.2	0	MYO7A	11q13.5	0.7	CCR4	3p22.3	0
RCL1	9p24.1	8.63269e-05	CBFB	16q22.1	8.76121e-05	TBC1D10A	22q12.2	0	MECOM	3q26.2	0.7	AP002026.1		0
VIP	6q25.2	8.52694e-05	TXNRD3	3q21.3	8.737e-05	CASTOR1	22q12.2	0	Z95114.3		0.7	DOCK3	3p21.2	0
MS4A12	11q12.2	8.49215e-05	GRHL3	1p36.11	8.7234e-05	OSM	22q12.2	0	LRRC4C	11p12	0.7	HYAL2	3p21.31	0
USP2	11q23.3	8.46497e-05	LGALS4	19q13.2	8.71461e-05	AC004264.1		0	OCRL	Xq26.1	0.7	ZNF654	3p11.1	0
RERGL	12p12.3	8.45094e-05	CNTN3	3p12.3	8.6681e-05	LIF	22q12.2	0	HS6ST2	Xq26.2	0.7	ARL13B	3q11.1-q11.2	0
PTPRH	19q13.42	8.38057e-05	PRKG2	4q21.21	8.64183e-05	MTMR3	22q12.2	0	BZW2	7p21.1	0.7	STX19	3q11.2	0
SELENOP	5p12	8.2394e-05	P2RY1	3q25.2	8.61664e-05	MB		0	RNF123	3p21.31	0.7	PROS1	3q11.1	0
SLC22A5	5q31.1	8.23573e-05	JSRP1	19p13.3	8.58185e-05	APOL6	22q12.3	0	ST13P4	13q14.2	0.7	EPHA3	3p11.1	0
BEST2	19p13.13	8.21551e-05	RAP1A	1p13.2	8.53345e-05	RBFOX2	22q12.3	0	ZSWIM5	1p34.1	0.7	C3orf38	3p11.1	0
RHPN1	8q24.3	8.09278e-05	CFD	19p13.3	8.52576e-05	MAFF	22q13.1	0	FARP1	13q32.2	0.7	CGGBP1	3p11.1	0
UGDH	4p14	8.06344e-05	ANAPC7	12q24.11	8.52103e-05	FAM227A	22q13.1	0	AP000757.1		0.7	CHMP2B	3p11.2	0
PHLDA1	12q21.2	7.99302e-05	ABCG2	4q22.1	8.51527e-05	DMC1	22q13.1	0	LINC01537		0.7	RBBP4P2		0
GSTM4	1p13.3	7.98141e-05	KIF4A	Xq13.1	8.49336e-05	DDX17	22q13.1	0	AUNIP	1p36.11	0.7	LINC00506		0
SPPL2A	15q21.2	7.96638e-05	SH2D7	15q25.1	8.48058e-05	KDELR3	22q13.1	0	RPSAP8		0.6	VGLL3	3p12.1	0
SLC22A18AS	11p15.4	7.90214e-05	CLDN5	22q11.21	8.4714e-05	TPTEP2		0	KLF9	9q21.12	0.6	CADM2	3p12.1	0
EPOP	17q12	7.89503e-05	MUL1	1p36.12	8.44397e-05	CSNK1E	22q13.1	0	AC107021.2		0.6	GALNT7	4q34.1	0
JCHAIN	4q13.3	7.8892e-05	GRIK3	1p34.3	8.43636e-05	TMEM184B	22q13.1	0	AVL9	7p14.3	0.6	CYP51A1P1		0
BRCA2	13q13.1	7.88839e-05	FAM162A	3q21.1	8.39666e-05	PLA2G6	22q13.1	0	HIPK3	11p13	0.6	GBE1	3p12.2	0
STRIP2	7q32.1	7.86092e-05	TRIB3	20p13	8.39647e-05	AL021707.2		0	MEI1	22q13.2	0.6	DHFR2	3q11.2	0
TMEM82	1p36.21	7.82222e-05	CHKB	22q13.33	8.39181e-05	AL022322.2		0	MAPK7	17p11.2	0.6	AC105285.1		0
GLIPR2	9p13.3	7.79868e-05	NACAD	7p13	8.3613e-05	BAIAP2L2	22q13.1	0	H3C10	6p22.1	0.6	ROBO2	3p12.3	0
SEC14L2	22q12.2	7.76277e-05	SALL4	20q13.2	8.30596e-05	AL022322.1		0	MLXIP	12q24.31	0.6	AADAT	4q33	0
KLK6	19q13.41	7.6242e-05	BEX1	Xq22.1|Xq22	8.24639e-05	SLC16A8	22q13.1	0	AGAP13P		0.6	CPOX	3q11.2	0
RIPK2	8q21.3	7.53968e-05	CPNE7	16q24.3	8.1188e-05	PICK1	22q13.1	0	LINC01197		0.6	GPR15	3q11.2	0
CLDN23	8p23.1	7.50649e-05	SELENOP	5p12	8.11734e-05	POLR2F	22q13.1	0	SYT13	11p11.2	0.6	HPF1	4q33	0
CPM	12q15	7.50349e-05	CCDC69	5q33.1	8.1151e-05	SOX10	22q13.1	0	TPRG1L	1p36.32	0.6	PTGES3P3		0
CRNDE		7.35775e-05	PEX26	22q11.21	8.10481e-05	CBY1	22q13.1	0	ANK2	4q25-q26	0.6	CLDND1	3q11.2|3q12.1	0
EDIL3	5q14.3	7.3424e-05	NEFL	8p21.2	8.10357e-05	TOMM22	22q13.1	0	SH3BP4	2q37.2	0.6	MFAP3L	4q33	0
BRINP3	1q31.1	7.30919e-05	HHLA2	3q13.13	8.08468e-05	Z95114.3		0	PABPC4	1p34.3	0.6	LINC01612		0
LRRC19	9p21.2	7.27675e-05	FOXD3	1p31.3	8.06539e-05	NPTXR	22q13.1	0	SNRK	3p22.1	0.6	ARMC10P1		0
CLEC10A	17p13.1	7.25241e-05	XKR4	8q12.1	8.03847e-05	APOBEC3G	22q13.1	0	SDHAF2	11q12.2	0.6	RIOX2	3q11.2	0
CNTFR	9p13.3	7.22754e-05	FHL1	Xq26.3	7.99362e-05	APOBEC3F	22q13.1	0	KRT6A	12q13.13	0.6	CRYBG3	3q11.2	0
CITED2	6q24.1	7.21772e-05	PKNOX2	11q24.2	7.98779e-05	APOBEC3D	22q13.1	0	MYCL	1p34.2	0.6	ARL6	3q11.2	0
APPL2	12q23.3	7.17879e-05	GCNT3	15q22.2	7.98181e-05	APOBEC3C	22q13.1	0	DPY19L1	7p14.2	0.6	MTRNR2L12		0
LPAR1	9q31.3	7.12575e-05	FGL2	7q11.23	7.95989e-05	APOBEC3B	22q13.1	0	IQCA1	2q37.2-q37.3	0.6	HNRNPKP4		0
BCAS1	20q13.2	7.10996e-05	MMP28	17q12	7.95933e-05	APOBEC3A	22q13.1	0	IST1	16q22.2	0.6	GALNTL6	4q34.1	0
RPL41P5		7.07723e-05	BRCA2	13q13.1	7.95647e-05	CBX6	22q13.1	0	WDR97	8q24.3	0.6	ROBO1	3p12.3	0
FOXD3	1p31.3	7.07512e-05	SLC17A4	6p22.2	7.91738e-05	DNAL4	22q13.1	0	SEC61B	9q22.33	0.6	CAP1P1		0
CAND2	3p25.2	7.06633e-05	PBLD	10q21.3	7.91295e-05	JOSD1	22q13.1	0	KDM1B	6p22.3	0.6	COPS8P2		0
CD36	7q21.11	7.06404e-05	PLAC8	4q21.22	7.89679e-05	SUN2	22q13.1	0	DYNC2I1	7q36.3	0.6	LMOD3	3p14.1	0
TEX10	9q31.1	6.82152e-05	CD209	19p13.2	7.89601e-05	AL021707.1		0	UTP4	16q22.1	0.6	GPR27	3p13	0
AC103740.1		6.68992e-05	PGM5	9q21.11	7.88312e-05	AL021707.6		0	EOLA1	Xq28	0.6	EIF4E3	3p13	0
SLC51B	15q22.31	6.65704e-05	C6orf136	6p21.33	7.85081e-05	AL021707.3		0	ALDH5A1	6p22.3	0.6	AC097634.1		0
LITAF	16p13.13	6.60238e-05	SLC22A23	6p25.2	7.83306e-05	GTPBP1	22q13.1	0	POLH.AS1		0.6	FOXP1	3p13	0
SCAMP2	15q24.1	6.59489e-05	UTP14A	Xq26.1	7.77613e-05	AL021707.8		0	CNPY3	6p21.1	0.6	MITF	3p13	0
GPAT3	4q21.23	6.57002e-05	POP1	8q22.2	7.75761e-05	PRDX3P1		0	PASK	2q37.3	0.6	FRMD4B	3p14.1	0
SLC2A4	17p13.1	6.55377e-05	XPO5	6p21.1	7.74339e-05	C22orf23	22q13.1	0	HDLBP	2q37.3	0.6	ARL6IP5	3p14.1	0
PGM5.AS1		6.53794e-05	SCN2B	11q23.3	7.73021e-05	AL031587.5		0	FAM72B	1p11.2	0.6	RYBP	3p13	0
MARVELD3	16q22.2	6.52816e-05	MPND	19p13.3	7.71126e-05	MICALL1	22q13.1	0	CDK20	9q22.1	0.6	UBA3	3p14.1	0
RBFOX3	17q25.3	6.52419e-05	SPAG5.AS1		7.69642e-05	EIF3D	22q12.3	0	PLAC9	10q22.3	0.6	AC109587.1		0
CPT2	1p32.3	6.50789e-05	FOSL1	11q13.1	7.6917e-05	TMPRSS6	22q12.3	0	MAOA	Xp11.3	0.6	TMF1	3p14.1	0
PTN	7q33	6.49243e-05	PTGES2.AS1		7.67212e-05	KCTD17	22q12.3	0	KDM4A	1p34.2-p34.1	0.6	EOGT	3p14.1	0
FANCB	Xp22.2	6.36747e-05	MALL	2q13	7.66798e-05	MPST	22q12.3	0	MACC1	7p21.1	0.6	SCRG1	4q34.1	0
SLC17A4	6p22.2	6.30233e-05	GDPD2	Xq13.1	7.56721e-05	TST	22q12.3	0	RAD51.AS1		0.6	HAND2.AS1		0
DHRS11	17q12	6.29281e-05	PLCD3	17q21.31	7.56269e-05	CSF2RB	22q12.3	0	ZBTB39	12q13.3	0.6	SAP30	4q34.1	0
SLC16A9	10q21.2	6.19177e-05	CCL28	5p12	7.55616e-05	NCF4	22q12.3	0	C15orf62	15q15.1	0.6	SAP30.DT		0
SIM2	21q22.13	6.13161e-05	HSD17B11	4q22.1	7.55537e-05	IFT27	22q12.3	0	KCNK12	2p16.3	0.6	ZNF717	3p12.3	0
UBB	17p11.2	6.09391e-05	ABCC13	21q11.2	7.53699e-05	FOXRED2	22q12.3	0	WDR3	1p12	0.6	CNTN3	3p12.3	0
PHOX2A	11q13.4	6.0788e-05	TMEM253	14q11.2	7.53522e-05	AL022311.1		0	VPS39	15q15.1	0.6	AC097534.1		0
ACAD8	11q25	6.07551e-05	ZER1	9q34.11	7.53244e-05	TXN2	22q12.3	0	KIFC1	6p21.32	0.6	LINC00960		0
COL10A1	6q22.1	6.05248e-05	CXCR5	11q23.3	7.50843e-05	RPS15AP38		0	GAPDHP65		0.6	LINC02018		0
LARGE2	11p11.2	6.01274e-05	VSIR	10q22.1	7.50477e-05	MYH9	22q12.3	0	SMYD4	17p13.3	0.6	FAM86DP		0
SCP2	1p32.3	5.95459e-05	VWA2	10q25.3	7.50409e-05	APOL1	22q12.3	0	CCRL2	3p21.31	0.6	ALG1L6P		0
JPH4	14q11.2	5.94407e-05	STX12	1p35.3	7.49182e-05	APOL2	22q12.3	0	CCR10	17q21.2	0.6	HNRNPA3P6		0
CD209	19p13.2	5.9068e-05	LITAF	16p13.13	7.48748e-05	APOL4	22q12.3	0	WSCD1	17p13.2	0.6	AC117489.1		0
MIR4435.2HG		5.89947e-05	GALNT12	9q22.33	7.46595e-05	APOL3	22q12.3	0	SSRP1	11q12.1	0.6	SHQ1	3p13	0
KIAA0513	16q24.1	5.89179e-05	SLC27A6	5q23.3	7.45543e-05	IL2RB	22q12.3	0	AC007406.4		0.6	HMGB2	4q34.1	0
C4orf19		5.87766e-05	ADH1B	4q23	7.44233e-05	C1QTNF6	22q12.3	0	PCBP1	2p13.3	0.6	PDZRN3	3p13	0
FABP1	2p11.2	5.80984e-05	NXPE4	11q23.2-q23.3	7.41521e-05	RAC2	22q13.1	0	SYTL5	Xp11.4	0.6	PPP4R2	3p13	0
ATAD2	8q24.13	5.78955e-05	AC046176.1		7.40874e-05	CYTH4	22q13.1	0	CCDC30	1p34.2	0.6	EBLN2	3p13	0
CLPB	11q13.4	5.77823e-05	SCNN1B	16p12.2	7.37223e-05	EIF3L	22q13.1	0	ADAMTS14	10q22.1	0.6	GXYLT2	3p13	0
CA12	15q22.2	5.76636e-05	SHISAL1	22q13.31	7.31433e-05	ANKRD54	22q13.1	0	CHST6	16q23.1	0.6	FTH1P23		0
CTXND1		5.75095e-05	PDCD4.AS1		7.30405e-05	GCAT	22q13.1	0	UROD	1p34.1	0.6	WWP1P1		0
ZNF575	19q13.31	5.74824e-05	FNBP1	9q34.11	7.29234e-05	H1.0		0	PRRT1	6p21.32	0.6	ST3GAL6.AS1		0
AKR1B10	7q33	5.66805e-05	SCLY	2q37.3	7.27694e-05	TRIOBP	22q13.1	0	PLAT	8p11.21	0.6	ST3GAL6	3q12.1	0
SUCLG2	3p14.1	5.64393e-05	ATG9B	7q36.1	7.27582e-05	NOL12	22q13.1	0	ATG4B	2q37.3	0.6	CIP2A	3q13.13	0
LPP	3q27.3-q28	5.52123e-05	DHDDS	1p36.11	7.27316e-05	LGALS1	22q13.1	0	HMGN2P5		0.6	CD96	3q13.13-q13.2	0
RCAN2	6p12.3	5.51766e-05	SNHG1		7.25937e-05	PDXP	22q13.1	0	FYCO1	3p21.31	0.6	NECTIN3	3q13.13	0
MT1E	16q13	5.45942e-05	DSCC1	8q24.12	7.24354e-05	SH3BP1	22q13.1	0	RPL17P50		0.6	C3orf85	3q13.13	0
DPT	1q24.2	5.43324e-05	GPAT3	4q21.23	7.2414e-05	PDXP.DT		0	P2RY14	3q25.1	0.6	TRAT1	3q13.13	0
ASCL2	11p15.5	5.43146e-05	DCLK1	13q13.3	7.19673e-05	GGA1	22q13.1	0	SELENBP1	1q21.3	0.6	RETNLB	3q13.13	0
SCG3	15q21.2	5.42602e-05	PKIB	6q22.31	7.19493e-05	LGALS2	22q13.1	0	HOXB3	17q21.32	0.6	DZIP3	3q13.13	0
LDB3	10q23.2	5.42212e-05	CHCHD10	22q11.23	7.16828e-05	CDC42EP1	22q13.1	0	TRPC3	4q27	0.6	AC069499.1		0
UGT1A8	2q37.1	5.42007e-05	IQGAP3	1q22	7.16455e-05	CARD10	22q13.1	0	PDE3A	12p12.2	0.6	TLL1	4q32.3	0
HSPB8	12q24.23	5.40582e-05	SYNM	15q26.3	7.16053e-05	MFNG	22q13.1	0	EXOSC8	13q13.3	0.6	DDX60L	4q32.3	0
NAALADL1	11q13.1	5.39888e-05	EVA1A	2p12	7.15681e-05	CCDC117	22q12.1	0	XPNPEP2	Xq26.1	0.6	MYH15	3q13.13	0
HSD17B2	16q23.3	5.38734e-05	FBLIM1	1p36.21	7.15356e-05	HSCB	22q12.1	0	NUAK2	1q32.1	0.6	HHLA2	3q13.13	0
SPTBN2	11q13.2	5.38663e-05	AL357054.4		7.14015e-05	CHEK2	22q12.1	0	MAGOHB	12p13.2	0.6	IFT57	3q13.12-q13.13	0
TCN2	22q12.2	5.37794e-05	ADAM12	10q26.2	7.12594e-05	PPM1F	22q11.22	0	TMEM50B	21q22.11	0.6	CD47	3q13.12	0
CST1	20p11.21	5.28057e-05	PSMD14	2q24.2	7.10962e-05	IGLV10.54		0	BRCA2	13q13.1	0.6	AC012020.1		0
PGM1	1p31.3	5.21475e-05	TMEM82	1p36.21	7.10243e-05	IGLV6.57		0	CD55	1q32.2	0.6	DDX60	4q32.3	0
SNHG16		5.19552e-05	CELF4	18q12.2	7.06444e-05	IGLV4.60		0	CLDN12	7q21.13	0.6	CPE	4q32.3	0
POPDC2	3q13.33	5.16228e-05	MTERF3	8q22.1	7.06081e-05	IGLV8.61		0	QTRT2	3q13.31	0.6	DCBLD2	3q12.1|3	0
DPP6	7q36.2	5.11179e-05	CHAD	17q21.33	7.04605e-05	IGLV4.69		0	GRAMD2B	5q23.2	0.6	SLC9C1	3q13.2	0
CES3	16q22.1	5.08526e-05	UXT.AS1		7.04467e-05	TOP3B	22q11.22	0	ZNF667	19q13.43	0.6	CD200R1	3q13.2	0
CSTF1	20q13.2-q13.31	5.05851e-05	NR5A2	1q32.1	7.04018e-05	PPM1F.AS1		0	SNX25P1		0.6	CCDC80	3q13.2	0
RMDN2	2p22.2	5.01849e-05	AL359258.3		7.01835e-05	MAPK1	22q11.22	0	GMFG	19q13.2	0.6	SLC35A5	3q13.2	0
SCNN1B	16p12.2	4.98624e-05	CDKL1	14q21.3	7.00308e-05	AC245060.5		0	LPGAT1	1q32.3	0.6	ATG3	3q13.2	0
ATCAY	19p13.3	4.96004e-05	PRKACB	1p31.1	6.96256e-05	YPEL1	22q11.21-q11.22	0	DCLK3	3p22.2	0.6	BTLA	3q13.2	0
CMBL	5p15.2	4.88988e-05	COL11A1	1p21.1	6.8902e-05	PPIL2	22q11.21-q11.22	0	SLC27A6	5q23.3	0.6	CD200	3q13.2	0
LIMS2	2q14.3	4.87727e-05	RXRG	1q23.3	6.88979e-05	AP000553.1		0	MIDN	19p13.3	0.6	MSMO1	4q32.3	0
ASAP3	1p36.12	4.84987e-05	UGP2	2p15	6.88144e-05	SDF2L1	22q11.21	0	CSTA	3q21.1	0.6	HADHAP1		0
B3GALT4	6p21.32	4.81676e-05	TNFRSF17	16p13.13	6.87644e-05	CCDC116	22q11.21	0	IPO8	12p11.21	0.6	TBILA		0
AC004805.1		4.81087e-05	CHRDL1	Xq23	6.83719e-05	YDJC	22q11.21	0	DEDD2	19q13.2	0.6	GCSAM	3q13.2	0
TPM1	15q22.2	4.8079e-05	WNT2	7q31.2	6.83097e-05	UBE2L3	22q11.21	0	PPP1R15B	1q32.1	0.6	C3orf52	3q13.2	0
GRIK5	19q13.2	4.78198e-05	S100B	21q22.3	6.82991e-05	AC245060.6		0	AL592114.1		0.6	TAGLN3	3q13.2	0
ZNF430	19p12	4.7806e-05	SIGLEC8	19q13.41	6.76603e-05	AC245060.2		0	POSTN	13q13.3	0.6	ABHD10	3q13.2	0
STX12	1p35.3	4.77239e-05	SMYD1	2p11.2	6.7132e-05	IGLV2.18		0	AC008840.1		0.6	PHLDB2	3q13.2	0
TMEM35A	Xq22.1	4.74041e-05	CMSS1	3q12.1	6.70721e-05	IGLV1.36		0	ALG1L6P		0.6	BBX	3q13.12	0
AP000866.2		4.73592e-05	USP2	11q23.3	6.69951e-05	IGLV3.21		0	EPS15L1	19p13.11	0.6	DUBR		0
GRIK3	1p34.3	4.7349e-05	KLC3	19q13.32	6.69554e-05	IGLV2.23		0	CYP4F11	19p13.12	0.6	LINC00882		0
CCBE1	18q21.32	4.73119e-05	ZZEF1	17p13.2	6.67332e-05	IGLV3.25		0	MAST4	5q12.3	0.6	NEK1	4q33	0
GTPBP4	10p15.3	4.72764e-05	SPPL2A	15q21.2	6.66806e-05	IGLV3.27		0	LINC01679	21q22.3	0.6	ABI3BP	3q12.2	0
TDP2	6p22.3	4.69755e-05	ADAM33	20p13	6.6672e-05	IGLV2.28		0	RPS4XP16		0.6	TFG	3q12.2	0
PTGS1	9q33.2	4.6866e-05	RNF112	17p11.2	6.66656e-05	PRAME	22q11.22	0	APOLD1	12p13.1	0.6	ADGRG7	3q12.2	0
P2RX1	17p13.2	4.67009e-05	SCUBE2	11p15.4	6.66642e-05	ZNF280B	22q11.22	0	AL627309.7		0.6	TMEM45A	3q12.2	0
LMOD1	1q32.1	4.64016e-05	OSBPL3	7p15.3	6.64419e-05	IGLV1.40		0	AC097639.1		0.6	LNP1	3q12.2	0
ECI2	6p25.2	4.63775e-05	FGFBP2		6.6127e-05	AC245060.4		0	TRPC4	13q13.3	0.6	TOMM70	3q12.2	0
LYNX1	8q24.3	4.6088e-05	INHBA	7p14.1	6.59831e-05	IGLV7.43		0	CACNA1A	19p13.13	0.6	NIT2	3q12.2	0
SYNPO	5q33.1	4.55995e-05	PDCD6IP	3p22.3	6.58102e-05	IGLV1.44		0	MTCO2P12		0.6	CBLB	3q13.11	0
EPB41L4A	5q22.1-q22.2	4.54422e-05	SLC16A9	10q21.2	6.56617e-05	IGLV5.45		0	RASAL2.AS1		0.6	TBC1D23	3q12.1-q12.2	0
ADAMTSL3	15q25.2	4.53044e-05	FANCB	Xp22.2	6.55794e-05	IGLV7.46		0	ZNF433.AS1		0.6	CLCN3	4q33	0
TNFSF10	3q26.31	4.49828e-05	MYOM1	18p11.31	6.55679e-05	IGLV1.47		0	PAPPA2	1q25.2	0.6	CMSS1	3q12.1	0
ZNF662	3p22.1	4.45777e-05	PYGM	11q13.1	6.52754e-05	IGLV9.49		0	ZNF536	19q12	0.6	FILIP1L	3q12.1	0
CBLN2	18q22.3	4.43945e-05	BTD	3p25.1	6.51184e-05	IGLV1.51		0	ACTG1P25		0.6	AC069222.1		0
CDHR5	11p15.5	4.43252e-05	ISX	22q12.3	6.5072e-05	TMEM191C	22q11.21	0	CTSC	11q14.2	0.6	COL8A1	3q12.1	0
AC092115.3		4.39118e-05	HJURP	2q37.1	6.49352e-05	HIC2	22q11.21	0	RUNX1	21q22.12	0.6	IMPG2	3q12.3	0
B3GNTL1	17q25.3	4.34018e-05	EDN3	20q13.32	6.48727e-05	SLC7A4	22q11.21	0	TRMT5	14q23.1	0.6	AC110994.2		0
HADHA	2p23.3	4.3135e-05	ASB2	14q32.12	6.46776e-05	ARVCF	22q11.21	0	CEACAM1	19q13.2	0.6	SENP7	3q12.3	0
AP001542.3		4.29779e-05	PARM1	4q13.3	6.45805e-05	CCDC188	22q11.21	0	LY9	1q23.3	0.6	TRMT10C	3q12.3	0
MARCKSL1	1p35.1	4.29112e-05	TMEM236	10p12.33	6.44685e-05	ZDHHC8	22q11.21	0	AC004801.6		0.6	SH3RF1	4q32.3-q33	0
DHDDS	1p36.11	4.29046e-05	ASCL2	11p15.5	6.44348e-05	RANBP1	22q11.21	0	OGDH	7p13	0.6	AC073861.1		0
RBM47	4p14	4.28754e-05	FIRRE		6.43453e-05	TRMT2A	22q11.21	0	C19orf48		0.6	PCNP	3q12.3	0
FUT1	19q13.33	4.23729e-05	SLC22A18AS	11p15.4	6.38841e-05	DGCR8	22q11.21	0	DDN	12q13.12	0.6	ZBTB11	3q12.3	0
ACVRL1	12q13.13	4.21567e-05	SRPX	Xp11.4	6.36199e-05	AC006547.1		0	SLC35E2A	1p36.33	0.6	ZBTB11.AS1		0
SH2D7	15q25.1	4.21196e-05	ZGRF1	4q25	6.34907e-05	TANGO2	22q11.21	0	CDV3	3q22.1	0.6	RPL24	3q12.3	0
ADGRB3	6q12-q13	4.20975e-05	ADCYAP1R1	7p14.3	6.33449e-05	COMT	22q11.21	0	TOPBP1	3q22.1	0.6	PDCL3P4		0
RBPMS2	15q22.31	4.207e-05	AC007128.1		6.30366e-05	P2RX6	22q11.21	0	FKBP15	9q32	0.6	CEP97	3q12.3	0
ZBTB7C	18q21.1	4.18976e-05	ATG4D	19p13.2	6.26827e-05	TXNRD2	22q11.21	0	PPP1R3B	8p23.1	0.6	NXPE3	3q12.3	0
PKNOX2	11q24.2	4.15381e-05	NEGR1	1p31.1	6.2666e-05	AC000078.1		0	AMPD2	1p13.3	0.6	NFKBIZ	3q12.3	0
CPT1A	11q13.3	4.14972e-05	GPM6A	4q34.2	6.26572e-05	AC000089.1		0	GNL2	1p34.3	0.6	CBR4	4q32.3	0
PDE1C	7p14.3	4.12661e-05	DLGAP1.AS2		6.24696e-05	TBX1	22q11.21	0	CHD4	12p13.31	0.6	ALCAM	3q13.11	0
SMYD3	1q44	4.09632e-05	ZNF575	19q13.31	6.24271e-05	CLDN5	22q11.21	0	FOXF2	6p25.3	0.6	PALLD	4q32.3	0
TNFRSF17	16p13.13	4.06011e-05	ANPEP	15q26.1	6.22441e-05	CDC45	22q11.21	0	PPP6R1	19q13.42	0.6	PSMC1P1		0
CCL23	17q12	4.04735e-05	MIR4435.2HG		6.18863e-05	UFD1	22q11.21	0	RUNDC3A.AS1		0.6	SUCLG2.AS1		0
ELFN1.AS1		4.02258e-05	PGM5.AS1		6.17019e-05	LINC00896		0	LRATD2	8q24.21	0.6	TUSC2		0
KIAA1549	7q34	4.02151e-05	SLC39A10	2q32.3	6.13148e-05	RTN4R	22q11.21	0	ACBD5	10p12.1	0.6	DNAH1	3p21.1	0
GBA3	4p15.2	3.97622e-05	LYVE1	11p15.4	6.11568e-05	AC007663.4		0	PYY	17q21.31	0.6	NISCH	3p21.1	0
ARNTL2		3.95357e-05	EXOSC3	9p13.2	6.10644e-05	DGCR6L	22q11.21	0	AC074032.1		0.6	WWC2	4q35.1	0
TTI1	20q11.23	3.9422e-05	ENSAP2		6.09298e-05	THAP7.AS1		0	CCDC62	12q24.31	0.6	TNNC1	3p21.1	0
CLDN5	22q11.21	3.90529e-05	CCN5	20q13.12	6.08752e-05	THAP7	22q11.21	0	STXBP4	17q22	0.6	SEMA3G	3p21.1	0
CAVIN2	2q32.3	3.88219e-05	ZBTB7B	1q21.3	6.07519e-05	LZTR1	22q11.21|22q11.1-q11.2	0	TANC2	17q23.2-q23.3	0.6	PHF7	3p21.1	0
CADM2	3p12.1	3.83958e-05	ACBD6	1q25.2-q25.3	6.0734e-05	AIFM3	22q11.21	0	DSC3	18q12.1	0.6	BAP1	3p21.1	0
GNAO1	16q13	3.8274e-05	LINC01605		6.06555e-05	LINC01637		0	PRR26		0.6	PPP2R5CP		0
MORN5	9q33.2	3.82347e-05	NCAM1	11q23.2	6.03827e-05	CRKL	22q11.21	0	FAM217B	20q13.33	0.6	NT5DC2	3p21.1	0
TTLL6	17q21.32	3.81255e-05	SPECC1L	22q11.23	6.02961e-05	SNAP29	22q11.21	0	GREB1L	18q11.1-q11.2	0.6	CDKN2AIP	4q35.1	0
ECRG4	2q12.2	3.80534e-05	GPT	8q24.3	6.00374e-05	PI4KA	22q11.21	0	MTMR7	8p22	0.6	GLYCTK.AS1		0
CCDC85C	14q32.2	3.80234e-05	CCNP	19q13.2	5.99124e-05	TMEM191A		0	OBSCN	1q42.13	0.6	GLYCTK	3p21.2	0
MAPK15	8q24.3	3.77321e-05	SYT4	18q12.3	5.96975e-05	CCDC74BP1		0	KPNA6	1p35.2	0.6	ING2	4q35.1	0
TGFB1I1	16p11.2	3.77229e-05	ZBTB7C	18q21.1	5.95177e-05	MED15	22q11.21	0	KRT18P17		0.6	WDR82	3p21.2	0
C8orf88	8q21.3	3.76695e-05	ACSBG1	15q25.1	5.93675e-05	KLHL22	22q11.21	0	VTI1B	14q24.1	0.6	PPM1M	3p21.2	0
SIAE	11q24.2	3.75989e-05	STIM1	11p15.4	5.93301e-05	AC007731.1		0	AC091825.3		0.6	STAB1	3p21.1	0
ACADS	12q24.31	3.75238e-05	RPGRIP1L	16q12.2	5.93092e-05	SCARF2	22q11.21	0	TCERG1	5q32	0.6	SMIM4		0
INAFM2	15q15.1	3.75135e-05	NME1	17q21.33	5.87623e-05	ZNF74	22q11.21	0	C1RL	12p13.31	0.6	ALAS1	3p21.2	0
BCHE	3q26.1	3.74433e-05	PDE8A	15q25.3	5.86844e-05	IGLV3.19		0	ARHGEF37	5q32	0.6	STIMATE.MUSTN1		0
AF111167.2		3.74233e-05	AGTR1	3q24	5.86648e-05	IGLV2.14		0	TTC9	14q24.2	0.6	PRKCD	3p21.1	0
PYGM	11q13.1	3.74045e-05	KRT23	17q21.2	5.86289e-05	TTC28	22q12.1	0	NTPCR	1q42.2	0.6	RFT1	3p21.1	0
SLCO2A1	3q22.1-q22.2	3.73975e-05	MYL9	20q11.23	5.86103e-05	SNRPD3	22q11.23	0	MGLL	3q21.3	0.6	AC096887.1		0
GRHL3	1p36.11	3.72768e-05	AC002056.1		5.85132e-05	CRYBB3	22q11.23	0	IL17RC	3p25.3|3p25.3-p24.1	0.6	AC096887.2		0
NSG2	5q35.2	3.72284e-05	SIDT2	11q23.3	5.8422e-05	KIAA1671	22q11.23	0	SNTB1	8q24.12	0.6	SFMBT1	3p21.1	0
PPAT	4q12	3.71254e-05	RAVER2	1p31.3	5.83268e-05	AL022323.3		0	UBE2C	20q13.12	0.6	STIMATE	3p21.1	0
LIMK1	7q11.23	3.6914e-05	NEFM	8p21.2	5.82933e-05	SGSM1	22q11.23	0	CAMK2N1	1p36.12	0.6	AC006254.1		0
SLC5A7	2q12.3	3.69037e-05	SNX1	15q22.31	5.82736e-05	AP000356.3		0	BRPF1	3p25.3	0.6	PBRM1	3p21.1	0
CAP2	6p22.3	3.68553e-05	GCNT2	6p24.3-p24.2	5.82299e-05	AP000356.2		0	TMEM151B	6p21.1	0.6	ITIH3	3p21.1	0
BMP2	20p12.3	3.65832e-05	NSUN5P2		5.81095e-05	GGT1	22q11.23	0	CBX5	12q13.13	0.6	NEK4	3p21.1	0
TPH1	11p15.1	3.65604e-05	ULBP2	6q25.1	5.80197e-05	LRRC75B	22q11.23	0	SF3A1	22q12.2	0.6	SPCS1	3p21.1	0
PI16	6p21.2	3.65354e-05	HADH	4q25	5.79848e-05	LRP5L	22q11.23	0	STX1B	16p11.2	0.6	GLT8D1	3p21.1	0
NEGR1	1p31.1	3.63815e-05	STMN4	8p21.2	5.75746e-05	GUCD1	22q11.23	0	PSMD14	2q24.2	0.6	TENM3	4q34.3-q35.1	0
MYO1A	12q13.3	3.63665e-05	LAMA1	18p11.31	5.75538e-05	UPB1	22q11.23	0	LYAR	4p16.3	0.6	GNL3	3p21.1	0
PDE7B	6q23.3	3.63218e-05	FABP2	4q26	5.75407e-05	ADORA2A.AS1		0	MTFR1	8q13.1	0.6	TWF2	3p21.2	0
HADH	4q25	3.63151e-05	RIOK3	18q11.2	5.75275e-05	ADORA2A	22q11.23	0	USP3	15q22.31	0.6	POC1A	3p21.2	0
OR2S1P	9p13.3	3.61764e-05	ABHD3	18q11.2	5.73783e-05	SPECC1L	22q11.23	0	CENPW	6q22.32	0.6	SUCLG2	3p14.1	0
RNF103	2p11.2	3.60271e-05	UGT1A10	2q37.1	5.71835e-05	POM121L9P	22q11.23	0	MFN2	1p36.22	0.6	CACNA2D2	3p21.31	0
SALL4	20q13.2	3.59949e-05	AC012640.4		5.69699e-05	GGT5	22q11.23	0	UQCRBP1		0.6	CMTM8	3p22.3	0
MACIR	5q21.1	3.57725e-05	PDX1	13q12.2	5.67297e-05	AL022324.2		0	SMAP1	6q13	0.6	LINC02019		0
TSHZ1	18q22.3	3.57662e-05	DDX31	9q34.13	5.66286e-05	AL008721.2		0	ALDOA	16p11.2	0.6	MAPKAPK3	3p21.2	0
ATN1	12p13.31	3.57012e-05	SMKR1		5.6583e-05	IGLV2.11		0	SELENOS	15q26.3	0.6	CISH	3p21.2	0
GPM6A	4q34.2	3.56614e-05	RNASE4	14q11.2	5.63981e-05	TPST2	22q12.1	0	UGDH	4p14	0.6	HEMK1	3p21.31	0
AC090004.1		3.55345e-05	ANO5	11p14.3	5.63527e-05	TTC28.AS1		0	MRPS11	15q25.3	0.6	C3orf18	3p21.31	0
SEMA3B	3p21.31	3.55035e-05	SLC26A3	7q22.3-q31.1	5.62771e-05	PITPNB	22q12.1	0	DRAIC		0.6	Z84492.1		0
MEGF11	15q22.31	3.54785e-05	PHOX2B	4p13	5.60404e-05	MN1	22q12.1	0	MESP1	15q26.1	0.6	MANF	3p21.2	0
P2RY1	3q25.2	3.5431e-05	HSPB8	12q24.23	5.57112e-05	Z97353.1		0	HGSNAT	8p11.21-p11.1	0.6	AC099343.2		0
ZFP91	11q12.1	3.54087e-05	ARMH3	10q24.32	5.5594e-05	LINC01422		0	TACC2	10q26.13	0.6	TMEM115	3p21.31	0
CSRP1	1q32.1	3.53786e-05	ECI2	6p25.2	5.55773e-05	MIATNB		0	LUC7L2	7q34	0.6	CYB561D2	3p21.31	0
SH3TC2	5q32	3.51557e-05	CCDC78	16p13.3	5.55291e-05	MIAT		0	TNFRSF12A	16p13.3	0.6	NPRL2	3p21.31	0
UGT2B15	4q13.2	3.51125e-05	NPY6R		5.52107e-05	HMGB1P10		0	FGD6	12q22	0.6	ZMYND10	3p21.31	0
ANGPTL1	1q25.2	3.49625e-05	ZNF473	19q13.33	5.50697e-05	CRYBB2P1		0	CEP83	12q22	0.6	RASSF1	3p21.31	0
MPEG1	11q12.1	3.49291e-05	TACR2	10q22.1	5.50505e-05	Z95115.1		0	ADCY7	16q12.1	0.6	LINC02362		0
TESC	12q24.22	3.47497e-05	RPS6KA6	Xq21.1	5.49582e-05	TFIP11	22q12.1	0	AC023024.1		0.6	RBM15B	3p21.2	0
RAB1B	11q13.2	3.46073e-05	IL16	15q25.1	5.4953e-05	SRRD	22q12.1	0	TMEM14A	6p12.2	0.6	DUSP7	3p21.2	0
VTI1B	14q24.1	3.45904e-05	ERCC6L	Xq13.1	5.48443e-05	HPS4	22q12.1	0	SMPDL3A	6q22.31	0.6	ABHD14A	3p21.2	0
SMAP1	6q13	3.45103e-05	MUSK	9q31.3	5.4831e-05	ASPHD2	22q12.1	0	DNHD1	11p15.4	0.6	RPL29	3p21.2	0
TEF	22q13.2	3.44397e-05	CST1	20p11.21	5.47946e-05	SEZ6L	22q12.1	0	ZC3H7A	16p13.13	0.6	RWDD4	4q35.1	0
IGHV3.72		3.42842e-05	C8orf88	8q21.3	5.47642e-05	GRK3	22q12.1	0	UBAP1	9p13.3	0.6	ABHD14B	3p21.2	0
TMEM220.AS1		3.4255e-05	REEP2	5q31.2	5.47592e-05	SUSD2	22q11.23	0	SERGEF	11p15.1	0.6	TRAPPC11	4q35.1	0
ELAVL4	1p33-p32.3	3.41119e-05	LIFR	5p13.1	5.46953e-05	CABIN1	22q11.23	0	ACSM1	16p12.3	0.6	STOX2	4q35.1	0
RPN2	20q11.23	3.4008e-05	CLU	8p21.1	5.46848e-05	AC253536.3		0	FAM131A	3q27.1	0.6	ENPP6	4q35.1	0
MMS22L	6q16.1	3.40059e-05	ADAMTS12	5p13.3-p13.2	5.46539e-05	GNAZ	22q11.22-q11.23	0	SNAPC5	15q22.31	0.6	PCBP4	3p21.2	0
CDK12	17q12	3.38817e-05	BLOC1S1	12q13.2	5.44418e-05	DRICH1	22q11.23	0	CASP9	1p36.21	0.6	DCAF1	3p21.2	0
SYNM	15q26.3	3.38717e-05	HAND1	5q33.2	5.43247e-05	ZDHHC8P1		0	AC006111.2		0.6	LINC02363		0
ADCY9	16p13.3	3.36558e-05	CNOT9	2q35	5.42497e-05	AP000344.2		0	LAP3	4p15.32	0.6	PARP3	3p21.2	0
SCN7A	2q24.3	3.36229e-05	RAPGEFL1	17q21.1	5.42347e-05	BCR	22q11.23	0	FAM53B	10q26.13	0.6	RRP9	3p21.2	0
CSF1	1p13.3	3.34502e-05	SKA3	13q12.11	5.42056e-05	FBXW4P1		0	GDPD2	Xq13.1	0.6	GRM2	3p21.2	0
VPS26C	21q22.13	3.31326e-05	ULBP3	6q25.1	5.39778e-05	RAB36	22q11.23	0	AC026471.6		0.6	TEX264	3p21.2	0
SERTAD4.AS1		3.30163e-05	AURKA	20q13.2	5.37914e-05	RSPH14	22q11.22-q11.23	0	DCBLD1	6q22.1	0.6	RAD54L2	3p21.2	0
ZFP69B	1p34.2	3.29253e-05	AC104134.1		5.35384e-05	IGLC7	22q11.22	0	RAB3B	1p32.3	0.6	AC093840.1		0
SEZ6L2	16p11.2	3.29118e-05	MYO1C	17p13.3	5.31733e-05	DDTL	22q11.23	0	LIMS1	2q12.3	0.6	TKT	3p21.1	0
CFAP251	12q24.31	3.28608e-05	SLITRK3	3q26.1	5.31531e-05	IGLC3		0	TCTA	3p21.31	0.6	DCP1A	3p21.1	0
NECTIN4	1q23.3	3.28594e-05	FAM166C		5.2866e-05	IGLC2	22q11.22	0	CCN2	6q23.2	0.6	CEP44	4q34.1	0
GPRASP1	Xq22.1	3.28528e-05	RIMKLA	1p34.2	5.28314e-05	IGLL5	22q11.22	0	AC005833.1		0.5	RPL10AP6		0
MSRA	8p23.1	3.27897e-05	DPP6	7q36.2	5.28257e-05	IGLV3.1		0	AL078621.1		0.5	FHIT	3p14.2	0
KIF1A	2q37.3	3.27369e-05	PIRT	17p12	5.27984e-05	IGLV2.8		0	ZNF596	8p23.3	0.5	CFAP20DC	3p14.2	0
LINC00526		3.257e-05	ARHGEF25	12q13.3	5.26017e-05	IGLV3.9		0	EPHB3	3q27.1	0.5	FAM3D	3p14.2	0
HIGD1AP1		3.24443e-05	SEMA6A	5q23.1	5.24683e-05	IGLV3.10		0	LARP7	4q25	0.5	FBXO8	4q34.1	0
MSX2	5q35.2	3.24236e-05	STRA6	15q24.1	5.2369e-05	AP000346.2		0	PSMD3	17q21.1	0.5	FAM3D.AS1		0
SPEG	2q35	3.23876e-05	GPR15	3q11.2	5.21035e-05	ASLP1		0	UBE2L5	13q12.3	0.5	HPGD	4q34.1	0
PNCK	Xq28	3.23591e-05	DNAH2	17p13.1	5.18121e-05	RGL4	22q11.23	0	CAV1	7q31.2	0.5	C3orf14		0
HAND2.AS1		3.22673e-05	GAP43	3q13.31	5.17955e-05	GUSBP11		0	DARS1	2q21.3	0.5	AC096751.1		0
TOMM34	20q13.12	3.21553e-05	CELSR3	3p21.31	5.17765e-05	AC253536.6		0	DCAF6	1q24.2	0.5	ACOX2	3p14.3	0
SEMA3E	7q21.11	3.21034e-05	EPB41L4B	9q31.3	5.17676e-05	GSTT2B	22q11.23	0	MLLT11	1q21.3	0.5	KCTD6	3p14.3	0
CNN1	19p13.2	3.20918e-05	ANGPTL1	1q25.2	5.17425e-05	AP000350.6		0	CDK6	7q21.2	0.5	PDHB	3p14.3	0
AP001107.5		3.19609e-05	AC112191.2		5.14771e-05	MIF.AS1		0	KRT23	17q21.2	0.5	PXK	3p14.3	0
TUBAL3	10p15.1	3.17952e-05	PEX11A	15q26.1	5.1407e-05	MIF	22q11.23	0	PAK1IP1	6p24.2	0.5	RPP14	3p14.3	0
HAPLN1	5q14.3	3.14861e-05	UGT2B17	4q13.2	5.13318e-05	SLC2A11	22q11.23	0	C7	5p13.1	0.5	PTPRG	3p14.2	0
LINC01537		3.12833e-05	MYBL2	20q13.12	5.12212e-05	AP000350.8		0	SIRT6	19p13.3	0.5	PTPRG.AS1		0
MALL	2q13	3.12561e-05	CCDC150	2q33.1	5.11298e-05	DERL3	22q11.23	0	BTBD6	14q32.33	0.5	AGA	4q34.3	0
TRPM6	9q21.13	3.11259e-05	LILRB5	19q13.42	5.10103e-05	SMARCB1	22q11.23|22q11	0	AL928654.3		0.5	ADAMTS9.AS1		0
ENPP6	4q35.1	3.11208e-05	NLGN1	3q26.31	5.10047e-05	MMP11	22q11.23	0	A1BG.AS1		0.5	KBTBD8	3p14.1	0
KLC3	19q13.32	3.09938e-05	CMYA5	5q14.1	5.09458e-05	CHCHD10	22q11.23	0	FEM1A	19p13.3	0.5	LRIG1	3p14.1	0
ZNF655	7q22.1	3.09142e-05	CADM2	3p12.1	5.09121e-05	C22orf15	22q11.23	0	AC012313.6		0.5	SLC25A26	3p14.1	0
CNNM4	2q11.2	3.03112e-05	ANK2	4q25-q26	5.06837e-05	VPREB3	22q11.23|22q11	0	RAB39B	Xq28	0.5	MAGI1	3p14.1	0
FOXP4.AS1		3.0305e-05	SCN11A	3p22.2	5.05762e-05	ZNF70	22q11.23	0	CCDC152	5p12	0.5	ADAMTS9.AS2		0
HIGD1A	3p22.1	3.02596e-05	CNTFR	9p13.3	5.05212e-05	AP000347.1		0	AC005912.1		0.5	ADAMTS9	3p14.1	0
ABI3BP	3q12.2	3.02241e-05	CRHBP	5q13.3	5.05022e-05	APOBEC3H	22q13.1	0	NKIRAS1	3p24.2	0.5	PRICKLE2	3p14.1	0
WNT2	7q31.2	3.01527e-05	PROM2	2q11.1	5.04934e-05	CBX7	22q13.1	0	HMGN4	6p22.2	0.5	CADPS	3p14.2	0
LGI3	8p21.3	3.00944e-05	CEACAM7	19q13.2	5.03997e-05	AC097639.1		0	ZKSCAN4	6p22.1	0.5	PSMD6	3p14.1	0
TOMM40L	1q23.3	2.99593e-05	MYORG	9p13.3	5.02747e-05	EMC3	3p25.3	0	AC010761.3		0.5	PSMD6.AS2		0
INPP5A	10q26.3	2.98814e-05	SSTR1	14q21.1	5.01983e-05	TATDN2	3p25.3	0	NOC2L	1p36.33	0.5	AC012557.1		0
MMP11	22q11.23	2.96609e-05	CAMK2N1	1p36.12	5.0168e-05	IRAK2	3p25.3	0	TSPY26P		0.5	ATXN7	3p14.1	0
FIRRE		2.96197e-05	DKC1	Xq28	5.00465e-05	VHL	3p25.3	0	SETBP1	18q12.3	0.5	THOC7	3p14.1	0
TPPP2	14q11.2	2.95433e-05	PLCD1	3p22.2	5.00242e-05	BRK1	3p25.3	0	NAMPT	7q22.3	0.5	SYNPR.AS1		0
KIF20A	5q31.2	2.94475e-05	F2RL1	5q13.3	4.99752e-05	FANCD2	3p25.3	0	ACACB	12q24.11	0.5	HTD2	3p14.3	0
NIT1	1q23.3	2.93204e-05	EPHA7	6q16.1	4.99426e-05	CIDECP1		0	GRIA1	5q33.2	0.5	ABHD6	3p14.3	0
AC093535.2		2.92591e-05	ELAVL4	1p33-p32.3	4.9804e-05	AC022007.1		0	RFC3	13q13.2	0.5	DNASE1L3	3p14.3	0
GHR	5p13.1-p12	2.90919e-05	PBX4	19p13.11	4.93212e-05	EMC3.AS1		0	NCOA1	2p23.3	0.5	RPS15P5		0
SORCS1	10q25.1	2.90333e-05	NAP1L1P3		4.93137e-05	GHRL	3p25.3	0	ZEB2	2q22.3	0.5	TASOR	3p14.3	0
MTMR10	15q13.3	2.86851e-05	CTNNA3	10q21.3	4.92883e-05	AC018809.2		0	AC125807.2		0.5	CCDC66	3p14.3	0
LRRN2	1q32.1	2.85905e-05	GRHL1	2p25.1	4.91725e-05	PRRT3.AS1		0	AC105942.1		0.5	ERC2	3p14.3	0
CFAP157	9q34.11	2.85807e-05	WASL	7q31.32	4.91388e-05	PRRT3	3p25.3	0	TRPC1	3q23	0.5	WNT5A	3p14.3	0
STPG4	2p21	2.84945e-05	NPTX1	17q25.3	4.91114e-05	CRELD1	3p25.3	0	NME6	3p21.31	0.5	CACNA2D3	3p21.1-p14.3	0
CCN5	20q13.12	2.84003e-05	ATCAY	19p13.3	4.8771e-05	AC018809.1		0	PTPRN2.AS1		0.5	SPCS3	4q34.2	0
PABPC1L	20q13.12	2.80818e-05	LGALS9C	17p11.2	4.86648e-05	IL17RC	3p25.3|3p25.3-p24.1	0	ENPP6	4q35.1	0.5	SELENOK	3p21.1	0
STRA6	15q24.1	2.79971e-05	TOMM34	20q13.12	4.8643e-05	IL17RE	3p25.3	0	SYNC	1p35.1	0.5	AC137936.2		0
RBL1	20q11.23	2.7962e-05	HTD2	3p14.3	4.84974e-05	LINC00852		0	TIFA	4q25	0.5	ACTR8	3p21.1	0
C19orf48		2.78198e-05	SSBP3	1p32.3	4.8493e-05	GHRLOS		0	CBX3P9		0.5	IL17RB	3p21.1	0
S100A11	1q21.3	2.7749e-05	KLK6	19q13.41	4.83508e-05	CIDEC	3p25.3	0	B4GALT1.AS1		0.5	AC012467.2		0
DMRTA1	9p21.3	2.77333e-05	TEAD4	12p13.33	4.81597e-05	AC091492.1		0	SINHCAF	12p11.21	0.5	CHDH	3p21.1	0
TMEM59L	19p13.11	2.7613e-05	HADHB	2p23.3	4.80376e-05	RPL32	3p25.2	0	CPSF3	2p25.1	0.5	VEGFC	4q34.3	0
OXTR	3p25.3	2.75357e-05	NAAA	4q21.1	4.79726e-05	KRT18P17		0	PLPP5	8p11.23	0.5	CACNA1D	3p21.1	0
SLC35D1	1p31.3	2.75103e-05	RBM5	3p21.31	4.79329e-05	RAF1	3p25.2	0	MET	7q31.2	0.5	ASB5	4q34.2	0
DELE1	5q31.3	2.74462e-05	JADE3	Xp11.3	4.79314e-05	MKRN2	3p25.2	0	CRB2	9q33.3	0.5	ARHGEF3	3p14.3	0
HAND1	5q33.2	2.73984e-05	FAP	2q24.2	4.77694e-05	MKRN2OS	3p25.2	0	ATP2B1.AS1		0.5	WDR17	4q34.2	0
MYOCD	17p12	2.73943e-05	FAHD1	16p13.3	4.76839e-05	TSEN2	3p25.2	0	TDP2	6p22.3	0.5	IL17RD	3p14.3	0
GABRD	1p36.33	2.73543e-05	TGFBI	5q31.1	4.74706e-05	PPARG	3p25.2	0	PPIAP29		0.5	HESX1	3p14.3	0
MAB21L2	4q31.3	2.73083e-05	RBM39P1		4.74593e-05	SYN2	3p25.2	0	TMBIM4	12q14.3	0.5	APPL1	3p14.3	0
C7	5p13.1	2.72444e-05	AL021707.3		4.74328e-05	SEC13	3p25.3	0	VPS33A	12q24.31	0.5	ASB14	3p14.3	0
PEX11A	15q26.1	2.70747e-05	AP000866.2		4.73495e-05	TIMP4	3p25.2	0	IGHV3.64D		0.5	DNAH12	3p14.3	0
SCN9A	2q24.3	2.68586e-05	TMEM35A	Xq22.1	4.73066e-05	TAMM41	3p25.2	0	VAV1	19p13.3	0.5	PDE12	3p14.3	0
RNF125	18q12.1	2.68104e-05	RBM47	4p14	4.72607e-05	VGLL4	3p25.3-p25.2	0	ZNF606	19q13.43	0.5	ARF4	3p14.3	0
SLIT3.AS2		2.67445e-05	METTL24	6q21	4.71553e-05	ATG7	3p25.3	0	CYSRT1	9q34.3	0.5	GPM6A	4q34.2	0
RAD54B	8q22.1	2.66229e-05	CBX2	17q25.3	4.70028e-05	HRH1	3p25.3	0	AL645728.1		0.5	DENND6A.AS1		0
GAD1	2q31.1	2.66123e-05	CREB3L3	19p13.3	4.694e-05	SLC6A1	3p25.3	0	FNIP1	5q31.1	0.5	DENND6A	3p14.3	0
ACKR1	1q23.2	2.65708e-05	PAPSS2	10q23.2-q23.31	4.6896e-05	ATP2B2	3p25.3	0	DPH7	9q34.3	0.5	SLMAP	3p14.3	0
F2RL1	5q13.3	2.6475e-05	AC005089.1		4.68396e-05	JAGN1	3p25.3	0	ALAD	9q32	0.5	AC096751.2		0
ADAM12	10q26.2	2.63828e-05	C1QTNF7	4p15.32	4.67483e-05	TTLL3	3p25.3	0	TMEM119	12q23.3	0.5	FLNB.AS1		0
CCDC78	16p13.3	2.63731e-05	SVIL	10p11.23	4.64943e-05	PDGFB	22q13.1	0	ZNF800	7q31.33	0.5	FLNB	3p14.3	0
PDX1	13q12.2	2.63004e-05	NUP107	12q15	4.6486e-05	LRRN1	3p26.2	0	ETFDH	4q32.1	0.5	CMTM7	3p22.3	0
NIBAN1	1q25.3	2.62626e-05	MFSD11	17q25.1-q25.2	4.6397e-05	BHLHE40	3p26.1	0	TOP1	20q12	0.5	BRD9	5p15.33	0
PHOX2B	4p13	2.62399e-05	FERP1		4.63447e-05	BHLHE40.AS1		0	CENPQ	6p12.3	0.5	AC097639.1		0
FABP4	8q21.13	2.60813e-05	SCN7A	2q24.3	4.63119e-05	AC018816.1		0	ANKRD49	11q21	0.5	CYP2D8P		0
CPSF2	14q32.12	2.60808e-05	CD44	11p13	4.63114e-05	ITPR1	3p26.1	0	PIK3R4	3q22.1	0.5	AL021707.6		0
CDCA5	11q13.1	2.59583e-05	CDK2	12q13.2	4.62899e-05	ITPR1.DT		0	AC005005.3		0.5	AL021707.3		0
TOP2A	17q21.2	2.59301e-05	ATP1A2	1q23.2	4.62131e-05	SUMF1	3p26.1	0	PSMA6	14q13.2	0.5	GTPBP1	22q13.1	0
MBNL1.AS1		2.5862e-05	MARCKS	6q21	4.60899e-05	SETMAR	3p26.1	0	PPOX	1q23.3	0.5	AL021707.8		0
HADHB	2p23.3	2.58288e-05	GALNT6	12q13.13	4.60618e-05	CRBN	3p26.2	0	UBE2Z	17q21.32	0.5	PRDX3P1		0
MYH11	16p13.11	2.58272e-05	CITED2	6q24.1	4.58462e-05	EDEM1	3p26.1	0	EIF2B1	12q24.31	0.5	JOSD1	22q13.1	0
PTGDR2	11q12.2	2.57992e-05	TAF1D	11q21	4.58242e-05	AC024060.2		0	ONECUT2	18q21.31	0.5	AC010342.1		0
AQR	15q14	2.57925e-05	SSBP2	5q14.1	4.56985e-05	TRNT1	3p26.2	0	AMACR	5p13.2	0.5	TOMM22	22q13.1	0
OGN	9q22.31	2.57109e-05	FAM163B	9q34.2	4.55411e-05	CNTN4	3p26.3-p26.2	0	CLEC14A	14q21.1	0.5	AL021707.2		0
GNA11	19p13.3	2.56797e-05	RCAN2	6p12.3	4.54471e-05	CHL1	3p26.3	0	GRPEL1	4p16.1	0.5	MSNP1		0
LSP1	11p15.5	2.56189e-05	AL691432.2		4.54192e-05	RPL23AP82		0	AL354892.2		0.5	CBY1	22q13.1	0
STK31	7p15.3	2.53402e-05	MRPL35	2p11.2	4.52239e-05	RABL2B	22q13.33	0	VWA5A	11q24.2	0.5	CDH6	5p13.3	0
C1QTNF9	13q12.12	2.53329e-05	ICAM3	19p13.2	4.51827e-05	AC002056.1		0	MT.TF		0.5	FAM227A	22q13.1	0
PALLD	4q32.3	2.5294e-05	TTC38	22q13.31	4.4995e-05	ARL8B	3p26.1	0	LHFPL4	3p25.3	0.5	DMC1	22q13.1	0
ADCYAP1R1	7p14.3	2.52138e-05	LINC02884		4.49497e-05	MRPS36P1		0	POLRMTP1		0.5	DDX17	22q13.1	0
TCEAL2	Xq22.1	2.51449e-05	PIANP	12p13.31	4.49482e-05	RPUSD3	3p25.3	0	TNFRSF17	16p13.13	0.5	AL021707.1		0
HAGLR		2.50982e-05	STK31	7p15.3	4.4878e-05	SETD5	3p25.3	0	AC026691.1		0.5	SUN2	22q13.1	0
CLEC5A	7q34	2.50379e-05	SCG2	2q36.1	4.47978e-05	TADA3	3p25.3	0	AKAP1	17q22	0.5	DNAL4	22q13.1	0
CELSR3	3p21.31	2.48564e-05	NUP205	7q33	4.46777e-05	OGG1	3p25.3	0	FICD	12q23.3	0.5	APOBEC3G	22q13.1	0
FLNC	7q32.1	2.47575e-05	AP1S3	2q36.1	4.46595e-05	CAMK1	3p25.3	0	CACNA1B	9q34.3	0.5	RPL3	22q13.1	0
CHGB	20p12.3	2.46325e-05	KIF1C	17p13.2	4.45875e-05	BRPF1	3p25.3	0	CHAD	17q21.33	0.5	PDGFB	22q13.1	0
DTL	1q32.3	2.45873e-05	SLC35G1	10q23.33	4.45556e-05	CPNE9	3p25.3	0	LRFN5	14q21.1	0.5	CBX7	22q13.1	0
SLC17A7	19q13.33	2.45418e-05	FANCG	9p13.3	4.45231e-05	MTMR14	3p25.3	0	AASDHPPT	11q22.3	0.5	AL031846.2		0
GNG5	1p22.3	2.44378e-05	PAFAH2	1p36.11	4.44226e-05	LHFPL4	3p25.3	0	YWHAG	7q11.23	0.5	APOBEC3H	22q13.1	0
ACADVL	17p13.1	2.44062e-05	MIER1	1p31.3	4.43474e-05	THUMPD3.AS1		0	AL135818.1		0.5	GUSBP1	5p14.3	0
BTD	3p25.1	2.42815e-05	CXCL12	10q11.21	4.42946e-05	LMCD1	3p25.3	0	AC027097.1		0.5	APOBEC3F	22q13.1	0
PIGCP1		2.40958e-05	LINC01977		4.42195e-05	THUMPD3	3p25.3	0	FBXO22	15q24.2	0.5	NPTXR	22q13.1	0
CLIC5	6p21.1	2.39949e-05	IGLV5.45		4.40939e-05	AC026191.1		0	AC114490.1		0.5	APOBEC3D	22q13.1	0
KIF1C	17p13.2	2.38588e-05	TOM1L2	17p11.2	4.4028e-05	SRGAP3	3p25.3	0	HAS2	8q24.13	0.5	APOBEC3C	22q13.1	0
VAC14.AS1		2.38097e-05	MYH11	16p13.11	4.3985e-05	RAD18	3p25.3	0	GSTT2B	22q11.23	0.5	APOBEC3B	22q13.1	0
CFL2	14q13.1	2.36635e-05	CTHRC1	8q22.3	4.39682e-05	OXTR	3p25.3	0	HPGD	4q34.1	0.5	APOBEC3A	22q13.1	0
ACO2	22q13.2	2.3663e-05	C16orf89	16p13.3	4.39483e-05	SSUH2	3p25.3	0	F11R	1q23.3	0.5	CBX6	22q13.1	0
SYNPO2	4q26	2.36529e-05	FAM214A		4.39406e-05	LMCD1.AS1		0	ZNF334	20q13.12	0.5	HSPD1P1		0
DDX55	12q24.31	2.33668e-05	KCNK3	2p23.3	4.37991e-05	CAND2	3p25.2	0	AC098859.1		0.5	KDELR3	22q13.1	0
GDNF	5p13.2	2.32959e-05	NAALADL1	11q13.1	4.37887e-05	IQSEC1	3p25.2-p25.1	0	CLEC1A	12p13.2	0.5	TPTEP2		0
EML1	14q32.2	2.32759e-05	SLC5A7	2q12.3	4.36958e-05	NUP210	3p25.1	0	CD300LG	17q21.31	0.5	CSNK1E	22q13.1	0
NRXN1	2p16.3	2.32054e-05	RAB5B	12q13.2	4.36566e-05	RPL24P7		0	APOBEC3H	22q13.1	0.5	PDXP.DT		0
DACT3	19q13.32	2.31867e-05	TGS1	8q12.1	4.36362e-05	THRB.AS1		0	AL139260.1		0.5	H1.0		0
GBA2	9p13.3	2.29794e-05	PLCE1	10q23.33	4.36124e-05	THRB	3p24.2	0	GNA11	19p13.3	0.5	AC025458.1		0
DHRS4	14q11.2	2.29507e-05	LINC02185		4.34639e-05	NR1D2	3p24.2	0	GABARAPL1	12p13.2	0.5	NOL12	22q13.1	0
MMP7	11q22.2	2.28955e-05	RNF185	22q12.2	4.34133e-05	NKIRAS1	3p24.2	0	COPG1	3q21.3	0.5	LGALS1	22q13.1	0
IL1RAP	3q28	2.27996e-05	CNN1	19p13.2	4.30168e-05	RPL15	3p24.2	0	CDC42BPB	14q32.32	0.5	PDXP	22q13.1	0
AL161668.4		2.27611e-05	C7orf31		4.29949e-05	UBE2E1	3p24.2	0	SLC46A3	13q12.3	0.5	SH3BP1	22q13.1	0
SHISA3	4p13	2.2713e-05	MT1E	16q13	4.29904e-05	UBE2E2	3p24.3	0	PPP2R5B	11q13.1	0.5	GGA1	22q13.1	0
RPS15	19p13.3	2.26923e-05	TRIM59	3q25.33	4.29881e-05	HMGB1P5		0	TMEM245	9q31.3	0.5	ANKRD54	22q13.1	0
MMP28	17q12	2.26885e-05	BMX	Xp22.2	4.28921e-05	TOP2B	3p24.2	0	PSME3	17q21.31	0.5	LGALS2	22q13.1	0
ZFP3	17p13.2	2.26497e-05	SORCS1	10q25.1	4.28593e-05	ZNF385D	3p24.3	0	ABCA6	17q24.2-q24.3	0.5	CDC42EP1	22q13.1	0
SNAPC2	19p13.2	2.26093e-05	STOX2	4q35.1	4.28046e-05	SGO1	3p24.3	0	PLCD4	2q35	0.5	CARD10	22q13.1	0
EPB41L4B	9q31.3	2.25118e-05	CTSS	1q21.3	4.27136e-05	PP2D1	3p24.3	0	AC138811.1		0.5	MFNG	22q13.1	0
CAMK2G	10q22.2	2.24337e-05	GTF2IRD1	7q11.23	4.24505e-05	RAB5A	3p24.3	0	PPP1R14BP3		0.5	CYTH4	22q13.1	0
PCDHGA1	5q31.3	2.23374e-05	LINC00092		4.24099e-05	EFHB	3p24.3	0	ALDH7A1	5q23.2	0.5	RAC2	22q13.1	0
ZBTB33	Xq24	2.22256e-05	TNXB	6p21.33-p21.32	4.22921e-05	KCNH8	3p24.3	0	MANEAL	1p34.3	0.5	GCAT	22q13.1	0
CNRIP1	2p14	2.21942e-05	CPTP	1p36.33	4.2235e-05	SATB1.AS1		0	VCP	9p13.3	0.5	EIF3L	22q13.1	0
RALGAPA1P1		2.21566e-05	SLC35D1	1p31.3	4.21798e-05	RARB	3p24.2	0	TBC1D15	12q21.1	0.5	DROSHA	5p13.3	0
COQ9	16q21	2.21124e-05	VWA5A	11q24.2	4.21347e-05	NGLY1	3p24.2	0	CCNK	14q32.2	0.5	SLC16A8	22q13.1	0
PHLPP2	16q22.2	2.21115e-05	FAM156B		4.20463e-05	HDAC11	3p25.1	0	MESD	15q25.1	0.5	TMEM184B	22q13.1	0
GPR143	Xp22.2	2.21068e-05	SRI	7q21.12	4.20129e-05	AC098650.1		0	CDKN3	14q22.2	0.5	MAFF	22q13.1	0
ITIH5	10p14	2.20948e-05	NOC3L	10q23.33	4.19975e-05	GPD1L	3p22.3	0	TANK	2q24.2	0.5	PLA2G6	22q13.1	0
B3GALT1	2q24.3	2.2004e-05	RASGEF1C	5q35.3	4.19485e-05	OSBPL10	3p23-p22.3	0	SPTBN2	11q13.2	0.5	AL022322.2		0
ADAMTS12	5p13.3-p13.2	2.19587e-05	IDH3A	15q25.1	4.19158e-05	ZNF860	3p23-p22.3	0	SMAD3	15q22.33	0.5	BAIAP2L2	22q13.1	0
PSD	10q24.32	2.19495e-05	AC090360.1		4.18324e-05	STT3B	3p23	0	AL391422.4		0.5	AL022322.1		0
PCOLCE2	3q23	2.19187e-05	TICRR	15q26.1	4.17437e-05	AC096921.2		0	LILRB1	19q13.42	0.5	C5orf22	5p13.3	0
BCAR3	1p22.1	2.18537e-05	MMP11	22q11.23	4.16685e-05	TGFBR2	3p24.1	0	RINL	19q13.2	0.5	AL022311.1		0
CTC.338M12.4		2.18446e-05	PHKG1	7p11.2	4.16681e-05	RBMS3	3p24.1	0	SLCO2A1	3q22.1-q22.2	0.5	PICK1	22q13.1	0
AKR1C2	10p15.1	2.18137e-05	AL136295.5		4.16251e-05	ZCWPW2	3p24.1	0	TMEM185B	2q14.2	0.5	POLR2F	22q13.1	0
TCEA3	1p36.12	2.17359e-05	KIAA0895		4.16179e-05	OXSM	3p24.2	0	DOLPP1		0.5	AC022417.1		0
CENPI	Xq22.1	2.17179e-05	ATP1B2	17p13.1	4.1516e-05	AZI2	3p24.1	0	AL021707.3		0.5	C22orf23	22q13.1	0
KLHL8	4q22.1	2.16972e-05	ITM2C	2q37.1	4.1492e-05	CMC1	3p24.1	0	IL11	19q13.42	0.5	AL031587.5		0
PDLIM2	8p21.3	2.166e-05	ATP11A	13q34	4.14281e-05	EOMES	3p24.1	0	CDK1	10q21.2	0.5	MICALL1	22q13.1	0
PHF14	7p21.3	2.16121e-05	IGSF10	3q25.1	4.13639e-05	AC098614.2		0	AL662844.4		0.5	SYNGR1	22q13.1	0
UQCRC2	16p12.2	2.16103e-05	AOC1	7q36.1	4.12175e-05	SLC4A7	3p24.1	0	SETBP1.DT		0.5	TAB1	22q13.1	0
TRIM40	6p22.1	2.14405e-05	GP2	16p12.3	4.11249e-05	NEK10	3p24.1	0	SYTL4	Xq22.1	0.5	MGAT3	22q13.1	0
ACAT1	11q22.3	2.14119e-05	GTF3C2.AS1		4.09932e-05	MICOS10P3		0	COTL1	16q24.1	0.5	AC010491.1		0
ASB2	14q32.12	2.13925e-05	ATP8B1	18q21.31	4.09009e-05	RAD23BP1		0	PCOLCE.AS1		0.5	SREBF2.AS1		0
TMPRSS13	11q23.3	2.13754e-05	NRXN1	2p16.3	4.08762e-05	SATB1	3p24.3	0	POLR3K	16p13.3	0.5	CCDC134	22q13.2	0
TBL2	7q11.23	2.13713e-05	C2CD4A	15q22.2	4.08416e-05	TBC1D5	3p24.3	0	CDYL2	16q23.2	0.5	MEI1	22q13.2	0
ZC3HAV1L	7q34	2.13556e-05	BEND5	1p33	4.08164e-05	GRIP2	3p25.1	0	RPL10AP2		0.5	C22orf46		0
GLUD2	Xq24	2.12913e-05	DMRTA1	9p21.3	4.07798e-05	CAPN7	3p25.1	0	AL512274.1		0.5	SNU13	22q13.2	0
SHLD2P1	10q11.22	2.11947e-05	STMN2	8q21.13	4.06601e-05	RBSN	3p25.1	0	IFIT5	10q23.31	0.5	XRCC6	22q13.2	0
NUP62CL	Xq22.3	2.11852e-05	FOXF2	6p25.3	4.05241e-05	MRPS25	3p25.1	0	CETN2	Xq28	0.5	DESI1	22q13.2	0
PBLD	10q21.3	2.11479e-05	SINHCAF	12p11.21	4.04878e-05	NR2C2	3p25.1	0	ADAM33	20p13	0.5	SREBF2	22q13.2	0
TMEM50B	21q22.11	2.11225e-05	ARMC10	7q22.1	4.03642e-05	FGD5.AS1		0	TBCC	6p21.1	0.5	PMM1	22q13.2	0
KCNA5	12p13.32	2.11083e-05	MAPK7	17p11.2	4.03482e-05	FGD5	3p25.1	0	CKAP2	13q14.3	0.5	CSDC2	22q13.2	0
PLEKHB2	2q21.1	2.09848e-05	TRIM73	7q11.23	4.03367e-05	CCDC174	3p25.1	0	SOX10	22q13.1	0.5	OTULIN	5p15.2	0
EXO1	1q43	2.09071e-05	ENTPD8	9q34.3	4.03038e-05	SLC6A6	3p25.1	0	CRNDE		0.5	POLR3H	22q13.2	0
MB		2.08331e-05	PPP1R14D	15q15.1	4.02825e-05	AC104297.1		0	C1orf21	1q25.3	0.5	RBBP4P1		0
CBX2	17q25.3	2.0828e-05	KANK2	19p13.2	4.02686e-05	LSM3	3p25.1	0	AC092903.2		0.5	ACO2	22q13.2	0
RABAC1	19q13.2	2.08105e-05	EML1	14q32.2	4.0234e-05	XPC	3p25.1	0	RPL35P5		0.5	EEF1A1P13		0
DSCAML1	11q23.3	2.07619e-05	TUBAL3	10p15.1	4.01884e-05	XPC.AS1		0	STAM2	2q23.3	0.5	TNFRSF13C	22q13.2	0
EIF4A1P10		2.07535e-05	CCNO	5q11.2	4.01738e-05	AC090004.1		0	MTATP8P1		0.5	ANKH	5p15.2	0
ZNF121	19p13.2	2.07281e-05	FJX1	11p13	4.01126e-05	TMEM43	3p25.1	0	AC005550.2		0.5	NDUFA6	22q13.2	0
E2F1	20q11.22	2.06064e-05	NIT2	3q12.2	4.00129e-05	CHCHD4	3p25.1	0	FAM151B	5q14.1	0.5	TRIO	5p15.2	0
ATP5MG		2.05917e-05	GPA33	1q24.1	3.9864e-05	FBLN2	3p25.1	0	SATB2.AS1		0.5	AC254562.3		0
GGT6	17p13.2	2.05838e-05	LGI4	19q13.12|19q13.11	3.98455e-05	KPNA1	3q21.1	0	TMEM167A	5q14.2	0.5	NDUFA6.DT		0
KCTD2	17q25.1	2.05675e-05	TMEM9B	11p15.4	3.97071e-05	SH3BP5	3p25.1	0	NASPP1		0.5	AC254562.1		0
MIOS	7p21.3	2.05474e-05	TDP2	6p22.3	3.97017e-05	METTL6	3p25.1	0	RNF5P1		0.5	CYP2D6	22q13.2	0
LIMA1	12q13.12	2.05154e-05	OGN	9q22.31	3.96992e-05	EAF1	3p25.1	0	ZNF778	16q24.3	0.5	OTULINL	5p15.2	0
SLC44A4	6p21.33	2.04561e-05	SUCLG1	2p11.2	3.93941e-05	PLCL2	3p24.3	0	SEC11A	15q25.2-q25.3	0.5	AL021878.4		0
EIF2S3	Xp22.11	2.04467e-05	CLDN23	8p23.1	3.92997e-05	RFTN1	3p24.3	0	RAB3C	5q11.2	0.5	CENPM	22q13.2	0
AC005912.1		2.0423e-05	ADH1C	4q23	3.92627e-05	OXNAD1	3p25.1-p24.3	0	AC027348.1		0.5	SMDT1		0
HADHAP2		2.03979e-05	FABP4	8q21.13	3.92548e-05	AC090948.3		0	C10orf99		0.5	PHETA2	22q13.2	0
ANOS1	Xp22.31	2.03781e-05	CILP	15q22.31	3.89489e-05	AC090948.2		0	REL	2p16.1	0.5	NAGA	22q13.2	0
SUCO	1q24.3	2.03484e-05	SCN9A	2q24.3	3.89138e-05	AC090948.1		0	C2orf74	2p15	0.5	WBP2NL	22q13.2	0
IGFBP6	12q13.13	2.01975e-05	AP005018.2		3.89072e-05	DPH3	3p25.1	0	DIP2A	21q22.3	0.5	SEPTIN3	22q13.2	0
TTC22	1p32.3	2.01709e-05	TAGLN	11q23.3	3.88529e-05	GALNT15	3p25.1	0	SYBU	8q23.2	0.5	CCT6P2		0
MIR1.1HG.AS1		2.0076e-05	PACSIN1	6p21.31	3.87944e-05	IMPDH1P8		0	FJX1	11p13	0.5	PHF5A	22q13.2	0
GSN	9q33.2	2.00356e-05	NFXL1	4p12	3.8772e-05	ANKRD28	3p25.1	0	TBC1D20	20p13	0.5	TOB2	22q13.2	0
MAB21L1	13q13.3	2.00341e-05	HSPD1	2q33.1	3.8652e-05	RN7SL4P		0	NDUFB7	19p13.12	0.5	MIEF1	22q13.1	0
SIX4	14q23.1	1.99497e-05	EMSLR		3.86071e-05	BTD	3p25.1	0	AL033384.2		0.5	BASP1	5p15.1	0
IMPDH1P8		1.99465e-05	DGAT2	11q13.5	3.85157e-05	HACL1	3p25.1	0	MAB21L4	2q37.3	0.5	MRTFA	22q13.1-q13.2	0
DENND2A	7q34	1.99249e-05	LINC01978		3.84642e-05	COLQ	3p25.1	0	REG1A	2p12	0.5	SGSM3	22q13.1	0
PRELP	1q32.1	1.99207e-05	HADHA	2p23.3	3.84513e-05	EAF1.AS1		0	CHTF8	16q22.1	0.5	RPS26P28		0
AC021218.1		1.99206e-05	STPG1	1p36.11	3.84184e-05	SHANK3	22q13.33	0	IFT22	7q22.1	0.5	ADSL	22q13.1	0
YWHAZP4		1.98087e-05	SLC9A9	3q24	3.83932e-05	ARSA	22q13.33	0	HSP90AB1	6p21.1	0.5	TNRC6B	22q13.1	0
CASQ2	1p13.1	1.96835e-05	PRDX6	1q25.1	3.83581e-05	MAPK8IP2	22q13.33	0	KCNQ1	11p15.5-p15.4	0.5	MYO10	5p15.1	0
EEA1	12q22	1.96045e-05	HEPACAM2	7q21.2	3.82475e-05	SEPTIN3	22q13.2	0	CNIH2	11q13.2	0.5	FAM83F	22q13.1	0
SULT1B1	4q13.3	1.96008e-05	TMOD1	9q22.33	3.82299e-05	OLA1P1		0	IFI30	19p13.11	0.5	ST13	22q13.2	0
HSPA1A	6p21.33	1.9532e-05	PPP1R1A	12q13.2	3.8119e-05	NDUFA6	22q13.2	0	NFATC3	16q22.1	0.5	GRAP2	22q13.1	0
MRPL12		1.94965e-05	IGKV1.39		3.78974e-05	AL021878.4		0	ALDH2	12q24.12	0.5	UQCRFS1P1		0
EPM2AIP1	3p22.2	1.9471e-05	MIDEAS	14q24.3	3.78575e-05	SMDT1		0	AL096865.1		0.5	CACNA1I	22q13.1	0
THUMPD2	2p22.1|2p22-p21	1.94332e-05	PSD	10q24.32	3.78574e-05	PHETA2	22q13.2	0	EDC4	16q22.1	0.5	RPS19BP1	22q13.1	0
AC068338.2		1.93757e-05	UCN3	10p15.1	3.77841e-05	NAGA	22q13.2	0	DUX4L50		0.5	FTH1P10		0
RASA4CP	7p13	1.93601e-05	GTF3A	13q12.2	3.77621e-05	WBP2NL	22q13.2	0	VAPB	20q13.32	0.5	ATF4	22q13.1	0
BEX4	Xq22.1	1.93041e-05	HMGCLL1	6p12.1	3.77496e-05	CENPM	22q13.2	0	WDR12	2q33.2	0.5	SLC25A17	22q13.2	0
DNAJB6P1		1.92706e-05	RUNDC3B	7q21.12	3.77216e-05	AC254562.1		0	AC040160.1		0.5	DNAJB7	22q13.2	0
ARL14	3q25.33	1.92538e-05	CPEB1	15q25.2	3.76844e-05	TNFRSF13C	22q13.2	0	CBFB	16q22.1	0.5	TEF	22q13.2	0
MYLK	3q21.1	1.92478e-05	PNCK	Xq28	3.76325e-05	SREBF2	22q13.2	0	AC073254.1		0.5	EP300.AS1		0
KANK2	19p13.2	1.92148e-05	TMEFF2	2q32.3	3.76304e-05	SREBF2.AS1		0	PSRC1	1p13.3	0.5	ZC3H7B	22q13.2	0
GFRA1	10q25.3	1.9163e-05	ETHE1	19q13.31	3.71317e-05	CCDC134	22q13.2	0	SNRPD1	18q11.2	0.5	RANGAP1	22q13.2	0
SCN2B	11q23.3	1.91525e-05	ZC3H11A	1q32.1	3.71265e-05	MEI1	22q13.2	0	ABI2	2q33.2	0.5	CHADL	22q13.2	0
RIC3	11p15.4	1.9146e-05	TNS1	2q35	3.70682e-05	C22orf46		0	TEX261	2p13.3	0.5	L3MBTL2	22q13.2	0
MTCO1P12		1.91156e-05	FBXO41	2p13.2	3.70092e-05	SNU13	22q13.2	0	PCDH19	Xq22.1	0.5	L3MBTL2.AS1		0
VCAN	5q14.2-q14.3	1.91061e-05	TLR2	4q31.3	3.69117e-05	CYP2D6	22q13.2	0	AC018904.1		0.5	FBXL7	5p15.1	0
AC231533.2		1.90817e-05	VIP	6q25.2	3.68856e-05	NDUFA6.DT		0	KLHL31	6p12.1	0.5	AL035658.1		0
RAB27A	15q21.3	1.90604e-05	NKRF	Xq24	3.67719e-05	TTLL1	22q13.2	0	MICU3	8p22	0.5	XPNPEP3	22q13.2	0
NEO1	15q24.1	1.90132e-05	ZNF75A	16p13.3	3.66716e-05	SERHL2	22q13.2	0	PRDM4	12q23.3	0.5	EP300	22q13.2	0
SHLD2P3	10q11.22	1.90107e-05	CPT1A	11q13.3	3.66097e-05	PACSIN2	22q13.2	0	CYTOR	2p11.2	0.5	ZNF622	5p15.1	0
DUSP26	8p12	1.90044e-05	ZFP69B	1p34.2	3.65975e-05	ARFGAP3	22q13.2	0	ZNF821	16q22.2	0.5	AL080243.1		0
KCNK3	2p23.3	1.89551e-05	ZNF219	14q11.2	3.65114e-05	RPL5P34		0	AC109322.1		0.5	RETREG1	5p15.1	0
DPY19L1	7p14.2	1.88388e-05	TCF7L1	2p11.2	3.64853e-05	A4GALT	22q13.2	0	YIPF3	6p21.1	0.5	AL080243.2		0
HSPB6	19q13.12	1.88133e-05	HEATR5A	14q12	3.64651e-05	CYB5R3	22q13.2	0	SF3B3	16q22.1	0.5	RBX1	22q13.2	0
FAM135B	8q24.23	1.87921e-05	PID1	2q36.3	3.64224e-05	POLDIP3	22q13.2	0	FGF7	15q21.2	0.5	C1QTNF6	22q12.3	0
PYROXD1	12p12.1	1.87707e-05	PMP2	8q21.13	3.64082e-05	RRP7BP		0	PEF1	1p35.2	0.5	PDZD2	5p13.3	0
TMCC3	12q22	1.87062e-05	AL589765.7		3.63968e-05	RRP7A	22q13.2	0	HTRA2	2p13.1	0.5	IL2RB	22q12.3	0
RPL7AP11		1.87036e-05	SYNPO	5q33.1	3.61314e-05	AC254562.3		0	CDH11	16q21	0.5	THOC5	22q12.2	0
AL355312.2		1.86934e-05	SLCO1B3	12p12.2	3.60637e-05	SERHL		0	TNFRSF19	13q12.12	0.5	ASCC2	22q12.2	0
HNRNPA1	12q13.13	1.8633e-05	AL513218.1		3.60404e-05	NFAM1	22q13.2	0	MPC1		0.5	RAI14	5p13.2	0
PCSK7	11q23.3	1.86228e-05	POLR2D	2q14.3	3.59565e-05	LINC01315		0	TRMT10C	3q12.3	0.5	ZMAT5	22q12.2	0
PDZRN4	12q12	1.86126e-05	ABCC8	11p15.1	3.59003e-05	TCF20	22q13.2|22q13.3	0	QPCT	2p22.2	0.5	CABP7	22q12.2	0
ARHGEF26	3q25.2	1.85614e-05	ANLN	7p14.2	3.55516e-05	OGFRP1		0	PDCD4	10q25.2	0.5	NF2	22q12.2	0
SHISAL1	22q13.31	1.84893e-05	VILL	3p22.2	3.55322e-05	CYP2D8P		0	RPS4XP14		0.5	NIPSNAP1	22q12.2	0
CHSY3	5q23.3	1.84813e-05	GCSAML	1q44	3.54792e-05	CYP2D7	22q13.2	0	NIPA1	15q11.2	0.5	NEFH	22q12.2	0
AC135012.3		1.84796e-05	MPP2	17q21.31	3.54711e-05	XRCC6	22q13.2	0	CILP	15q22.31	0.5	AC138409.2		0
P2RY12	3q25.1	1.84378e-05	UGT2B15	4q13.2	3.54364e-05	DESI1	22q13.2	0	EFNB3	17p13.1	0.5	AC026801.2		0
RAD18	3p25.3	1.84211e-05	SLC35B3	6p24.3	3.53344e-05	PMM1	22q13.2	0	RASSF3	12q14.2	0.5	AP1B1	22q12.2	0
GFRA3	5q31.2	1.83637e-05	RPL12P14		3.5325e-05	UQCRFS1P1		0	SPRYD4	12q13.3	0.5	RASL10A	22q12.2	0
TFAP4	16p13.3	1.83517e-05	TLL1	4q32.3	3.52613e-05	SLC25A17	22q13.2	0	TLR6	4p14	0.5	GAS2L1	22q12.2	0
SPINDOC	11q13.1	1.8256e-05	GOT1	10q24.2	3.52299e-05	MRTFA	22q13.1-q13.2	0	PALD1	10q22.1	0.5	EWSR1	22q12.2	0
TBC1D10A	22q12.2	1.82067e-05	PPP1R14A	19q13.2	3.51362e-05	SGSM3	22q13.1	0	AL139156.2		0.5	RHBDD3	22q12.2	0
MEIS2	15q14	1.81978e-05	NUS1P1		3.51119e-05	ADSL	22q13.1	0	DSG2.AS1		0.5	AC003681.1		0
SNTB1	8q24.12	1.81773e-05	KLRB1	12p13.31	3.50458e-05	TNRC6B	22q13.1	0	SLC26A2	5q32	0.5	MTMR3	22q12.2	0
MARCKS	6q21	1.81765e-05	MAB21L2	4q31.3	3.50435e-05	FAM83F	22q13.1	0	UBE3B	12q24.11	0.5	AL031186.1		0
NFXL1	4p12	1.81158e-05	ELL3	15q15.3	3.50167e-05	GRAP2	22q13.1	0	CNNM4	2q11.2	0.5	ADAMTS12	5p13.3-p13.2	0
BVES		1.81099e-05	LHFPL4	3p25.3	3.49752e-05	CACNA1I	22q13.1	0	LDHA	11p15.1	0.5	SEC14L6	22q12.2	0
UBE2C	20q13.12	1.80981e-05	IGKV6.21		3.48733e-05	CSDC2	22q13.2	0	ALOX12	17p13.1	0.5	MTFP1	22q12.2	0
HTR4	5q32	1.80948e-05	CCL23	17q12	3.48682e-05	RPS19BP1	22q13.1	0	INO80E	16p11.2	0.5	SEC14L2	22q12.2	0
AL359232.1		1.80791e-05	PRSS8	16p11.2	3.48566e-05	ATF4	22q13.1	0	GARS1	7p14.3	0.5	TARS1	5p13.3	0
DCTN2	12q13.3	1.80761e-05	PGAP4	9q31.1	3.48168e-05	MIEF1	22q13.1	0	NXPE1	11q23.2	0.5	RNF215	22q12.2	0
CFAP92	3q21.3	1.80746e-05	RAB4B	19q13.2	3.47774e-05	MGAT3	22q13.1	0	DNAJC14	12q13.2	0.5	CCDC157	22q12.2	0
CMSS1	3q12.1	1.80583e-05	CCNE1	19q12	3.47723e-05	TAB1	22q13.1	0	IGHV2.26		0.5	AMACR	5p13.2	0
NDUFA6.DT		1.80416e-05	GDE1	16p12.3	3.47654e-05	SYNGR1	22q13.1	0	EFNA5	5q21.3	0.5	LIF	22q12.2	0
TST	22q12.3	1.80375e-05	CBX8	17q25.3	3.47602e-05	RPL3	22q13.1	0	MSC.AS1		0.5	SF3A1	22q12.2	0
TNS1	2q35	1.79908e-05	TEX10	9q31.1	3.47405e-05	ST13	22q13.2	0	MSC	8q13.3	0.5	TBC1D10A	22q12.2	0
DOP1A	6q14.1	1.79814e-05	AHCYL2	7q32.1	3.46046e-05	DNAJB7	22q13.2	0	MAB21L1	13q13.3	0.5	C1QTNF3	5p13.2	0
SLC9A2	2q12.1	1.79558e-05	UHRF1	19p13.3	3.45298e-05	XPNPEP3	22q13.2	0	CCDC69	5q33.1	0.5	CASTOR1	22q12.2	0
ADGRL3	4q13.1	1.78861e-05	MAOA	Xp11.3	3.4525e-05	RBX1	22q13.2	0	CNPPD1	2q35	0.5	C1QTNF3.AMACR		0
RPS2P55		1.78085e-05	FBXL22	15q22.31	3.44962e-05	POLR3H	22q13.2	0	COX10.AS1		0.5	AC004264.1		0
PI4KB	1q21.3	1.78046e-05	PPP1R14BP3		3.43897e-05	ACO2	22q13.2	0	PAXIP1.AS1		0.5	RAD1	5p13.2	0
WBP1L	10q24.32	1.78005e-05	RMDN2	2p22.2	3.43393e-05	PHF5A	22q13.2	0	PATJ	1p31.3	0.5	EMID1	22q12.2	0
MYL6	12q13.2	1.77902e-05	MAP6	11q13.5	3.43122e-05	TOB2	22q13.2	0	SACS	13q12.12	0.5	PES1	22q12.2	0
COL4A3	2q36.3	1.77644e-05	DUSP14	17q12	3.4246e-05	TEF	22q13.2	0	MYL6	12q13.2	0.5	HPS4	22q12.1	0
RIOK3	18q11.2	1.77226e-05	SLC6A6	3p25.1	3.40996e-05	ZC3H7B	22q13.2	0	AC009086.2		0.5	TPST2	22q12.1	0
HILPDA	7q32.1	1.77033e-05	SYNGR1	22q13.1	3.40388e-05	RANGAP1	22q13.2	0	CDCA7	2q31.1	0.5	IL7R	5p13.2	0
NUDCD1	8q23.1	1.76808e-05	SPOCD1	1p35.2	3.40149e-05	CHADL	22q13.2	0	CIR1	2q31.1	0.5	LMBRD2	5p13.2	0
NPTX1	17q25.3	1.7663e-05	RHOU	1q42.13	3.3966e-05	L3MBTL2	22q13.2	0	ADAM9	8p11.22	0.5	Z95115.1		0
AP5M1	14q22.3	1.76368e-05	DPP10.AS1		3.38985e-05	L3MBTL2.AS1		0	MRPL30	2q11.2	0.5	TFIP11	22q12.1	0
DSCC1	8q24.12	1.76029e-05	PADI2	1p36.13	3.38593e-05	EP300.AS1		0	NDUFB1P1		0.5	SRRD	22q12.1	0
ULBP2	6q25.1	1.75977e-05	LEF1	4q25	3.36683e-05	AL035658.1		0	AC116914.2		0.5	ASPHD2	22q12.1	0
NOVA1	14q12	1.75567e-05	ATP6V1C2	2p25.1	3.36529e-05	EP300	22q13.2	0	ASAP3	1p36.12	0.5	MIAT		0
HSPA2	14q23.3	1.7555e-05	SULT1A1	16p11.2	3.35834e-05	AL080243.1		0	GPT	8q24.3	0.5	SEZ6L	22q12.1	0
IGFL4	19q13.32	1.75526e-05	CORO2B	15q23	3.35119e-05	AL080243.2		0	ZBTB48	1p36.31	0.5	GRK3	22q12.1	0
TPO	2p25.3	1.75465e-05	NOTUM	17q25.3	3.34676e-05	TTLL1.AS1		0	THAP9.AS1		0.5	CRYBB2P1		0
AC241585.1		1.75454e-05	GTF3C3	2q33.1	3.3463e-05	BIK	22q13.2	0	LGR6	1q32.1	0.5	AL008721.2		0
DCAF11	14q12	1.75365e-05	HPCA	1p35.1	3.33912e-05	CHKB	22q13.33	0	TFAP4	16p13.3	0.5	LRP5L	22q11.23	0
KLHL3	5q31.2	1.74671e-05	CTDSP2	12q14.1	3.33853e-05	ALG12	22q13.33	0	S1PR1	1p21.2	0.5	AL022324.2		0
MT2A		1.74469e-05	BICD1	12p11.21	3.33732e-05	AL022328.4		0	NDUFAF1	15q15.1	0.5	SPEF2	5p13.2	0
SORBS2	4q35.1	1.74261e-05	TNS2	12q13.13	3.33e-05	TRABD	22q13.33	0	PNMA8B	19q13.32	0.5	MIATNB		0
CDC42	1p36.12	1.74236e-05	MAD1L1	7p22.3	3.32352e-05	AL022328.3		0	CD1D	1q23.1	0.5	KREMEN1	22q12.1	0
SMOX	20p13	1.73733e-05	AC005775.1		3.31456e-05	PANX2	22q13.33	0	LINC01119		0.5	CHEK2	22q12.1	0
GABRB3	15q12	1.73498e-05	WASH7P		3.31303e-05	MOV10L1	22q13.33	0	FARSB	2q36.1	0.5	ZNRF3	22q12.1	0
GDF15	19p13.11	1.73416e-05	RBPMS2	15q22.31	3.31181e-05	PIM3	22q13.33	0	AC073861.1		0.5	Z93930.2		0
ACADM	1p31.1	1.73255e-05	KAT2B	3p24.3	3.30749e-05	CRELD2	22q13.33	0	KAT6B	10q22.2	0.5	BRIX1	5p13.2	0
PLA2G2C	1p36.12	1.72794e-05	RBM28	7q32.1	3.30243e-05	ZBED4	22q13.33	0	NFRKB	11q24.3	0.5	XBP1	22q12.1|22q12	0
HAND2	4q34.1	1.72291e-05	C15orf48	15q21.1	3.3009e-05	AL022328.2		0	SH3BGRL3	1p36.11	0.5	CCDC117	22q12.1	0
CAPN13	2p23.1	1.71725e-05	MEP1B	18q12.1	3.2939e-05	BRD1	22q13.33	0	SH3TC2	5q32	0.5	HSCB	22q12.1	0
FRMD3	9q21.32	1.71357e-05	MAB21L1	13q13.3	3.29348e-05	Z98885.3		0	AL356966.1		0.5	DNAJC21	5p13.2	0
CYP1B1.AS1		1.7129e-05	GRIN2D	19q13.33	3.29136e-05	C22orf34		0	SLK	10q24.33-q25.1	0.5	PRLR	5p13.2	0
GSK3A	19q13.2	1.70761e-05	ATAD2	8q24.13	3.27749e-05	TAFA5	22q13.32	0	ETV3	1q23.1	0.5	TTC28	22q12.1	0
KLK10	19q13.41	1.70613e-05	NCOA4	10q11.22	3.25951e-05	TBC1D22A	22q13.31	0	TALDO1	11p15.5	0.5	TTC28.AS1		0
GCOM1	15q21.3	1.7057e-05	FXYD6	11q23.3	3.25933e-05	AL118516.1		0	PPM1B	2p21	0.5	PITPNB	22q12.1	0
FBL	19q13.2	1.70241e-05	SIGLEC17P	19q13.41	3.25684e-05	CERK	22q13.31	0	HSD3B7	16p11.2	0.5	MN1	22q12.1	0
GDPD2	Xq13.1	1.70217e-05	SEMA3G	3p21.1	3.25481e-05	AL022328.1		0	TPSG1	16p13.3	0.5	Z97353.1		0
MICOS10	1p36.13	1.70099e-05	SEMA3D	7q21.11	3.24891e-05	SELENOO	22q13.33	0	ADAM8	10q26.3	0.5	LINC01422		0
HM13	20q11.21	1.69951e-05	SIX4	14q23.1	3.24511e-05	MCAT	22q13.2	0	AC135050.5		0.5	GAL3ST1	22q12.2	0
MMRN1	4q22.1	1.69873e-05	IMPDH1	7q32.1	3.23998e-05	NCAPH2	22q13.33	0	LINC00884		0.5	TCN2	22q12.2	0
CHRDL1	Xq23	1.69852e-05	HAGHL	16p13.3	3.23448e-05	CHKB.DT		0	RBM26	13q31.1	0.5	TMPRSS6	22q12.3	0
CELSR1	22q13.31	1.69568e-05	FUNDC2P1		3.22872e-05	CHKB.CPT1B		0	QPCTL	19q13.32	0.5	MTMR12	5p13.3	0
PARM1	4q13.3	1.69491e-05	MT1H	16q13	3.22469e-05	CPT1B	22q13.33	0	AP002954.1		0.4	RBFOX2	22q12.3	0
CES2	16q22.1	1.68293e-05	THUMPD2	2p22.1|2p22-p21	3.22097e-05	KLHDC7B	22q13.33	0	PYGL	14q22.1	0.4	APOL6	22q12.3	0
AGPAT1	6p21.32	1.68216e-05	EPHX4	1p22.1	3.22077e-05	ODF3B		0	AC022364.1		0.4	AC025181.2		0
LUZP2	11p14.3	1.6815e-05	UGT2A3	4q13.2	3.22073e-05	TYMP	22q13.33	0	PPP1R36	14q23.3	0.4	MB		0
STIM1	11p15.4	1.67793e-05	SNHG17		3.22065e-05	SCO2	22q13.33	0	HARS1	5q31.3	0.4	RASD2	22q12.3	0
SOX4	6p22.3	1.67681e-05	SMTN	22q12.2	3.21847e-05	LMF2	22q13.33	0	ZNF200	16p13.3	0.4	MCM5	22q12.3	0
PRKDC	8q11.21	1.67555e-05	VASH2	1q32.3	3.21292e-05	TUBGCP6	22q13.33	0	PABPC3	13q12.13	0.4	HMOX1	22q12.3	0
GRHL1	2p25.1	1.67181e-05	JCHAIN	4q13.3	3.21047e-05	ADM2	22q13.33	0	CIAPIN1P		0.4	APOL3	22q12.3	0
LINC01123		1.67136e-05	TMEM171	5q13.2	3.19308e-05	SBF1	22q13.33	0	TMEM241	18q11.2	0.4	TOM1	22q12.3	0
S100A2	1q21.3	1.67127e-05	CDC42EP4	17q25.1	3.18563e-05	PPP6R2	22q13.33	0	HIF1A	14q23.2	0.4	ZFR	5p13.3	0
ENDOD1	11q21	1.67122e-05	FMNL2	2q23.3	3.17328e-05	DENND6B	22q13.33	0	FAM210A	18p11.21	0.4	HMGXB4	22q12.3	0
ARHGAP20	11q22.3-q23.1	1.67021e-05	LARGE1	22q12.3	3.16538e-05	PLXNB2	22q13.33	0	BTBD11		0.4	SUB1	5p13.3	0
SORBS1	10q24.1	1.65014e-05	SCAMP2	15q24.1	3.15981e-05	MAPK12	22q13.33	0	AL161757.2		0.4	ISX	22q12.3	0
ILF2	1q21.3	1.64686e-05	WNT3	17q21.31-q21.32	3.1571e-05	HDAC10	22q13.33	0	MTCO2P2		0.4	LARGE1	22q12.3	0
VPS35L	16p12.3	1.64531e-05	VARS2	6p21.33	3.154e-05	GRAMD4	22q13.31	0	ANKHD1	5q31.3	0.4	Z95114.3		0
ACBD7	10p13	1.64295e-05	CKAP2L	2q14.1	3.15285e-05	CELSR1	22q13.31	0	GATA6	18q11.2	0.4	APOL4	22q12.3	0
MLXIP	12q24.31	1.64227e-05	KLC4	6p21.1	3.14792e-05	TRMU	22q13.31	0	CCS	11q13.2	0.4	TIMP3	22q12.3	0
CTPS1	1p34.2	1.64064e-05	CEACAM1	19q13.2	3.14647e-05	PARVB	22q13.31	0	AIF1L	9q34.12-q34.13	0.4	NCF4	22q12.3	0
C5orf66		1.63852e-05	MT1G	16q13	3.14564e-05	ARHGAP8	22q13.31	0	TRIM73	7q11.23	0.4	KCTD17	22q12.3	0
EIF5A2	3q26.2	1.63817e-05	HOXD1	2q31.1	3.13925e-05	PRR5.ARHGAP8		0	PKP1	1q32.1	0.4	MPST	22q12.3	0
CNPY2	12q13.3	1.63736e-05	CENPI	Xq22.1	3.13264e-05	PRR5	22q13.31	0	ZNF433	19p13.2	0.4	TST	22q12.3	0
MYOM1	18p11.31	1.63716e-05	RIF1	2q23.3	3.13076e-05	RTL6	22q13.31	0	SLITRK5	13q31.2	0.4	CSF2RB	22q12.3	0
RBM28	7q32.1	1.63696e-05	PTPN21	14q31.3	3.12726e-05	SHISAL1	22q13.31	0	CCDC151		0.4	AC025178.1		0
TNS4	17q21.2	1.63185e-05	HSD11B2	16q22.1	3.12436e-05	PARVG	22q13.31	0	EPOR	19p13.2	0.4	GOLPH3	5p13.3	0
MIER3	5q11.2	1.63094e-05	SFXN3	10q24.31	3.12194e-05	AL031595.1		0	MEF2C	5q14.3	0.4	IFT27	22q12.3	0
SH3BP4	2q37.2	1.62935e-05	EBI3	19p13.3	3.12155e-05	AL031595.3		0	SMARCA4	19p13.2	0.4	APOL2	22q12.3	0
GTF2IRD1	7q11.23	1.62654e-05	SNAP29	22q11.21	3.12121e-05	GTSE1	22q13.31	0	ESR1	6q25.1-q25.2	0.4	EIF3D	22q12.3	0
DUSP4	8p12	1.62016e-05	EXOSC2	9q34.12	3.12013e-05	SAMM50	22q13.31	0	TMEM204	16p13.3	0.4	FOXRED2	22q12.3	0
PTPN21	14q31.3	1.61969e-05	CHRNA3	15q25.1	3.1191e-05	PNPLA3	22q13.31	0	PCCA.DT		0.4	TXN2	22q12.3	0
NBEAL1	2q33.2	1.61958e-05	RIMS4	20q13.12	3.11884e-05	SULT4A1	22q13.31	0	SMIM10L1		0.4	RPS15AP38		0
GMPS	3q25.31	1.61932e-05	S100A2	1q21.3	3.09651e-05	EFCAB6	22q13.2-q13.31	0	CDC37	19p13.2	0.4	MYH9	22q12.3	0
AL162151.2		1.61607e-05	STARD5	15q25.1	3.0958e-05	SCUBE1	22q13.2	0	ICAM5	19p13.2	0.4	APOL1	22q12.3	0
SUCLG2P2		1.61403e-05	EYA2	20q13.12	3.09461e-05	TTLL12	22q13.2	0	UCP3	11q13.4	0.4	SYN3	22q12.3	0
AC069544.2		1.60638e-05	FCRL2	1q23.1	3.09046e-05	TSPO	22q13.2	0	ADORA1	1q32.1	0.4	FBXO7	22q12.3	0
AL035458.2		1.60361e-05	ASAP3	1p36.12	3.08502e-05	Z82243.1		0	GPRC5D	12p13.1	0.4	AC003072.1		0
SORBS3	8p21.3	1.6027e-05	ADGRB3	6q12-q13	3.07659e-05	NUP50.DT		0	ELK3	12q23.1	0.4	TUG1		0
SF3B3	16q22.1	1.60085e-05	SLC13A2	17q11.2	3.07636e-05	NUP50	22q13.31	0	TCF21	6q23.2	0.4	AC010343.1		0
SMYD1	2p11.2	1.59724e-05	CKAP2	13q14.3	3.06506e-05	KIAA0930	22q13.31	0	SCEL	13q22.3	0.4	RNF185	22q12.2	0
IL11	19q13.42	1.59416e-05	RPL35P5		3.06462e-05	GTSE1.DT		0	DHFR	5q14.1	0.4	INPP5J	22q12.2	0
HSD17B11	4q22.1	1.59314e-05	COL7A1	3p21.31	3.05769e-05	TTC38	22q13.31	0	ZFAND1	8q21.13	0.4	SELENOM	22q12.2	0
FXYD6	11q23.3	1.58965e-05	SMPDL3B	1p35.3	3.05726e-05	PKDREJ	22q13.31	0	TMEM9	1q32.1	0.4	SMTN	22q12.2	0
B3GNT8	19q13.2	1.58766e-05	TROAP	12q13.12	3.05653e-05	CDPF1	22q13.31	0	RNF2	1q25.3	0.4	AC005005.3		0
ZER1	9q34.11	1.58613e-05	SLC23A3	2q35	3.05577e-05	PPARA	22q13.31	0	NAA16	13q14.11	0.4	MORC2	22q12.2	0
DAB2IP	9q33.2	1.58551e-05	EMILIN3	20q12	3.05517e-05	MIRLET7BHG	22q13.31	0	TNFSF11	13q14.11	0.4	PIK3IP1	22q12.2	0
NIM1K	5p12	1.57965e-05	LGI1	10q23.33	3.05127e-05	PRR34.AS1		0	AP000873.2		0.4	AC034231.1		0
AC008906.1		1.57643e-05	CTNND2	5p15.2	3.04987e-05	PRR34	22q13.31	0	MEF2A	15q26.3	0.4	MORC2.AS1		0
PRDM16.DT		1.5707e-05	CAPZB	1p36.13	3.04821e-05	LINC00899		0	DENND11	7q34	0.4	OSBP2	22q12.2	0
NSUN5P2		1.5657e-05	COQ9	16q21	3.04606e-05	BX537318.1		0	TPM4	19p13.12-p13.11	0.4	EIF4HP2		0
NAIP	5q13.2	1.56368e-05	COA1	7p13	3.02981e-05	ATXN10	22q13.31	0	SH3GL2	9p22.2	0.4	SLC35E4	22q12.2	0
RABGEF1	7q11.21	1.56148e-05	NME2		3.0287e-05	Z95331.1		0	RNASEH2B.AS1		0.4	DUSP18	22q12.2	0
VWA5A	11q24.2	1.56022e-05	GHR	5p13.1-p12	3.0284e-05	FBLN1	22q13.31	0	EPHX3	19p13.12	0.4	LIMK2	22q12.2	0
CD27	12p13.31	1.55816e-05	RIPK1	6p25.2	3.02704e-05	RIBC2	22q13.31	0	RPS12P26		0.4	PIK3IP1.DT		0
TAF1D	11q21	1.558e-05	MTMR10	15q13.3	3.01925e-05	FAM118A	22q13.31	0	ILVBL	19p13.12	0.4	RTCB	22q12.3	0
GOT1	10q24.2	1.55752e-05	SULT1A2	16p11.2	2.99623e-05	AC083798.2		0	PEX11A	15q26.1	0.4	DEPDC5	22q12.2-q12.3	0
ATP5F1B	12q13.3	1.54912e-05	PTRH1	9q34.11	2.99065e-05	AC083799.1		0	NEK5	13q14.3	0.4	RFPL3S		0
ZNF219	14q11.2	1.54858e-05	RAB43P1		2.99007e-05	PARP9	3q21.1	0	LHFPL2	5q14.1	0.4	SLC5A1	22q12.3	0
NDUFB3	2q33.1	1.54834e-05	DTNB	2p23.3	2.98445e-05	AC106881.1		0	ULBP2	6q25.1	0.4	Z74021.1		0
JPH1	8q21.11	1.54701e-05	CFAP157	9q34.11	2.98054e-05	METAP1	4q23	0	LRRC32	11q13.5	0.4	YWHAH	22q12.3	0
KRT20	17q21.2	1.54663e-05	RPS20P14		2.97912e-05	EIF4E	4q23	0	PLBD1	12p13.1	0.4	NPR3	5p13.3	0
PGM5	9q21.11	1.54501e-05	MAGI3	1p13.2	2.97889e-05	BTF3P13		0	SNRPF	12q23.1	0.4	C22orf24		0
ASCL5	1q32.1	1.5433e-05	GABRD	1p36.33	2.97493e-05	AC114811.2		0	SERPINB5	18q21.33	0.4	PRR14L	22q12.2	0
TAB2	6q25.1	1.5432e-05	ARHGEF9	Xq11.1	2.97309e-05	TSPAN5	4q23	0	HAGH	16p13.3	0.4	PATZ1	22q12.2	0
ADAMTS9.AS1		1.54157e-05	CDC25B	20p13	2.96901e-05	RAP1GDS1	4q23	0	STEAP2	7q21.13	0.4	PISD	22q12.2	0
RNF150	4q31.21	1.54147e-05	GNG12	1p31.3	2.9668e-05	RPL5P12		0	MRGPRF.AS1		0.4	SFI1	22q12.2	0
SNU13	22q13.2	1.54041e-05	IL23A	12q13.3	2.96295e-05	UNC5C	4q22.3	0	DIRAS1	19p13.3	0.4	DRG1	22q12.2	0
EGFR.AS1		1.5395e-05	SUGCT	7p14.1	2.96185e-05	ADH5	4q23	0	SLC9A3R2		0.4	EIF4ENIF1	22q12.2	0
FNBP1	9q34.11	1.53494e-05	TAPT1	4p15.32	2.95129e-05	BMPR1B	4q22.3	0	TSC2	16p13.3	0.4	AL096701.3		0
GOLM1	9q21.33	1.53085e-05	CEP78	9q21.2	2.94931e-05	PDLIM5	4q22.3	0	JSRP1	19p13.3	0.4	LINC01521		0
CCDC134	22q13.2	1.53084e-05	RPN2	20q11.23	2.94778e-05	HPGDS	4q22.3	0	TXNRD1	12q23.3	0.4	CYP2D7	22q13.2	0
SFRP5	10q24.2	1.53042e-05	HECTD3	1p34.1	2.94741e-05	SMARCAD1	4q22.3	0	CD36	7q21.11	0.4	TCF20	22q13.2|22q13.3	0
NEFM	8p21.2	1.52719e-05	AL356489.2		2.94722e-05	ATOH1	4q22.2	0	SMIM27	9p21.1	0.4	TPPP	5p15.33	0
PLN	6q22.31	1.52711e-05	CGREF1	2p23.3	2.93489e-05	CCSER1	4q22.1	0	RCL1	9p24.1	0.4	LINC01315		0
FOSL1	11q13.1	1.52293e-05	RNF14	5q31.3	2.93423e-05	TMSB4XP8		0	FBXO43	8q22.2	0.4	MKRN2OS	3p25.2	0
CTHRC1	8q22.3	1.52217e-05	CASQ2	1p13.1	2.93164e-05	AC019131.2		0	ABCA7	19p13.3	0.4	TSEN2	3p25.2	0
ACACB	12q24.11	1.52094e-05	SLIT3	5q34-q35.1	2.92339e-05	ADH4	4q23	0	POLR3D	8p21.3	0.4	PPARG	3p25.2	0
CDK20	9q22.1	1.51676e-05	PPM1A	14q23.1	2.91517e-05	SNCA	4q22.1	0	PTMAP4		0.4	AC091492.1		0
AMN	14q32.32	1.51545e-05	NOP58	2q33.1	2.91502e-05	H2AZ1	4q23	0	CFD	19p13.3	0.4	SYN2	3p25.2	0
EFCAB11	14q32.11	1.51338e-05	CALM2P3		2.90961e-05	AC098487.1		0	ESRRG	1q41	0.4	AC026412.3		0
CLN5	13q22.3	1.51326e-05	DDR2	1q23.3	2.90302e-05	SLC39A8	4q24	0	AC009509.1		0.4	TIMP4	3p25.2	0
ETHE1	19q13.31	1.50271e-05	GNA11	19p13.3	2.89721e-05	BANK1	4q24	0	LINC02767		0.4	AC026412.2		0
DPP10	2q14.1	1.50116e-05	AC118553.2		2.89404e-05	FLJ20021		0	LOX	5q23.1	0.4	TAMM41	3p25.2	0
CTDSP2	12q14.1	1.50007e-05	ZIK1	19q13.43	2.88759e-05	PPP3CA	4q24	0	RBBP5	1q32.1	0.4	VGLL4	3p25.3-p25.2	0
RPL41P1		1.49959e-05	NBR1	17q21.31	2.88368e-05	H2AZ1.DT		0	MTUS2	13q12.3	0.4	ATG7	3p25.3	0
C9orf24		1.4993e-05	FIGNL1	7p12.2	2.88321e-05	DDIT4L	4q24	0	NTN4	12q22	0.4	HRH1	3p25.3	0
STUM	1q42.12	1.49692e-05	PRR7.AS1		2.87811e-05	DNAJB14	4q23	0	SCT	11p15.5	0.4	SLC6A1	3p25.3	0
CD44	11p13	1.49572e-05	GRIK5	19q13.2	2.87248e-05	ADH6	4q23	0	FBXO5	6q25.2	0.4	ATP2B2	3p25.3	0
SMTN	22q12.2	1.49505e-05	GGT6	17p13.2	2.867e-05	LAMTOR3	4q23	0	CDKN2B	9p21.3	0.4	SEC13	3p25.3	0
PRDM6	5q23.2	1.49436e-05	TESK2	1p34.1	2.86699e-05	DAPP1	4q23	0	AP001273.1		0.4	MKRN2	3p25.2	0
CCL14	17q12	1.49398e-05	STUM	1q42.12	2.8563e-05	MTTP	4q23	0	FOLR2	11q13.4	0.4	SDHAP3		0
TPMTP1		1.48686e-05	DPF3	14q24.2	2.85484e-05	TRMT10A	4q23	0	RASSF7	11p15.5	0.4	LPCAT1	5p15.33	0
SMG6	17p13.3	1.48574e-05	ASB5	4q34.2	2.85316e-05	ADH1B	4q23	0	ZFPM2	8q23.1	0.4	CHCHD4	3p25.1	0
MYZAP	15q21.3	1.47841e-05	MMUT	6p12.3	2.85174e-05	AP002026.1		0	HMGB1	13q12.3	0.4	SLC6A6	3p25.1	0
CNTN2	1q32.1	1.47541e-05	DLST	14q24.3	2.84958e-05	ADH1A	4q23	0	COL1A2	7q21.3	0.4	LSM3	3p25.1	0
TMEM130	7q22.1	1.47367e-05	IGHA1	14q32.33	2.84852e-05	MMRN1	4q22.1	0	LRRC56	11p15.5	0.4	XPC	3p25.1	0
GALNT6	12q13.13	1.47221e-05	CTPS2	Xp22.2	2.84727e-05	AC093866.1		0	PLIN3	19p13.3	0.4	XPC.AS1		0
BAIAP3	16p13.3	1.46618e-05	PCDHGA6	5q31.3	2.84183e-05	KRT8P46		0	FNBP1	9q34.11	0.4	AC090004.1		0
ANKZF1	2q35	1.46405e-05	SRR	17p13.3	2.83991e-05	CDS1	4q21.23	0	PFKFB2	1q32.1	0.4	TMEM43	3p25.1	0
GOLGA7B	10q24.2	1.46078e-05	GBA3	4p15.2	2.83704e-05	AC093827.3		0	TUSC1	9p21.2	0.4	FBLN2	3p25.1	0
CILP	15q22.31	1.45763e-05	SET	9q34.11	2.82878e-05	SLC10A6	4q21.3	0	PTMAP2		0.4	CLPTM1L	5p15.33	0
WASHC2C	10q11.22	1.45431e-05	CEP55	10q23.33	2.82499e-05	PTPN13	4q21.3	0	SRFBP1	5q23.1	0.4	HDAC11	3p25.1	0
TOM1L2	17p11.2	1.45274e-05	ZDHHC7	16q24.1	2.82382e-05	MAPK10	4q21.3	0	AP002414.4		0.4	NUP210	3p25.1	0
ATP5PF	21q21.3	1.45198e-05	CCR2	3p21.31	2.82248e-05	ARHGAP24	4q21.23-q21.3	0	NKX2.3		0.4	IQSEC1	3p25.2-p25.1	0
ZNF749	19q13.43	1.44839e-05	PPIH	1p34.2	2.82012e-05	WDFY3.AS2		0	AP000787.1		0.4	CAND2	3p25.2	0
CARNMT1	9q21.13	1.4453e-05	FEZ2	2p22.2	2.81745e-05	WDFY3	4q21.23	0	LST1		0.4	RPL32	3p25.2	0
TAGLN	11q23.3	1.44486e-05	MSX2	5q35.2	2.81272e-05	GPAT3	4q21.23	0	TPH1	11p15.1	0.4	KRT18P17		0
CDH19	18q22.1	1.44472e-05	LLPHP3		2.80246e-05	AFF1	4q21.3-q22.1	0	RPL13AP6		0.4	GHRLOS		0
RRAGC	1p34.3	1.44127e-05	GFRA3	5q31.2	2.7966e-05	ABRAXAS1	4q21.23	0	BBIP1	10q25.2	0.4	GHRL	3p25.3	0
TPM2	9p13.3	1.44088e-05	ATR	3q23	2.78682e-05	MRPS18C	4q21.23	0	WNT5B	12p13.33	0.4	LINC00852		0
GPR17	2q14.3	1.4391e-05	PLA2G2C	1p36.12	2.78442e-05	HELQ	4q21.23	0	OTUD7A	15q13.3	0.4	TADA3	3p25.3	0
MFN2	1p36.22	1.43717e-05	GPX3	5q33.1	2.78131e-05	HPSE	4q21.23	0	DUSP5	10q25.2	0.4	IL17RE	3p25.3	0
MASP1	3q27.3	1.43648e-05	SUZ12P1		2.77947e-05	COQ2	4q21.23	0	FNBP4	11p11.2	0.4	JAGN1	3p25.3	0
SUCLG1	2p11.2	1.43632e-05	TMEM108	3q22.1	2.77912e-05	PLAC8	4q21.22	0	EXOC4	7q33	0.4	CIDEC	3p25.3	0
SGK1	6q23.2	1.43363e-05	THRA	17q21.1	2.77856e-05	COPS4	4q21.22	0	SUN1	7p22.3	0.4	TTLL3	3p25.3	0
CFAP20DC	3p14.2	1.43129e-05	AC011504.1		2.77818e-05	TECRP1		0	EMC4	15q14	0.4	RPUSD3	3p25.3	0
RAE1	20q13.31	1.42755e-05	SFRP1	8p11.21	2.77541e-05	GAPDHP60		0	SLC12A6	15q14	0.4	ARPC4	3p25.3	0
AL031595.1		1.42159e-05	HSPA2	14q23.3	2.77423e-05	GPRIN3	4q22.1	0	USP54	10q22.2	0.4	OGG1	3p25.3	0
FBXL22	15q22.31	1.4187e-05	TNNT3	11p15.5	2.76184e-05	PPM1K	4q22.1	0	ARRB2	17p13.2	0.4	AC018809.1		0
PHB2	12p13.31	1.41844e-05	CLEC5A	7q34	2.75489e-05	TIGD2	4q22.1	0	SPNS2	17p13.2	0.4	CAMK1	3p25.3	0
AC016582.3		1.41331e-05	GDPD5	11q13.4-q13.5	2.75304e-05	FAM13A	4q22.1	0	GPR176	15q14-q15.1	0.4	BRPF1	3p25.3	0
RNF187		1.41231e-05	CNR1	6q15	2.74939e-05	FAM13A.AS1		0	CAMK2G	10q22.2	0.4	CPNE9	3p25.3	0
FP565260.6		1.40806e-05	CFL2	14q13.1	2.74395e-05	HERC3	4q22.1	0	UBE2G1	17p13.2	0.4	MTMR14	3p25.3	0
AC244100.2		1.40442e-05	SEZ6	17q11.2	2.74292e-05	NAP1L5	4q22.1|4q21-q22	0	CCDC9B	15q15.1	0.4	LHFPL4	3p25.3	0
NDUFC2	11q14.1	1.40267e-05	TTLL6	17q21.32	2.74137e-05	HERC5	4q22.1	0	TRPV3	17p13.2	0.4	SETD5	3p25.3	0
ZNF710.AS1		1.40108e-05	MPPE1	18p11.21	2.74003e-05	HERC6	4q22.1	0	MRPS31	13q14.11	0.4	ICE1	5p15.32	0
FAM163A	1q25.2	1.40069e-05	LARGE2	11p11.2	2.73777e-05	ABCG2	4q22.1	0	PPP1R16A	8q24.3	0.4	CRELD1	3p25.3	0
PRDX6	1q25.1	1.40017e-05	COX7C	5q14.3	2.73293e-05	KLHL8	4q22.1	0	PMEL	12q13.2	0.4	TATDN2	3p25.3	0
SMARCA4	19p13.2	1.39783e-05	AC021218.1		2.72874e-05	PKD2	4q22.1	0	HKDC1	10q22.1	0.4	AC022007.1		0
SCD	10q24.31	1.39733e-05	PSMA7	20q13.33	2.72864e-05	SPP1	4q22.1	0	SNX22	15q22.31	0.4	IRAK2	3p25.3	0
B3GNT7	2q37.1|2q37.1	1.39369e-05	PABPC1L	20q13.12	2.71933e-05	HSP90AB3P	4q22.1	0	DNAH9	17p12	0.4	VHL	3p25.3	0
CCND1	11q13.3	1.38846e-05	ATP2B4	1q32.1	2.71845e-05	SPARCL1	4q22.1	0	GIMAP7	7q36.1	0.4	BRK1	3p25.3	0
WNT3	17q21.31-q21.32	1.38833e-05	PLPBP	8p11.23	2.71795e-05	NUDT9	4q22.1	0	ZNHIT3	17q12	0.4	FANCD2	3p25.3	0
PCBP1	2p13.3	1.38817e-05	CFAP92	3q21.3	2.71737e-05	HSD17B11	4q22.1	0	PDGFA	7p22.3	0.4	CIDECP1		0
ATP2B4	1q32.1	1.3879e-05	EAPP	14q13.1	2.71629e-05	HSD17B13	4q22.1	0	PTGDR2	11q12.2	0.4	AC026412.1		0
TMA16	4q32.2	1.38676e-05	HTR7	10q23.31	2.71333e-05	NFKB1	4q24	0	ADRB1	10q25.3	0.4	EMC3	3p25.3	0
RNFT2	12q24.22	1.38062e-05	AC231533.2		2.71249e-05	MANBA	4q24	0	H1.2		0.4	ADAMTS16	5p15.32	0
SOX9	17q24.3	1.37749e-05	GPR27	3p13	2.70941e-05	TNIP3	4q27	0	GAPDHP35		0.4	EMC3.AS1		0
TMEM127	2q11.2	1.37736e-05	AP3S2	15q26.1	2.70919e-05	ZGRF1	4q25	0	HPD	12q24.31	0.4	AC018809.2		0
S100B	21q22.3	1.37361e-05	DLGAP4.AS1		2.70847e-05	ARSJ	4q26	0	P2RX4	12q24.31	0.4	MRPL36	5p15.33	0
GDPD5	11q13.4-q13.5	1.37318e-05	SERF1B	5q13.2	2.70103e-05	CAMK2D	4q26	0	DYNC1I2P1		0.4	PRRT3.AS1		0
TMEM63C	14q24.3	1.37158e-05	C7orf25	7p14.1	2.69435e-05	ANK2	4q25-q26	0	ZNF367	9q22.32|9q22.32	0.4	PRRT3	3p25.3	0
KCNMA1	10q22.3	1.36895e-05	OLFM1	9q34.3	2.69366e-05	AC004057.1		0	ALDH3A2	17p11.2	0.4	NDUFS6	5p15.33	0
BRCA1	17q21.31	1.36673e-05	OXTR	3p25.3	2.68763e-05	RPL7AP30		0	LINC00997		0.4	GRIP2	3p25.1	0
CNGA3	2q11.2	1.36444e-05	INA	10q24.33	2.68567e-05	LARP7	4q25	0	TRIM40	6p22.1	0.4	CCDC174	3p25.1	0
WDR54	2p13.1	1.364e-05	TMEM255B	13q34	2.68529e-05	MIR302CHG		0	HCG18		0.4	FGD5	3p25.1	0
PTGDR	14q22.1	1.36398e-05	CAPN5	11q13.5	2.68506e-05	H3P14		0	RPP21	6p22.1	0.4	RPL15	3p24.2	0
CAPN5	11q13.5	1.36225e-05	ZFAS1		2.68405e-05	ACTN4P1		0	TOM1L2	17p11.2	0.4	NGLY1	3p24.2	0
HPGDS	4q22.3	1.36102e-05	UNC5C	4q22.3	2.68361e-05	TOX4P1		0	PBLD	10q21.3	0.4	TOP2B	3p24.2	0
CBX3	7p15.2	1.3593e-05	EPM2A	6q24.3	2.68025e-05	ALPK1	4q25	0	AC133550.3		0.4	RARB	3p24.2	0
COX6C	8q22.2	1.35688e-05	EDIL3.DT		2.67638e-05	TIFA	4q25	0	ARHGAP44	17p12	0.4	AC116351.1		0
LINC00299		1.35673e-05	CLIP3	19q13.12	2.67495e-05	AP1AR	4q25	0	IGHV4.34		0.4	NR1D2	3p24.2	0
EIF2S2	20q11.22	1.35647e-05	NKD2	5p15.33	2.67099e-05	AC109347.1		0	ZFAND2A.DT		0.4	NKIRAS1	3p24.2	0
ALKAL2	2p25.3	1.35585e-05	FGF14.AS2		2.66863e-05	FAM241A		0	SLC28A3	9q21.32-q21.33	0.4	UBE2E1	3p24.2	0
C10orf99		1.35566e-05	LDLRAD3	11p13	2.66557e-05	PITX2	4q25	0	TSTD3		0.4	MICOS10P3		0
KIF18A	11p14.1	1.35418e-05	PDE9A	21q22.3	2.66122e-05	UGT8	4q26	0	POLL	10q24.32	0.4	UBE2E2	3p24.3	0
SYT10	12p11.1	1.35408e-05	SIGLEC11	19q13.33	2.65826e-05	TRAM1L1	4q26	0	AC007128.1		0.4	RPL24P7		0
GNPTAB	12q23.2	1.35384e-05	B3GALT5.AS1		2.65166e-05	ELOVL6	4q25	0	TTYH3	7p22.3	0.4	HMGB1P5		0
MYEOV	11q13.3	1.35262e-05	AL132642.1		2.64988e-05	USP53	4q26	0	SEMA6D	15q21.1	0.4	AC116351.2		0
ATOH8	2p11.2	1.35074e-05	MB		2.64944e-05	PRDM5	4q27	0	EXOC6	10q23.33	0.4	NKD2	5p15.33	0
FLNA	Xq28	1.34504e-05	UBE2C	20q13.12	2.64922e-05	MAD2L1	4q27	0	NDUFA4L2	12q13.3	0.4	ZNF385D	3p24.3	0
KCNIP4	4p15.31-p15.2	1.34186e-05	PCOLCE2	3q23	2.64828e-05	PDE5A	4q26	0	KIFC3	16q21	0.4	OXSM	3p24.2	0
GAS6.AS1		1.33899e-05	HPGD	4q34.1	2.64083e-05	AC093752.1		0	LGI1	10q23.33	0.4	NEK10	3p24.1	0
ANKS1B	12q23.1	1.33804e-05	NOS1	12q24.22	2.63459e-05	GTF2IP12		0	SLC35G1	10q23.33	0.4	KAT2B	3p24.3	0
SCLY	2q37.3	1.33758e-05	PXN.AS1		2.63092e-05	FABP2	4q26	0	QSER1	11p13	0.4	TGFBR2	3p24.1	0
DLD	7q31.1	1.33567e-05	UBC	12q24.31	2.62657e-05	C4orf3		0	COG8	16q22.1	0.4	GPD1L	3p22.3	0
LINC00092		1.33463e-05	CPSF4	7q22.1	2.62626e-05	SYNPO2	4q26	0	GLDN	15q21.2	0.4	ZDHHC11B		0
CAST	5q15	1.33172e-05	SLC30A4	15q21.1|15q21.1	2.61704e-05	NT5C3AP1		0	TRAFD1	12q24.13	0.4	OSBPL10	3p23-p22.3	0
CPSF3	2p25.1	1.32774e-05	LRRC55	11q12.1	2.61204e-05	SEC24D	4q26	0	IMMP1L	11p13	0.4	ZDHHC11	5p15.33	0
SOCS2.AS1		1.32735e-05	KIF20A	5q31.2	2.60885e-05	METTL14	4q26	0	MCM3	6p12.2	0.4	STT3B	3p23	0
FAM227A	22q13.1	1.32478e-05	PTOV1.AS2		2.60724e-05	CICP16		0	FRAT1	10q24.1	0.4	AC096921.2		0
FMN2	1q43	1.32192e-05	TMEM241	18q11.2	2.60512e-05	AC110079.1		0	CA7	16q22.1	0.4	RBMS3	3p24.1	0
PDGFRA	4q12	1.32069e-05	FTH1P8		2.60105e-05	CEP170P1	4q26	0	SIDT2	11q23.3	0.4	SLC4A7	3p24.1	0
PNRC2	1p36.11	1.31722e-05	C19orf44	19p13.11	2.60049e-05	PRSS12	4q26	0	SLC5A12	11p14.2	0.4	AC098650.1		0
POLR2D	2q14.3	1.31282e-05	FEM1A	19p13.3	2.59931e-05	SNHG8		0	CCPG1	15q21.3	0.4	ZCWPW2	3p24.1	0
SNAP29	22q11.21	1.30881e-05	CBX4	17q25.3	2.59482e-05	ENPEP	4q25	0	SNX19	11q24.3-q25	0.4	AZI2	3p24.1	0
UTP25	1q32.2	1.30807e-05	SVOP	12q24.11	2.58451e-05	EGF	4q25	0	POMK	8p11.21	0.4	CMC1	3p24.1	0
AL451165.2		1.30365e-05	MFSD12	19p13.3	2.58399e-05	UBE2D3.AS1		0	MLKL	16q23.1	0.4	EOMES	3p24.1	0
ARRB1	11q13.4	1.30245e-05	DGCR2	22q11.21	2.58146e-05	PPA2	4q24	0	RPGRIP1L	16q12.2	0.4	NEPRO	3q13.2	0
ARFGAP1	20q13.33	1.30198e-05	SLC2A13	12q12	2.578e-05	AIMP1	4q24	0	IP6K3	6p21.31	0.4	SGO1	3p24.3	0
AC008038.1		1.30054e-05	PPT2.EGFL8		2.57768e-05	TBCK	4q24	0	TMEM231P1		0.4	PP2D1	3p24.3	0
GPD1L	3p22.3	1.29996e-05	ZNF697	1p12	2.57441e-05	NPNT	4q24	0	INPP5K	17p13.3	0.4	FGD5.AS1		0
FBXL3	13q22.3	1.29902e-05	ACADM	1p31.1	2.57248e-05	INTS12	4q24	0	AL354920.1		0.4	SH3BP5	3p25.1	0
LYST	1q42.3	1.29415e-05	ASPM	1q31.3	2.56938e-05	GSTCD	4q24	0	BEND3P3		0.4	BTD	3p25.1	0
PGR	11q22.1	1.29231e-05	SPDL1	5q35.1	2.55709e-05	ARHGEF38	4q24	0	AC102953.2		0.4	HACL1	3p25.1	0
EXOC3	5p15.33	1.2911e-05	ATP6V1E2	2p21|2p16-p12	2.5536e-05	EEF1A1P9		0	ARL3	10q24.32	0.4	COLQ	3p25.1	0
PDCD6IP	3p22.3	1.28918e-05	PXYLP1	3q23	2.55016e-05	TET2	4q24	0	AC009113.1		0.4	EAF1.AS1		0
MFAP2	1p36.13	1.28871e-05	SH3BGR	21q22.2	2.54893e-05	PAPSS1	4q25	0	LYPLA1P3		0.4	EAF1	3p25.1	0
CADM3.AS1		1.28826e-05	CPNE2	16q13	2.5428e-05	CXXC4	4q24	0	MAT1A	10q22.3	0.4	METTL6	3p25.1	0
TFR2	7q22.1	1.28601e-05	HIGD1A	3p22.1	2.54013e-05	CENPE	4q24	0	FENDRR		0.4	SH3BP5.AS1		0
EXOSC3	9p13.2	1.28564e-05	NUDT9	4q22.1	2.53533e-05	BDH2	4q24	0	WAPL	10q23.2	0.4	ANKRD28	3p25.1	0
ARPIN	15q26.1	1.28431e-05	TINCR	19p13.3	2.53156e-05	SLC9B2	4q24	0	COMMD9	11p13	0.4	CAPN7	3p25.1	0
KIAA0408	6q22.33	1.28336e-05	AOX1	2q33.1	2.52981e-05	SLC9B1	4q24	0	COX4I1	16q24.1	0.4	SLC12A7	5p15.33	0
PAQR5	15q23	1.28313e-05	AC005021.1		2.5287e-05	CISD2	4q24	0	DAAM2.AS1		0.4	TERT	5p15.33	0
IGHV3.74		1.2827e-05	TMCC3	12q22	2.51307e-05	UBE2D3	4q24	0	KAT6A	8p11.21	0.4	RBSN	3p25.1	0
MT.TT		1.28086e-05	KLF9	9q21.12	2.50787e-05	DKK2	4q25	0	USP10	16q24.1	0.4	MRPS25	3p25.1	0
LINC01132		1.28012e-05	SCIN	7p21.3	2.49779e-05	SGMS2	4q25	0	SLC28A2	15q21.1	0.4	NR2C2	3p25.1	0
UBA52	19p13.11	1.27838e-05	SYT5	19q13.42|11p	2.48848e-05	LRIT3	4q25	0	PRKAG2.AS1		0.4	RN7SL4P		0
GFER	16p13.3	1.27134e-05	GGTA1	9q33.2	2.48399e-05	SEC24B	4q25	0	AC087385.2		0.4	IMPDH1P8		0
FGFRL1	4p16.3	1.27108e-05	SNTB1	8q24.12	2.4759e-05	GAR1	4q25	0	VWDE	7p21.3	0.4	RAB5A	3p24.3	0
RUVBL1	3q21.3	1.26739e-05	ENPP6	4q35.1	2.47453e-05	CFI	4q25	0	ADGRB3	6q12-q13	0.4	AC104297.1		0
CDC26P1		1.26643e-05	MTARC2	1q41	2.4731e-05	PLA2G12A	4q25	0	TRERF1	6p21.1	0.4	EFHB	3p24.3	0
LGALS9C	17p11.2	1.26627e-05	PPA1	10q22.1	2.46523e-05	CASP6	4q25	0	DEK	6p22.3	0.4	KCNH8	3p24.3	0
FNDC10	1p36.33	1.26447e-05	TMEM220.AS1		2.46212e-05	AC004067.1		0	IGHG4	14q32.33	0.4	SATB1.AS1		0
CORIN	4p12	1.26256e-05	SLC35A4	5q31.3	2.4595e-05	MCUB	4q25	0	MPPE1	18p11.21	0.4	RAD23BP1		0
PCSK1N	Xp11.23	1.2604e-05	NDUFS7	19p13.3	2.45867e-05	HIGD1AP14		0	AC022211.2		0.4	SATB1	3p24.3	0
POC1B.GALNT4		1.25973e-05	NUP155	5p13.2	2.4505e-05	SEC24B.AS1		0	AL591848.2		0.4	TBC1D5	3p24.3	0
ZNF280B	22q11.22	1.25939e-05	NR3C2	4q31.23	2.44936e-05	CYP2U1	4q25	0	CEP128	14q31.1	0.4	PLCL2	3p24.3	0
PRNP	20p13	1.25896e-05	AC130689.1		2.44466e-05	RBMXP4		0	PTPN21	14q31.3	0.4	GALNT15	3p25.1	0
LINC01133		1.2587e-05	IL1R2	2q11.2	2.44417e-05	COL25A1	4q25	0	OR2A20P		0.4	RFTN1	3p24.3	0
KIF1C.AS1		1.25852e-05	ELP1	9q31.3	2.44301e-05	OSTC	4q25	0	AC127070.2		0.4	OXNAD1	3p25.1-p24.3	0
MKKS	20p12.2	1.25454e-05	LINC00294		2.44157e-05	RPL34	4q25	0	AC005332.6		0.4	AC090948.3		0
ASCC3	6q16.3	1.25417e-05	TARBP1	1q42.2	2.44017e-05	LEF1	4q25	0	NOL11	17q24.2	0.4	AC090948.2		0
FBXO45	3q29	1.25196e-05	EIF4EBP2	10q22.1	2.43954e-05	HADH	4q25	0	EFCAB11	14q32.11	0.4	AC090948.1		0
MAGI2.AS3		1.24732e-05	GALNT17	7q11.22	2.43945e-05	CYP2U1.AS1		0	NT5DC1	6q22.1	0.4	DPH3	3p25.1	0
IGFL2	19q13.32	1.24609e-05	AC104958.2		2.43684e-05	LIN54	4q21.22	0	PPP1R14B	11q13.1	0.4	LINC02145	5p15.31	0
DPF3	14q24.2	1.24372e-05	H4C5	6p22.2	2.42193e-05	THAP9	4q21.22	0	GPS2P1		0.4	MED10	5p15.31	0
FAM91A1	8q24.13	1.2434e-05	PHC1P1		2.42179e-05	SEC31A	4q21.22	0	AC011978.2		0.4	THUMPD3.AS1		0
TMPRSS2	21q22.3	1.24339e-05	KIF1A	2q37.3	2.41624e-05	KDR	4q12	0	BNIP1	5q35.1	0.4	FBLN1	22q13.31	0
CYP2U1.AS1		1.24039e-05	TNFRSF12A	16p13.3	2.41623e-05	CEP135	4q12	0	RSL1D1	16p13.13	0.4	PRR34	22q13.31	0
AP001528.2		1.23943e-05	MCM10	10p13	2.41478e-05	EXOC1	4q12	0	PPP4R3A	14q32.12	0.4	LINC00899		0
ZNF485	10q11.21	1.23858e-05	NCAPG2	7q36.3	2.41386e-05	NMU	4q12	0	IQUB	7q31.32	0.4	BX537318.1		0
TACR2	10q22.1	1.23136e-05	STARD3	17q12	2.41249e-05	CLOCK	4q12	0	TOM1L1	17q22	0.4	ATXN10	22q13.31	0
ZNF528	19q13.41	1.23104e-05	XPO1	2p15	2.40605e-05	TMEM165	4q12	0	CHGA	14q32.12	0.4	CMBL	5p15.2	0
KLHDC8B	3p21.31	1.22803e-05	TCEA3	1p36.12	2.40301e-05	SRD5A3.AS1		0	UTP18	17q21.33	0.4	Z95331.1		0
PID1	2q36.3	1.22791e-05	CPNE8	12q12	2.40104e-05	SRD5A3	4q12	0	TMED4	7p13	0.4	RIBC2	22q13.31	0
CSNK1D	17q25.3	1.22271e-05	RPL13AP25	13q14.3	2.40092e-05	KIT	4q12	0	KLHL38	8q24.13	0.4	PRR34.AS1		0
BHMT2	5q14.1	1.22257e-05	IRF9	14q12	2.39982e-05	AASDH	4q12	0	AC022167.2		0.4	FAM118A	22q13.31	0
PLS1	3q23	1.22151e-05	AC009690.2		2.38997e-05	PDGFRA	4q12	0	POLA2	11q13.1	0.4	KIAA0930	22q13.31	0
PDE8A	15q25.3	1.2204e-05	VAPA	18p11.22	2.38563e-05	CHIC2	4q12	0	ASB8	12q13.11	0.4	NUP50	22q13.31	0
MDFI	6p21.1	1.21878e-05	CHAF1B	21q22.12-q22.13	2.38481e-05	LNX1	4q12	0	CASKIN2	17q25.1	0.4	NUP50.DT		0
HDAC4	2q37.3	1.21795e-05	CBARP	19p13.3	2.38436e-05	FIP1L1	4q12	0	PTPRM	18p11.23	0.4	Z82243.1		0
HLCS	21q22.13	1.21574e-05	CAPN9	1q42.2	2.38392e-05	SCFD2	4q12	0	GTF2IRD1P1		0.4	ARHGAP8	22q13.31	0
C1orf21	1q25.3	1.21392e-05	NR1H4	12q23.1	2.37733e-05	ERVMER34.1		0	SYTL3	6q25.3	0.4	AC012640.4		0
ATP2C2.AS1		1.21389e-05	URAD	13q12.2	2.37715e-05	DANCR		0	KIF13B	8p12	0.4	MIRLET7BHG	22q13.31	0
TXNDC11	16p13.13	1.2127e-05	FENDRR		2.3753e-05	RPL7AP31		0	PCDHGB4	5q31.3	0.4	PRR5	22q13.31	0
SLC7A14	3q26.2	1.21217e-05	MPI	15q24.1-q24.2	2.3748e-05	AC068620.2		0	IRAK4	12q12	0.4	GRAMD4	22q13.31	0
MAP1LC3B2	12q24.22	1.21153e-05	MGLL	3q21.3	2.37161e-05	USP46	4q12	0	ZFP36L1	14q24.1	0.4	ATPSCKMT	5p15.2	0
VARS2	6p21.33	1.21015e-05	SMAD1	4q31.21	2.37089e-05	IGFBP7.AS1		0	EXD2	14q24.1	0.4	C22orf34		0
SNAP23	15q15.1-q15.2	1.21007e-05	HHIP.AS1		2.36661e-05	UBA6	4q13.2	0	ADCY9	16p13.3	0.4	TAFA5	22q13.32	0
MAP6	11q13.5	1.20799e-05	PKHD1L1	8q23.1-q23.2	2.36619e-05	AC096720.2		0	MIPEP	13q12.12	0.4	TBC1D22A	22q13.31	0
GDE1	16p12.3	1.20263e-05	GNAO1	16q13	2.36371e-05	STAP1	4q13.2	0	ADRB2	5q32	0.4	AL118516.1		0
TRIM3	11p15.4	1.20101e-05	CHGB	20p12.3	2.36294e-05	CENPC	4q13.2	0	AL035530.2		0.4	CERK	22q13.31	0
DSG3	18q12.1	1.19926e-05	WLS	1p31.3	2.36137e-05	AC115223.1		0	NRG4	15q24.2	0.4	CCT5	5p15.2	0
CASD1	7q21.3	1.198e-05	RASSF8.AS1		2.35525e-05	EXOC5P1		0	GLYR1	16p13.3	0.4	PPARA	22q13.31	0
CHTOP	1q21.3	1.19416e-05	P3H2	3q28	2.3512e-05	ADGRL3	4q13.1	0	UTP23	8q24.11	0.4	TRMU	22q13.31	0
TRAK2	2q33.1	1.19174e-05	ANOS1	Xp22.31	2.34903e-05	IGFBP7	4q12	0	GAPVD1	9q33.3	0.4	GTSE1	22q13.31	0
NLN	5q12.3	1.19116e-05	AC098850.3		2.33989e-05	PPAT	4q12	0	ABCD4	14q24.3	0.4	GTSE1.DT		0
PLAC9	10q22.3	1.19077e-05	NOVA1	14q12	2.33764e-05	POLR2B	4q12	0	SLC38A1	12q13.11	0.4	TTC38	22q13.31	0
CTSG	14q12	1.19037e-05	AL591135.1		2.33366e-05	NOA1	4q12	0	ERO1B	1q42.3	0.4	PKDREJ	22q13.31	0
MGAT4C	12q21.31-q21.32	1.19013e-05	OR2A1.AS1		2.33211e-05	REST	4q12	0	SAP30L	5q33.2	0.4	CDPF1	22q13.31	0
SEMA6A.AS1		1.19e-05	POLR1G	19q13.32	2.33196e-05	HOPX	4q12	0	PSPH	7p11.2	0.4	PRR5.ARHGAP8		0
ARRDC4	15q26.2	1.18411e-05	MFAP2	1p36.13	2.33133e-05	ARL9	4q12	0	ANKRD40CL		0.4	AC012640.2		0
HMGB1P5		1.18126e-05	RASD2	22q12.3	2.32731e-05	SRP72	4q12	0	CYP11A1	15q24.1	0.4	BRD1	22q13.33	0
NUP107	12q15	1.17841e-05	ARNTL2		2.31833e-05	PAICS	4q12	0	ZNF775	7q36.1	0.4	POLDIP3	22q13.2	0
HP1BP3	1p36.12	1.17463e-05	SDR39U1	14q12	2.31667e-05	USP46.DT		0	GPD1	12q13.12	0.4	TTLL1.AS1		0
TSACC	1q22	1.1706e-05	LGALS3	14q22.3	2.30854e-05	SPATA18	4q12	0	SMG1	16p12.3	0.4	PACSIN2	22q13.2	0
MSI2	17q22	1.16989e-05	SLC2A4	17p13.1	2.3025e-05	THAP9.AS1		0	BAMBI	10p12.1	0.4	ARFGAP3	22q13.2	0
SNRPE	1q32.1	1.16945e-05	AL049780.1		2.29736e-05	ATP8A1	4p13	0	LYRM4.AS1		0.4	RPL5P34		0
ANO10	3p22.1-p21.33	1.16872e-05	AC127024.6		2.29355e-05	COMMD8	4p12	0	ACSM5	16p12.3	0.4	A4GALT	22q13.2	0
TNPO3	7q32.1	1.1682e-05	RPL5P34		2.29061e-05	AC107398.3		0	PTPN3	9q31.3	0.4	CYB5R3	22q13.2	0
C6	5p13.1	1.16769e-05	ZNF239	10q11.21	2.28972e-05	RAC1P2		0	FARS2	6p25.1	0.4	RRP7BP		0
STAM2	2q23.3	1.16641e-05	AC079944.2		2.28858e-05	GABRA2	4p12	0	CKB	14q32.33	0.4	TTLL1	22q13.2	0
SLC4A11	20p13	1.16639e-05	AC073063.1		2.28449e-05	GNPDA2	4p12	0	RIOK1	6p24.3	0.4	CTNND2	5p15.2	0
PTCHD1	Xp22.11	1.164e-05	PTH1R	3p21.31	2.28087e-05	GUF1	4p12	0	ADSS1	14q32.33	0.4	SERHL2	22q13.2	0
LRRC37A16P		1.16229e-05	AKR1C2	10p15.1	2.27583e-05	AC096586.2		0	POU6F1	12q13.13	0.4	RRP7A	22q13.2	0
MFAP5	12p13.31	1.16077e-05	AGRN	1p36.33	2.27237e-05	SHISA3	4p13	0	TMEM71	8q24.22	0.4	SERHL		0
VPS51	11q13.1	1.16021e-05	SLC66A2	18q23	2.25851e-05	AC092597.1		0	RPS2P4		0.4	DNAH5	5p15.2	0
ZFYVE21	14q32.33	1.15839e-05	FOLR2	11q13.4	2.24834e-05	BEND4	4p13	0	SNRNP48	6p24.3	0.4	NFAM1	22q13.2	0
LRRN4CL	11q12.3	1.15745e-05	COX5A	15q24.2	2.2452e-05	SLC30A9	4p13	0	EIF3A	10q26.11	0.4	DAP	5p15.2	0
MTMR7	8p22	1.156e-05	PRR11	17q22	2.24415e-05	DCAF4L1	4p13	0	CCDC107	9p13.3	0.4	BIK	22q13.2	0
NPM1	5q35.1	1.15462e-05	LINC01836		2.24291e-05	TMEM33	4p13	0	RETREG3	17q21.2	0.4	RTL6	22q13.31	0
ABCC13	21q11.2	1.14829e-05	CYTOR	2p11.2	2.23835e-05	PHOX2B	4p13	0	C17orf113	17q21.2	0.4	SAMM50	22q13.31	0
WDR43	2p23.2	1.14568e-05	CHST9	18q11.2	2.23834e-05	LIMCH1	4p13	0	KRT20	17q21.2	0.4	SHISAL1	22q13.31	0
IGHV3.48		1.14442e-05	DOLPP1		2.23309e-05	UCHL1	4p13	0	MDM2	12q15	0.4	PARVG	22q13.31	0
YTHDF2P1		1.14299e-05	CXCL1	4q13.3	2.23306e-05	ATP10D	4p12	0	LINC02532		0.4	AL031595.1		0
KCP	7q32.1	1.14085e-05	AC068338.3		2.22497e-05	CORIN	4p12	0	TPMT	6p22.3	0.4	MARCHF6	5p15.2	0
AC068896.1		1.1396e-05	RCAN1	21q22.12	2.21283e-05	SGCB	4q12	0	AC020656.2		0.4	PARVB	22q13.31	0
PPP1R11	6p22.1	1.13951e-05	EIF4E3	3p13	2.20891e-05	FRYL	4p11	0	MYC	8q24.21	0.4	AL031595.3		0
CIP2A	3q13.13	1.13923e-05	NIT1	1q23.3	2.20714e-05	LRRC66	4q12	0	PHLDA1	12q21.2	0.4	PNPLA3	22q13.31	0
AOC3	17q21.31	1.13796e-05	CDC26P1		2.20433e-05	AC027271.1		0	FRS2	12q15	0.4	MCAT	22q13.2	0
XK	Xp21.1	1.13624e-05	STRIP2	7q32.1	2.20193e-05	DCUN1D4	4q12	0	MOAP1	14q32.12	0.4	ANKRD33B	5p15.2	0
LINC01977		1.13565e-05	RNF24	20p13	2.19641e-05	CWH43	4p11	0	PRPH	12q13.12	0.4	SULT4A1	22q13.31	0
AC010538.1		1.13552e-05	ITM2A	Xq21.1	2.19525e-05	OCIAD2	4p11	0	SFSWAP	12q24.33	0.4	EFCAB6	22q13.2-q13.31	0
PRDX4	Xp22.11	1.13459e-05	TOX	8q12.1	2.18657e-05	OCIAD1	4p11	0	SEPHS1	10p13	0.4	SCUBE1	22q13.2	0
ATP1B3	3q23	1.13277e-05	ZNF662	3p22.1	2.18632e-05	OCIAD1.AS1		0	HEXA.AS1		0.4	TTLL12	22q13.2	0
CPEB3	10q23.32	1.13204e-05	AC000120.1		2.18345e-05	SLC10A4	4p11	0	MRPL15	8q11.23	0.4	TSPO	22q13.2	0
LGALS2	22q13.1	1.13108e-05	VIPR1	3p22.1	2.18161e-05	AC107068.1		0	NXF1	11q12.3	0.4	Z98885.3		0
ZNRF1	16q23.1	1.12972e-05	DSCAML1	11q23.3	2.1815e-05	SLAIN2	4p11	0	IFI27L2	14q32.12	0.4	ZBED4	22q13.33	0
FABP2	4q26	1.12966e-05	SYNPO2	4q26	2.17853e-05	TEC	4p12-p11	0	SPATS2	12q13.12	0.4	THUMPD3	3p25.3	0
NTAN1	16p13.11	1.12841e-05	AC005329.3		2.17411e-05	TXK	4p12	0	ING4	12p13.31	0.4	CNTN4	3p26.3-p26.2	0
FBXL17	5q21.3	1.12824e-05	S100A11	1q21.3	2.17373e-05	NIPAL1	4p12	0	RSU1	10p13	0.4	SETMAR	3p26.1	0
PAFAH2	1p36.11	1.12641e-05	BAALC	8q22.3	2.17367e-05	CNGA1	4p12	0	CUBN	10p13	0.4	LRRN1	3p26.2	0
AGTR1	3q24	1.12546e-05	LGR4	11p14.1	2.17283e-05	NFXL1	4p12	0	PAQR5	15q23	0.4	CRBN	3p26.2	0
SHB	9p13.1	1.12522e-05	TIGD1	2q37.1	2.17228e-05	AC107068.2		0	PRR15L	17q21.32	0.4	AC024060.2		0
SET	9q34.11	1.12201e-05	DPP10	2q14.1	2.17214e-05	AC079880.1		0	MIR1915HG		0.4	NSUN2	5p15.31	0
LINC00271		1.12141e-05	CHST5	16q23.1	2.16673e-05	UBA6.AS1		0	AL357054.4		0.4	TRNT1	3p26.2	0
C5orf34	5p12	1.1207e-05	RUNX1	21q22.12	2.15776e-05	YTHDC1	4q13.2	0	FMNL1	17q21.31	0.4	CHL1	3p26.3	0
TPSG1	16p13.3	1.11944e-05	CNNM2	10q24.32	2.15054e-05	SOWAHB	4q21.1	0	ERMARD	6q27	0.4	SUMF1	3p26.1	0
FBXO41	2p13.2	1.11771e-05	GSTM2	1p13.3	2.14985e-05	MRPL1	4q21.1	0	ASIC1	12q13.12	0.4	RPL23AP82		0
TRPM2.AS		1.11621e-05	GSN	9q33.2	2.14954e-05	CNOT6L	4q21.1	0	GPR158	10p12.1	0.4	SRD5A1	5p15.31	0
DMTN	8p21.3	1.11582e-05	AUNIP	1p36.11	2.14842e-05	CXCL13	4q21.1	0	SLC25A29	14q32.2	0.4	RABL2B	22q13.33	0
HMGB1P1	20q13.31	1.11311e-05	LYNX1	8q24.3	2.14467e-05	CCNG2	4q21.1	0	TGFB1I1	16p11.2	0.4	TENT4A	5p15.31	0
ADAT2	6q24.2	1.10897e-05	SHISA2	13q12.13	2.14422e-05	CCNI	4q21.1	0	NEURL1B	5q35.1	0.4	AC002056.1		0
HTR1D	1p36.12	1.10875e-05	HMOX1	22q12.3	2.13875e-05	SEPTIN11	4q21.1	0	ETFB	19q13.41	0.4	ADCY2	5p15.31	0
ADAMTSL1	9p22.2-p22.1	1.10825e-05	IGLV7.46		2.13774e-05	TXNP6		0	MAGOH		0.4	LINC01018	5p15.31	0
ATIC	2q35	1.1072e-05	AC005180.2		2.13638e-05	SHROOM3	4q21.1	0	CPLANE2	1p36.13	0.4	ITPR1.DT		0
ASB8	12q13.11	1.10338e-05	AC106886.4		2.13637e-05	FRAS1	4q21.21	0	ECRG4	2q12.2	0.4	SHANK3	22q13.33	0
TUBB3	16q24.3	1.10181e-05	B3GNT7	2q37.1|2q37.1	2.13598e-05	CCDC158	4q21.1	0	SZRD1	1p36.13	0.4	LMCD1	3p25.3	0
TGFBI	5q31.1	1.10171e-05	VPS9D1.AS1		2.13314e-05	SNX5P1		0	TRMT10A	4q23	0.4	AC026191.1		0
DNAH2	17p13.1	1.10134e-05	PRR14	16p11.2	2.1302e-05	STBD1	4q21.1	0	ABHD17AP1		0.4	SRGAP3	3p25.3	0
UQCR10	22q12.2	1.10105e-05	IQANK1	8q24.3	2.12008e-05	FAM47E	4q21.1	0	HSPA8P7		0.4	RAD18	3p25.3	0
RELT	11q13.4	1.10049e-05	IGF2R	6q25.3	2.11974e-05	SCARB2	4q21.1	0	ABHD14B	3p21.2	0.4	OXTR	3p25.3	0
TAMALIN	12q13.13	1.10025e-05	SLC44A4	6p21.33	2.11928e-05	NUP54	4q21.1	0	MALL	2q13	0.4	SSUH2	3p25.3	0
ZNF580	19q13.42	1.09961e-05	MT2A		2.11884e-05	ART3	4q21.1|4p15.1-p14	0	IGFBP2	2q35	0.4	LMCD1.AS1		0
MINAR1	15q25.1	1.09897e-05	PALM	19p13.3	2.11689e-05	SERBP1P5		0	ZC3H8	2q14.1	0.4	UBE2QL1	5p15.31	0
CFD	19p13.3	1.09445e-05	NUDCD1	8q23.1	2.11681e-05	ANXA3	4q21.21	0	CARD8.AS1		0.4	ITPR1	3p26.1	0
SNRK.AS1		1.09221e-05	AC138956.1		2.11646e-05	MT2P1		0	PADI2	1p36.13	0.4	MRPS36P1		0
TBC1D30	12q14.3	1.09213e-05	RNF150	4q31.21	2.11539e-05	AC124016.2		0	LRP5L	22q11.23	0.4	EDEM1	3p26.1	0
CP	3q24-q25.1	1.09036e-05	INPP5A	10q26.3	2.11446e-05	SCD5	4q21.22	0	POLR1B	2q14.1	0.4	ARL8B	3p26.1	0
RASD2	22q12.3	1.08803e-05	LRRN4CL	11q12.3	2.11236e-05	TMEM150C	4q21.22	0	SLC20A1	2q14.1	0.4	BHLHE40	3p26.1	0
CDCA4	14q32.33	1.08459e-05	SLC25A32	8q22.3	2.10738e-05	AC067942.1		0	NT5DC2	3p21.1	0.4	BHLHE40.AS1		0
TLR3	4q35.1	1.08331e-05	BZW1P2		2.10511e-05	ENOPH1	4q21.22	0	EMC1.AS1		0.4	AC018816.1		0
PPM1B	2p21	1.08232e-05	RPS2P46		2.1023e-05	HNRNPDL	4q21.22	0	CDKN2AIP	4q35.1	0.4	FASTKD3	5p15.31	0
CNTN4	3p26.3-p26.2	1.08064e-05	LDB3	10q23.2	2.1013e-05	AC124016.1		0	AC112907.3		0.4	ARSA	22q13.33	0
PPP1R12A.AS1		1.07986e-05	SDHB	1p36.13	2.09998e-05	HNRNPD	4q21.22	0	FZD5	2q33.3	0.4	SNHG18		0
NLGN1	3q26.31	1.07975e-05	CNTN1	12q12	2.09957e-05	RASGEF1B	4q21.21	0	PRKCD	3p21.1	0.4	AL022328.4		0
FOXF2	6p25.3	1.07958e-05	MOGAT2	11q13.5	2.09743e-05	LINC01094		0	MROH7	1p32.3	0.4	MAPK12	22q13.33	0
NUF2	1q23.3	1.07637e-05	OR2S1P	9p13.3	2.09534e-05	PRKG2	4q21.21	0	FAM166C		0.4	HDAC10	22q13.33	0
C12orf57	12p13.31	1.07544e-05	PIGS	17q11.2	2.09355e-05	BMP3	4q21.21	0	HADHB	2p23.3	0.4	TUBGCP6	22q13.33	0
GALNT7	4q34.1	1.075e-05	DACT3	19q13.32	2.09244e-05	PRDM8	4q21.21	0	KLF7	2q33.3	0.4	SELENOO	22q13.33	0
SERPING1	11q12.1	1.07494e-05	MAFG.DT		2.08927e-05	ANTXR2	4q21.21	0	TARS1	5p13.3	0.4	AL022328.2		0
AC090360.1		1.074e-05	RPL21P75		2.08732e-05	LINC01088		0	TMEM177	2q14.2	0.4	AL022328.1		0
DNAJC11	1p36.31	1.07349e-05	JMJD7.PLA2G4B		2.08708e-05	PAQR3	4q21.21	0	THEM5	1q21.3	0.4	TRABD	22q13.33	0
L1CAM	Xq28	1.07333e-05	IGLL5	22q11.22	2.08163e-05	BMP2K	4q21.21	0	MFSD9	2q12.1	0.4	MTRR	5p15.31	0
RDH14	2p24.2	1.06977e-05	MRPL43	10q24.31	2.07744e-05	CXCL11	4q21.1	0	SLC6A8	Xq28	0.4	AL022328.3		0
ACTG2	2p13.1	1.06974e-05	HMGCS2	1p12	2.07329e-05	CXCL10	4q21.1	0	AC003072.1		0.4	PANX2	22q13.33	0
MPND	19p13.3	1.06955e-05	XPNPEP3	22q13.2	2.06959e-05	CXCL9	4q21.1	0	AC107068.1		0.4	MOV10L1	22q13.33	0
PHLDB1	11q23.3	1.06917e-05	RPL10P9		2.06754e-05	MOB1B	4q13.3	0	AF274858.1		0.4	PIM3	22q13.33	0
RAB1C		1.06913e-05	RPS3AP21		2.06556e-05	RASSF6	4q13.3	0	AD000864.1		0.4	SEMA5A	5p15.31	0
TIGD2	4q22.1	1.06595e-05	PPP2R3A	3q22.2-q22.3	2.06333e-05	ANKRD17	4q13.3	0	SYT11	1q22	0.4	CRELD2	22q13.33	0
SDHA	5p15.33	1.06353e-05	FUT8	14q23.3	2.06218e-05	HMGA1P2		0	MTOR	1p36.22	0.4	MIR4458HG		0
CCNYL1	2q33.3	1.06304e-05	DAAM2.AS1		2.06217e-05	COX18	4q13.3	0	PICK1	22q13.1	0.4	MAPK11	22q13.33	0
ABCG2	4q22.1	1.06151e-05	TMEM238L		2.06165e-05	ADAMTS3	4q13.3	0	HSPA9P1		0.4	MAPK8IP2	22q13.33	0
AL357054.4		1.06138e-05	AP3M2	8p11.21	2.05843e-05	SLC4A4	4q13.3	0	TEAD2	19q13.33	0.4	TYMP	22q13.33	0
TMEM9B	11p15.4	1.06106e-05	AC084018.2		2.0561e-05	DCK	4q13.3	0	AC002116.2		0.4	CHKB	22q13.33	0
MADCAM1	19p13.3	1.0591e-05	CGN	1q21.3	2.05118e-05	GRSF1	4q13.3	0	TMEM238		0.4	CHKB.DT		0
ASPM	1q31.3	1.05797e-05	PNO1	2p14	2.04999e-05	SDAD1	4q21.1	0	AC053503.1		0.4	CHKB.CPT1B		0
IGKV3.20		1.05677e-05	HAPLN1	5q14.3	2.04767e-05	RUFY3	4q13.3	0	ITPRIPL1	2q11.2	0.4	CPT1B	22q13.33	0
TCEAL7	Xq22.2	1.05605e-05	IGHV3.21		2.047e-05	UTP3	4q13.3	0	COX7A1	19q13.12	0.4	KLHDC7B	22q13.33	0
CBX8	17q25.3	1.05558e-05	ENOPH1	4q21.22	2.04267e-05	JCHAIN	4q13.3	0	AGO1	1p34.3	0.4	ODF3B		0
TAF6	7q22.1	1.05511e-05	FAM192BP		2.04266e-05	ODAM	4q13.3	0	YWHAB	20q13.12	0.4	SCO2	22q13.33	0
TAGLN3	3q13.2	1.05488e-05	CLIC5	6p21.1	2.03831e-05	SULT1B1	4q13.3	0	USP27X.AS1		0.4	PLXNB2	22q13.33	0
EPN1	19q13.42	1.05399e-05	MYEOV	11q13.3	2.03681e-05	UGT2B7	4q13.2	0	FIZ1	19q13.42	0.4	NCAPH2	22q13.33	0
CCNF	16p13.3	1.05208e-05	LRCH4	7q22.1	2.03571e-05	UGT2A3	4q13.2	0	MBD4	3q21.3	0.4	LMF2	22q13.33	0
AC005833.1		1.05196e-05	RIPK3	14q12	2.03372e-05	CXCL6	4q13.3	0	EFCAB12	3q21.3	0.4	ADM2	22q13.33	0
BDH2	4q24	1.05111e-05	C1orf21	1q25.3	2.03174e-05	CXCL1	4q13.3	0	SEMA3F	3p21.31	0.4	SBF1	22q13.33	0
NIT2	3q12.2	1.05041e-05	LINC01088		2.03121e-05	PF4	4q13.3	0	ZNF784	19q13.42	0.4	PPP6R2	22q13.33	0
PDCD4.AS1		1.04834e-05	HAND2.AS1		2.02209e-05	CXCL5	4q13.3	0	NHEJ1	2q35	0.4	DENND6B	22q13.33	0
NMU	4q12	1.04788e-05	RTEL1.TNFRSF6B		2.02147e-05	NAAA	4q21.1	0	SLC4A1AP	2p23.3	0.4	GTPBP8	3q13.2	0
PDE3A	12p12.2	1.04524e-05	PGM1	1p31.3	2.02049e-05	USO1	4q21.1	0	CREG1		0.4	NACA3P		0
GRIA1	5q33.2	1.04332e-05	FAM89A	1q42.2	2.02005e-05	G3BP2	4q21.1	0	GJB3	1p34.3	0.4	KLHL2	4q32.3	0
TAF4	20q13.33	1.04248e-05	WDR75	2q32.2	2.0198e-05	CDKL2	4q21.1	0	SPATA25	20q13.12	0.4	GTF2IP12		0
KLRC4.KLRK1		1.04229e-05	EAF1.AS1		2.01904e-05	THAP6	4q21.1	0	ZNF582.AS1		0.4	USP53	4q26	0
MGAT4A	2q11.2	1.04179e-05	LONRF2	2q11.2	2.01542e-05	RCHY1	4q21.1	0	ERCC3	2q14.3	0.4	C1QTNF7	4p15.32	0
ELL3	15q15.3	1.03732e-05	CAMTA2	17p13.2	2.00926e-05	LINC02562		0	ADAM23	2q33.3	0.4	C1QTNF7.AS1		0
USP36	17q25.3	1.03712e-05	UQCRC2	16p12.2	2.00556e-05	PARM1	4q13.3	0	IGLV5.45		0.4	CPEB2	4p15.32	0
CA3.AS1		1.03689e-05	MIR302CHG		2.00264e-05	BTC	4q13.3	0	AC010976.2		0.4	C4orf3		0
AC090152.1		1.03467e-05	PSAT1	9q21.2	1.99959e-05	AREG	4q13.3	0	LSG1	3q29	0.4	FABP2	4q26	0
NDUFA2	5q31.3	1.03375e-05	GCSHP5		1.99408e-05	EREG	4q13.3	0	ACP1	2p25.3	0.4	BOD1L1	4p15.33	0
ARHGEF37	5q32	1.0331e-05	GPBP1L1	1p34.1	1.99306e-05	MTHFD2L	4q13.3	0	SYF2	1p36.11	0.4	SYNPO2	4q26	0
RHOQP1		1.03246e-05	ACOX1	17q25.1	1.98595e-05	AC093677.2		0	CYRIA	2p24.2	0.4	AC093752.1		0
AMMECR1	Xq23	1.02839e-05	MIR22HG		1.98139e-05	CXCL2	4q13.3	0	ITGA6	2q31.1	0.4	LINC01096		0
B3GALT5	21q22.2	1.02809e-05	ABHD16A	6p21.33	1.97916e-05	CXCL3	4q13.3	0	NBAS	2p24.3	0.4	NKX3.2		0
DCAF13	8q22.3	1.02787e-05	RAB27A	15q21.3	1.97841e-05	NDNF	4q27	0	SLAMF1	1q23.3	0.4	RAB28	4p15.33	0
NKPD1	19q13.32	1.02759e-05	DNAJB6P1		1.977e-05	ANXA5	4q27	0	PLA1A	3q13.33	0.4	HSP90AB2P		0
CIDEC	3p25.3	1.02746e-05	P2RX4	12q24.31	1.97652e-05	DTX3L	3q21.1	0	ARHGAP31	3q13.32-q13.33	0.4	HS3ST1	4p15.33	0
DNAJB5	9p13.3	1.02346e-05	HHIP	4q31.21	1.9755e-05	AC093909.1		0	HAGLR		0.4	CC2D2A	4p15.32	0
ZFPL1	11q13.1	1.02235e-05	SGSM3	22q13.1	1.97091e-05	SDHA	5p15.33	0	LNP1	3q12.2	0.4	FBXL5	4p15.32	0
GALNT12	9q22.33	1.02208e-05	IGHV3.72		1.9684e-05	CCDC127	5p15.33	0	AC093789.1		0.4	PDE5A	4q26	0
DAND5	19p13.13	1.02203e-05	BMP5	6p12.1	1.96815e-05	AC021087.3		0	MED18	1p35.3	0.4	TAPT1	4p15.32	0
ACADSB	10q26.13	1.02175e-05	AL031714.1		1.96553e-05	PLEKHG4B	5p15.33	0	SH3BGR	21q22.2	0.4	FAM184B	4p15.32-p15.31	0
NUP58	13q12.13	1.02159e-05	TMA7		1.96321e-05	FRG1	4q35.2	0	ETS2	21q22.2	0.4	MED28	4p15.32	0
IGLC2	22q11.22	1.02025e-05	ARPC1A		1.94763e-05	FRG1.DT		0	AIFM1	Xq26.1	0.4	LAP3	4p15.32	0
ICAM3	19p13.2	1.01923e-05	AC005912.1		1.94646e-05	AC093909.6		0	FP565260.3		0.4	QDPR	4p15.32	0
TPTEP1		1.01819e-05	CDC42EP5	19q13.42	1.94449e-05	AC093789.1		0	PEX19	1q23.2	0.4	LDB2	4p15.32	0
CDK5RAP1	20q11.21	1.01639e-05	MGST3	1q24.1	1.94228e-05	PDCD6	5p15.33	0	DHDDS	1p36.11	0.4	TAPT1.AS1		0
SLC22A17	14q11.2	1.01608e-05	LINC01979		1.94051e-05	FAT1	4q35.2	0	RPS6KA1	1p36.11	0.4	PROM1	4p15.32	0
ENOPH1	4q21.22	1.01604e-05	TOX4	14q11.2	1.93824e-05	KLKB1	4q35.2	0	ODC1	2p25.1	0.4	FAM200B	4p15.32	0
VAT1L	16q23.1	1.01445e-05	IGHV6.1		1.93819e-05	CYP4V2	4q35.1-q35.2	0	AC010969.2		0.4	FGFBP2		0
NTRK3	15q25.3	1.0137e-05	HDHD2	18q21.1	1.9336e-05	FLJ38576		0	PPP1R1C	2q31.3-q32.1	0.4	FGFBP1	4p15.32	0
DDN.AS1		1.01359e-05	NTRK3	15q25.3	1.93191e-05	FAM149A	4q35.1	0	SDHAP3		0.4	CD38	4p15.32	0
GCNT3	15q22.2	1.01257e-05	FABP6	5q33.3	1.92923e-05	RPSAP70		0	ZDHHC9	Xq26.1	0.4	METTL14	4q26	0
HACD4	9p21.3	1.01207e-05	KCNMA1	10q22.3	1.92706e-05	TLR3	4q35.1	0	RPL13AP7		0.4	SEC24D	4q26	0
MTDH	8q22.1	1.0111e-05	MOCS1	6p21.2	1.92359e-05	AC021087.2		0	SON	21q22.11	0.4	BST1	4p15.32	0
DNASE1L3	3p14.3	1.01094e-05	AC020763.4		1.92101e-05	AHRR	5p15.33	0	CENPBD1P1		0.4	RNPS1P1		0
CCNP	19q13.2	1.01077e-05	TRAF3IP2	6q21	1.91912e-05	AC093797.1		0	DIDO1	20q13.33	0.4	MAD2L1	4q27	0
BMX	Xp22.2	1.00866e-05	CFAP251	12q24.31	1.91774e-05	ZDHHC11	5p15.33	0	STXBP5L	3q13.33	0.4	NCAPG	4p15.31	0
MOB3A	19p13.3	1.00778e-05	ACACB	12q24.11	1.91761e-05	TERT	5p15.33	0	ZNF497	19q13.43	0.4	CCDC96		0
AC005041.1		1.00411e-05	TWNK	10q24.31	1.9168e-05	SLC12A7	5p15.33	0	LIMS2	2q14.3	0.4	AFAP1.AS1		0
DCAF8	1q23.2	1.00312e-05	TMEM61	1p32.3	1.91598e-05	NKD2	5p15.33	0	WDR33	2q14.3	0.4	SORCS2	4p16.1	0
ACP1	2p25.3	1.00283e-05	P2RX1	17p13.2	1.90423e-05	AC116351.2		0	KIF17	1p36.12	0.4	LINC02447		0
IL23A	12q13.3	1.00215e-05	ARHGEF37	5q32	1.90272e-05	AC116351.1		0	UBE2L3	22q11.21	0.4	GRPEL1	4p16.1	0
SHCBP1	16q11.2	9.99886e-06	AC020978.7		1.90021e-05	TRIP13	5p15.33	0	ACOX2	3p14.3	0.4	TADA2B	4p16.1	0
LIF	22q12.2	9.98506e-06	ANGPTL7	1p36.22	1.8991e-05	BRD9	5p15.33	0	BCAS1	20q13.2	0.4	AC097382.2		0
AC106791.1		9.96826e-06	RAD54B	8q22.1	1.89761e-05	ZDHHC11B		0	PSMD6	3p14.1	0.4	CCNA2	4q27	0
CEP76	18p11.21	9.95145e-06	RHOG	11p15.4	1.89642e-05	EXOC3.AS1		0	PLPP3	1p32.2	0.4	AFAP1	4p16.1	0
NUDT7	16q23.1	9.94188e-06	RPL10AP2		1.88723e-05	TPPP	5p15.33	0	TANGO2	22q11.21	0.4	KIAA0232	4p16.1	0
TMTC4	13q32.3	9.93487e-06	RBM20	10q25.2	1.88582e-05	AC026740.1		0	TXLNA	1p35.2	0.4	BLOC1S4	4p16.1	0
NPR1	1q21.3	9.93121e-06	AC027601.1		1.88505e-05	CEP72	5p15.33	0	RAB3GAP1	2q21.3	0.4	MRFAP1L1	4p16.1	0
RGS9	17q24.1	9.93065e-06	ACTR3B	7q36.1-q36.2	1.88439e-05	SLC9A3	5p15.33	0	FTX		0.4	BBS7	4q27	0
RMND5B	5q35.3	9.93037e-06	VPS4B	18q21.33	1.88388e-05	SLC9A3.AS1		0	MMADHC	2q23.2	0.4	S100P	4p16.1	0
AL139095.2		9.923e-06	AC010343.1		1.87961e-05	PP7080		0	GCA	2q24.2	0.4	LINC02481		0
TTYH3	7p22.3	9.91078e-06	SNHG16		1.87795e-05	EXOC3	5p15.33	0	B3GNT8	19q13.2	0.4	EXOSC9	4q27	0
TAPT1	4p15.32	9.91057e-06	AC104109.4		1.87101e-05	SORBS2	4q35.1	0	AC114488.1		0.4	TMEM155		0
TNFRSF1A	12p13.31	9.89278e-06	IGHV3.11		1.87041e-05	PDLIM3	4q35.1	0	SNRNP40	1p35.2	0.4	ZNF518B	4p16.1	0
NAT10	11p13	9.88606e-06	CCDC85C	14q32.2	1.87005e-05	LPCAT1	5p15.33	0	HSPBAP1	3q21.1	0.4	TNIP3	4q27	0
AC092953.2		9.86506e-06	MOB3B	9p21.2	1.86521e-05	NEIL3	4q34.3	0	CEACAM7	19q13.2	0.4	WDR1	4p16.1	0
ASB5	4q34.2	9.86307e-06	AC020765.2		1.86467e-05	ING2	4q35.1	0	NIT1	1q23.3	0.4	AC005674.1		0
SNHG4		9.82216e-06	DIXDC1	11q23.1	1.86347e-05	CDKN2AIP	4q35.1	0	TLR3	4q35.1	0.4	SLC2A9	4p16.1	0
TP53TG1		9.82065e-06	ZPR1	11q23.3	1.8608e-05	WWC2	4q35.1	0	SLCO4A1.AS1		0.4	ENPP7P11		0
SLC6A8	Xq28	9.80432e-06	HTR1D	1p36.12	1.8585e-05	DCTD	4q35.1	0	STX18	4p16.3-p16.2	0.4	PRDM5	4q27	0
PPP1R16A	8q24.3	9.78988e-06	IL11	19q13.42	1.85689e-05	TENM3	4q34.3-q35.1	0	OTULIN	5p15.2	0.4	NDNF	4q27	0
MTARC2	1q41	9.78073e-06	AC053503.3		1.85269e-05	AC093840.1		0	ATP13A3	3q29	0.4	AC105345.1		0
IRF9	14q12	9.77669e-06	MEX3A	1q22	1.85249e-05	AGA	4q34.3	0	POFUT2	21q22.3	0.4	ABLIM2	4p16.1	0
PDIA3P1	1q21.1	9.77068e-06	TOMM40L	1q23.3	1.85146e-05	VEGFC	4q34.3	0	GNRHR2		0.4	TRMT44	4p16.1	0
GNG12.AS1		9.74427e-06	TIGD2	4q22.1	1.85106e-05	TRAPPC11	4q35.1	0	ADCY10	1q24.2	0.4	ACOX3	4p16.1	0
PNO1	2p14	9.72859e-06	CEP83	12q22	1.84909e-05	SPCS3	4q34.2	0	MRPS30.DT		0.4	AC104825.1		0
LINC01978		9.71838e-06	HRCT1		1.84869e-05	ASB5	4q34.2	0	NAP1L3	Xq21.32	0.4	ANXA5	4q27	0
MYBL2	20q13.12	9.7071e-06	DNLZ	9q34.3	1.84847e-05	WDR17	4q34.2	0	RPS29P5		0.4	HTRA3	4p16.1	0
TYRO3	15q15.1	9.70291e-06	ARRB1	11q13.4	1.84837e-05	GPM6A	4q34.2	0	NSUN4	1p33	0.4	SH3TC1	4p16.1	0
ATP5F1A	18q21.1	9.69868e-06	SERTAD4.AS1		1.84076e-05	AC096751.2		0	ARHGEF16	1p36.32	0.4	DCAF16	4p15.31	0
FGL2	7q11.23	9.69865e-06	GET4	7p22.3	1.83883e-05	AC096751.1		0	LINC01786		0.4	LCORL	4p15.31	0
AP2A2	11p15.5	9.69578e-06	AP001062.1		1.83759e-05	HPGD	4q34.1	0	LRRC4B	19q13.33	0.4	AC093323.1		0
AL132642.1		9.69129e-06	DHRS2	14q11.2	1.83694e-05	RWDD4	4q35.1	0	SPTBN1	2p16.2	0.4	AC079921.1		0
ARHGAP17	16p12.1	9.69057e-06	KRT6B	12q13.13	1.83641e-05	STOX2	4q35.1	0	PIGU	20q11.22	0.4	RPL9	4p14	0
SEMA3G	3p21.1	9.6877e-06	BUB1	2q13	1.83414e-05	CCDC110	4q35.1	0	TP73	1p36.32	0.4	KLB	4p14	0
CCDC113		9.68369e-06	HOMER1	5q14.1	1.83298e-05	ACSL1	4q35.1	0	ABHD5	3p21.33	0.4	RFC1	4p14	0
TNFSF15	9q32	9.68247e-06	CHPF	2q35	1.82941e-05	C4orf47		0	CELSR1	22q13.31	0.4	WDR19	4p14	0
ATG4B	2q37.3	9.67435e-06	AC015922.2		1.82658e-05	UFSP2	4q35.1	0	PQBP1	Xp11.23	0.4	TRAM1L1	4q26	0
CARD14	17q25.3	9.66061e-06	IGFBP6	12q13.13	1.82656e-05	ANKRD37	4q35.1	0	LINC00501		0.4	KLHL5	4p14	0
RNF14	5q31.3	9.65392e-06	SELENBP1	1q21.3	1.82423e-05	LRP2BP	4q35.1	0	GAS5		0.4	TMEM156	4p14	0
TMEM129	4p16.3	9.64808e-06	CSNK2A3	11p15.4	1.82353e-05	SNX25	4q35.1	0	TLL1	4q32.3	0.4	UGT8	4q26	0
TENT5C	1p12	9.64578e-06	LRRC8E	19p13.2	1.82118e-05	CFAP97	4q35.1	0	RPL36A		0.4	FAM114A1	4p14	0
GNAL	18p11.21	9.63937e-06	CLMP	11q24.1	1.82006e-05	SLC25A4	4q35.1	0	AC241585.2		0.4	TLR6	4p14	0
CCNDBP1	15q15.2	9.62459e-06	USPL1	13q12.3	1.82005e-05	CENPU	4q35.1	0	PIM2	Xp11.23	0.4	TLR1	4p14	0
ZADH2		9.60889e-06	NEURL1B	5q35.1	1.81945e-05	ENPP6	4q35.1	0	RPL5P34		0.4	TLR10	4p14	0
PDC.AS1		9.59997e-06	PTGDR2	11q12.2	1.81914e-05	PRIMPOL	4q35.1	0	OTX1	2p15	0.4	KLF3	4p14	0
PLAC4		9.59158e-06	SOSTDC1	7p21.2	1.81628e-05	CASP3	4q35.1	0	TLX2	2p13.1	0.4	KLF3.AS1		0
RPGRIP1L	16q12.2	9.58378e-06	TAF2	8q24.12	1.81571e-05	IRF2.DT		0	RPL22L1	3q26.2	0.4	AC021148.1		0
NLE1	17q12	9.57574e-06	NOM1	7q36.3	1.81105e-05	IRF2	4q35.1	0	GTF2H2C	5q13.2	0.4	LIAS	4p14	0
UBR1	15q15.2	9.55587e-06	TXNDC11	16p13.13	1.80869e-05	AC099343.2		0	PPP6R2	22q13.33	0.4	AC021106.1		0
DIXDC1	11q23.1	9.54491e-06	ZNF280C	Xq26.1	1.80498e-05	LINC02362		0	NANP	20p11.21	0.4	AC095057.3		0
ZNF232.AS1		9.53571e-06	AC124067.2		1.80271e-05	LINC02363		0	CDK11A	1p36.33	0.4	UCHL1	4p13	0
SERPINB5	18q21.33	9.53311e-06	SLC12A8	3q21.2	1.80078e-05	CLPTM1L	5p15.33	0	FKBP1A	20p13	0.4	APBB2	4p14-p13	0
NCAM1.AS1		9.53235e-06	WSCD2	12q23.3	1.79982e-05	SDHAP3		0	THBD	20p11.21	0.4	AC131953.1		0
MPDZ	9p23	9.5297e-06	LINC01133		1.79898e-05	TMEM155		0	MRPS18C	4q21.23	0.4	NSUN7	4p14	0
CRYAB	11q23.1	9.51914e-06	PTTG1IP	21q22.3	1.79857e-05	DROSHA	5p13.3	0	SCD5	4q21.22	0.4	RBM47	4p14	0
VSIR	10q22.1	9.51746e-06	RNF32.AS1		1.79853e-05	MTMR12	5p13.3	0	TSEN2	3p25.2	0.4	RHOH	4p14	0
KCNQ1OT1		9.47742e-06	PHLPP2	16q22.2	1.79812e-05	AC025181.2		0	TIA1	2p13.3	0.4	N4BP2	4p14	0
TMEM154	4q31.3	9.4729e-06	LMBRD1	6q13	1.79463e-05	GOLPH3	5p13.3	0	MKRN2OS	3p25.2	0.4	UGDH	4p14	0
SUGT1	13q14.3	9.46658e-06	AL596087.1		1.79445e-05	AC025178.1		0	AC110813.1		0.4	PDS5A	4p14	0
CKAP2L	2q14.1	9.46239e-06	SYP	Xp11.23	1.79002e-05	PDZD2	5p13.3	0	EPAS1	2p21	0.4	AC098591.3		0
ZFP90	16q22.1	9.46114e-06	ARL4D	17q21.31	1.78953e-05	AC025458.1		0	TM4SF1	3q25.1	0.4	UBE2K	4p14	0
CBFA2T3	16q24.3	9.4534e-06	TLE5	19p13.3	1.78946e-05	C5orf22	5p13.3	0	UGT2A3	4q13.2	0.4	AC108471.2		0
CDKN2A	9p21.3	9.45127e-06	FTH1P23		1.7876e-05	CDH6	5p13.3	0	ABRAXAS1	4q21.23	0.4	SMIM14		0
RBM20	10q25.2	9.45045e-06	SEPTIN6	Xq24	1.7874e-05	SUB1	5p13.3	0	ZNF827	4q31.21-q31.22	0.4	UGDH.AS1		0
KRT23	17q21.2	9.45029e-06	HMGCL	1p36.11	1.78735e-05	MSNP1		0	SH3BGRL	Xq21.1	0.4	TBC1D1	4p14	0
PRKAG2.AS1		9.43597e-06	RNF216P1		1.78695e-05	AC010342.1		0	PUSL1	1p36.33	0.4	AC021106.2		0
MFSD4A	1q32.1	9.42509e-06	MBOAT1	6p22.3	1.78092e-05	HSPD1P1		0	MTHFD2	2p13.1	0.4	CICP16		0
ENTPD8	9q34.3	9.42084e-06	ASPH	8q12.3	1.77976e-05	GUSBP1	5p14.3	0	NLN	5q12.3	0.4	GBA3	4p15.2	0
GIMAP5	7q36.1	9.41344e-06	CORIN	4p12	1.77905e-05	FTH1P10		0	GSTM3	1p13.3	0.4	LGI2	4p15.2	0
POC1B.AS1		9.39786e-06	SMYD3	1q44	1.7788e-05	BASP1	5p15.1	0	PLAC8	4q21.22	0.4	CCDC149	4p15.2	0
DGLUCY	14q32.11	9.38842e-06	RPS6KA1	1p36.11	1.77632e-05	MYO10	5p15.1	0	KLK11	19q13.41	0.4	SOD3	4p15.2	0
RASSF3	12q14.2	9.38315e-06	PRPF40A	2q23.3	1.7734e-05	ZFR	5p13.3	0	PRRG2	19q13.33	0.4	LINC02473		0
ZNF208	19p12	9.36148e-06	PGAM5	12q24.33	1.76851e-05	NPR3	5p13.3	0	SRC	20q11.23	0.4	DHX15	4p15.2	0
PCAT7		9.35858e-06	MAPRE2	18q12.1-q12.2	1.76831e-05	RETREG1	5p15.1	0	IRAK1	Xq28	0.4	PPARGC1A	4p15.2	0
CD276	15q24.1	9.35387e-06	GPRASP1	Xq22.1	1.76731e-05	AC026801.2		0	SOX2	3q26.33	0.4	CEP170P1	4q26	0
EIF4A2P4		9.35234e-06	IGKV2D.28		1.7665e-05	LMBRD2	5p13.2	0	AMIGO1	1p13.3	0.4	SEPSECS.AS1		0
CRYZL1	21q22.11	9.34356e-06	NUFIP1	13q14.12	1.76491e-05	IL7R	5p13.2	0	CHMP3	2p11.2	0.4	CDC42P6		0
COL8A1	3q12.1	9.33744e-06	KIAA0513	16q24.1	1.76443e-05	SPEF2	5p13.2	0	UQCRFS1P1		0.4	ADGRA3	4p15.2	0
CASTOR2	7q11.23	9.32033e-06	GOLGA6L4	15q25.2	1.75871e-05	PRLR	5p13.2	0	CMTM8	3p22.3	0.4	AC110079.1		0
FBXL15	10q24.32	9.3198e-06	MIEN1	17q12	1.75579e-05	DNAJC21	5p13.2	0	FAM13A.AS1		0.4	PACRGL	4p15.31	0
LINC01915		9.28023e-06	LTBP4	19q13.2	1.7525e-05	BRIX1	5p13.2	0	MCCC2	5q13.2	0.4	SLIT2	4p15.31	0
MRPL3	3q22.1	9.28001e-06	PPP2R5D	6p21.1	1.7514e-05	RAD1	5p13.2	0	USP39	2p11.2	0.4	AC114728.1		0
ANPEP	15q26.1	9.27432e-06	AC131953.1		1.74313e-05	RAI14	5p13.2	0	C4orf46	4q32.1	0.4	SEPSECS	4p15.2	0
IGHA1	14q32.33	9.26861e-06	DERA	12p12.3	1.73577e-05	AC010343.1		0	PFKFB4	3p21.31	0.4	PI4K2B	4p15.2	0
NDE1	16p13.11	9.25839e-06	CCDC86	11q12.2	1.73178e-05	AC138409.2		0	CBX7	22q13.1	0.4	PGM2	4p14	0
AC073957.3		9.24339e-06	LPAR1	9q31.3	1.73046e-05	C1QTNF3.AMACR		0	SP140L	2q37.1	0.4	PRSS12	4q26	0
MAD2L1	4q27	9.23095e-06	DHRS9	2q31.1	1.72847e-05	C1QTNF3	5p13.2	0	AL139423.1		0.4	RELL1	4p14	0
NDUFA6	22q13.2	9.22179e-06	ABCB6	2q35	1.72821e-05	AMACR	5p13.2	0	IGKV1.8		0.4	C4orf19		0
ZNF747	16p11.2	9.21952e-06	UQCRFS1	19q12	1.72713e-05	ADAMTS12	5p13.3-p13.2	0	HSD17B11	4q22.1	0.4	NT5C3AP1		0
UQCRFS1	19q12	9.21766e-06	SDAD1	4q21.1	1.72689e-05	TARS1	5p13.3	0	TRAF2	9q34.3	0.4	SNHG8		0
AURKA	20q13.2	9.20819e-06	ACOT1	14q24.3	1.7264e-05	AC034231.1		0	AL109614.1		0.4	NWD2	4p14	0
SVIL	10p11.23	9.20402e-06	PHKB	16q12.1	1.72605e-05	RPS26P28		0	SAMD11	1p36.33	0.4	ARAP2	4p14	0
FCGBP	19q13.2	9.1897e-06	FOXN2	2p16.3	1.72283e-05	ZNF622	5p15.1	0	AKIRIN1	1p34.3	0.4	PCDH7	4p15.1	0
PDE5A	4q26	9.18545e-06	CPOX	3q11.2	1.72009e-05	AC026412.3		0	FXYD5	19q13.12	0.4	ZCCHC4	4p15.2	0
LONRF2	2q11.2	9.1789e-06	RELN	7q22.1	1.72007e-05	UBE2QL1	5p15.31	0	NDUFA6	22q13.2	0.4	STIM2	4p15.2	0
POLD2	7p13	9.17785e-06	ARHGAP10	4q31.23	1.71725e-05	MIR4458HG		0	PRKG2	4q21.21	0.4	TBC1D19	4p15.2	0
SND1	7q32.1	9.16943e-06	TMEM255A	Xq24	1.71676e-05	MTRR	5p15.31	0	TIGD1	2q37.1	0.4	RBPJ	4p15.2	0
GPR15	3q11.2	9.16247e-06	PTGDR	14q22.1	1.71466e-05	FASTKD3	5p15.31	0	SMDT1		0.4	SMIM20		0
SLC8A2	19q13.32	9.15097e-06	NECTIN4	1q23.3	1.71393e-05	ADCY2	5p15.31	0	MASP2	1p36.22	0.4	SEL1L3	4p15.2	0
RUNDC3B	7q21.12	9.1497e-06	NUMA1	11q13.4	1.71286e-05	SRD5A1	5p15.31	0	C15orf40	15q25.2	0.3	ANAPC4	4p15.2	0
CBFB	16q22.1	9.14338e-06	AL137186.2		1.71094e-05	NSUN2	5p15.31	0	RAMAC	15q25.2	0.3	TRPC3	4q27	0
AC124067.2		9.13912e-06	TST	22q12.3	1.70963e-05	LINC01018	5p15.31	0	POLR1F	7p21.1	0.3	LINC02482		0
NUDT3	6p21.31	9.10747e-06	EPHA10	1p34.3	1.70855e-05	MED10	5p15.31	0	STRC	15q15.3	0.3	TNK2	3q29	0
RAB6D	2q21.1	9.03957e-06	AC046185.2		1.70812e-05	SNHG18		0	CCDC32	15q15.1	0.3	LMLN	3q29	0
LMO3	12p12.3	9.02251e-06	DNAJC2	7q22.1	1.70749e-05	LINC02145	5p15.31	0	TRIM44	11p13	0.3	ZNF141	4p16.3	0
DNASE1L2	16p13.3	9.02135e-06	FAM120AOS	9q22.31	1.7074e-05	ICE1	5p15.32	0	TPP1	11p15.4	0.3	AC079140.2		0
TMEM185B	2q14.2	9.01018e-06	PAG1	8q21.13	1.70466e-05	ADAMTS16	5p15.32	0	CPEB1	15q25.2	0.3	ZNF876P		0
STC1	8p21.2	9.00937e-06	C8orf76	8q24.13	1.70373e-05	NDUFS6	5p15.33	0	WHAMM	15q25.2	0.3	ZNF718	4p16.3	0
HMGN2P5		9.00617e-06	TCTA	3p21.31	1.70297e-05	MRPL36	5p15.33	0	WDR76	15q15.3	0.3	ZNF595	4p16.3	0
ATR	3q23	8.99639e-06	BRPF3	6p21.31	1.70226e-05	AC026412.1		0	HARBI1	11p11.2	0.3	FAM157A	3q29	0
NELFCD	20q13.32	8.99368e-06	PLAAT2	11q12.3	1.70018e-05	AC026412.2		0	MFSD6	2q32.2	0.3	IQCG	3q29	0
PRELID1P6		8.98896e-06	MORN5	9q33.2	1.69824e-05	SEMA5A	5p15.31	0	C2orf88	2q32.2	0.3	ZNF721	4p16.3	0
SDHD	11q23.1	8.97114e-06	TCN1	11q12.1	1.69761e-05	ATPSCKMT	5p15.2	0	TMEM53	1p34.1	0.3	RPL35A	3q29	0
P2RY14	3q25.1	8.95854e-06	POU5F1B	8q24.21	1.69672e-05	FBXL7	5p15.1	0	STK17B	2q32.3	0.3	LRCH3	3q29	0
NME1	17q21.33	8.94922e-06	ADAMTS8	11q24.3	1.6947e-05	TRIO	5p15.2	0	RPS3AP47		0.3	AC144530.1		0
PALB2	16p12.2	8.93623e-06	B3GALT4	6p21.32	1.69458e-05	ANKH	5p15.2	0	LEPROT	1p31.3	0.3	AC055764.1		0
IRAK3	12q14.3	8.92334e-06	ADAMTS9.AS2		1.6932e-05	RBBP4P1		0	GINM1	6q25.1	0.3	FYTTD1	3q29	0
SHISA2	13q12.13	8.9085e-06	APOBR	16p12.1	1.69183e-05	OTULIN	5p15.2	0	PTPRD	9p24.1-p23	0.3	ABHD18	4q28.2	0
TAF1A	1q41	8.88209e-06	SLC16A12	10q23.31	1.69169e-05	AC010491.1		0	AEN	15q26.1	0.3	ABCA11P		0
FTSJ1	Xp11.23	8.86637e-06	ADHFE1	8q13.1	1.69139e-05	EEF1A1P13		0	MAPK8IP1	11p11.2	0.3	PIGG	4p16.3	0
FLAD1	1q21.3	8.86519e-06	SMPX	Xp22.12	1.68896e-05	CCT6P2		0	LURAP1L	9p23	0.3	AC024560.2		0
DCAF5	14q24.1	8.86373e-06	TSHZ1	18q22.3	1.68878e-05	OTULINL	5p15.2	0	MB21D2	3q29	0.3	PLK4	4q28.1	0
NUMB	14q24.2-q24.3	8.85881e-06	EIF5A2	3q26.2	1.68798e-05	DNAH5	5p15.2	0	NUSAP1	15q15.1	0.3	SLC26A1	4p16.3	0
PAICS	4q12	8.84771e-06	UGDH	4p14	1.68248e-05	CCT5	5p15.2	0	RPS4XP2		0.3	DGKQ	4p16.3	0
AKT1	14q32.33	8.83565e-06	C1orf115	1q41	1.68245e-05	CTNND2	5p15.2	0	RRM1	11p15.4	0.3	TMEM175	4p16.3	0
NAPA	19q13.32-q13.33	8.8339e-06	ADCY9	16p13.3	1.67997e-05	DAP	5p15.2	0	AC005682.1		0.3	GAK	4p16.3	0
STX6	1q25.3	8.83274e-06	NBEAL1	2q33.2	1.67961e-05	ANKRD33B	5p15.2	0	RHOG	11p15.4	0.3	CPLX1	4p16.3	0
MOCS3	20q13.13	8.80752e-06	SLC9A1	1p36.11	1.67843e-05	MARCHF6	5p15.2	0	LZTS3	20p13	0.3	AC139887.2		0
ESPL1	12q13.13	8.79231e-06	SCNN1G	16p12.2	1.67838e-05	AC012640.2		0	ALG1L15P		0.3	PCGF3	4p16.3	0
ATP5PO	21q22.11	8.78427e-06	SLAMF7	1q23.3	1.67752e-05	CMBL	5p15.2	0	OSBPL3	7p15.3	0.3	PDE6B	4p16.3	0
UBE2QL1	5p15.31	8.78096e-06	SNAP91	6q14.2	1.67738e-05	AC012640.4		0	CAVIN2	2q32.3	0.3	AC139887.1		0
RHOBTB1	10q21.2	8.77335e-06	LRRFIP2	3p22.2	1.67725e-05	CEP44	4q34.1	0	NUP98	11p15.4	0.3	MFSD8	4q28.2	0
UHRF1	19p13.3	8.77322e-06	DNTTIP1	20q13.12	1.67609e-05	FBXO8	4q34.1	0	MRPL46	15q25.3	0.3	AC139887.4		0
KIF5C	2q23.1-q23.2	8.76673e-06	EIF4A1P10		1.67482e-05	HAND2.AS1		0	AC090510.2		0.3	SLC49A3	4p16.3	0
SLC23A1	5q31.2	8.7643e-06	RPL24P4		1.67373e-05	TBC1D9	4q31.21	0	AK4	1p31.3	0.3	MYL5	4p16.3	0
COL7A1	3p21.31	8.73965e-06	KANSL1L	2q34	1.67358e-05	AC097658.1		0	RFTN2	2q33.1	0.3	ATP5ME		0
PKP1	1q32.1	8.73168e-06	PHYH	10p13	1.67272e-05	USP38	4q31.21	0	RMND1	6q25.1	0.3	RUBCN	3q29	0
SKA1	18q21.1	8.71073e-06	FTH1P7		1.67124e-05	AC104596.1		0	SMC4	3q25.33	0.3	AC132008.2		0
USP6NL	10p14	8.70705e-06	MMP3	11q22.2	1.67082e-05	INPP4B	4q31.21	0	TRA2A	7p15.3	0.3	FGFRL1	4p16.3	0
DOK4	16q21	8.70585e-06	U2SURP	3q23	1.66824e-05	LINC02432		0	HECTD3	1p34.1	0.3	RNF168	3q29	0
MEX3A	1q22	8.69313e-06	PDK2	17q21.33	1.66437e-05	ZNF330	4q31.21	0	ARL14	3q25.33	0.3	WDR53	3q29	0
SCN3B	11q24.1	8.69127e-06	NKX3.2		1.66324e-05	RNF150	4q31.21	0	TEX9	15q21.3	0.3	JADE1	4q28.2	0
NEMF	14q21.3	8.68042e-06	RPSAP18		1.66194e-05	ELMOD2	4q31.1	0	COPB1	11p15.2	0.3	SCLT1	4q28.2	0
NEXMIF	Xq13.3	8.66023e-06	SUGT1.DT		1.66075e-05	SMARCA5	4q31.21	0	CYP4X1	1p33|1	0.3	C4orf33		0
URB2	1q42.13	8.64719e-06	ARRDC4	15q26.2	1.66031e-05	CLGN	4q31.1	0	WDR27	6q27	0.3	RPS29P3		0
ERF	19q13.2	8.63401e-06	UBB	17p11.2	1.65947e-05	SCOC	4q31.1	0	PDE3B	11p15.2	0.3	PCDH10	4q28.3	0
CDK2	12q13.2	8.63298e-06	DCAF16	4p15.31	1.65847e-05	SCOC.AS1		0	INSC	11p15.2	0.3	UBXN7	3q29	0
SCIN	7p21.3	8.62784e-06	PBXIP1	1q21.3	1.65675e-05	RPL14P3		0	LIPC	15q21.3	0.3	FBXO45	3q29	0
PCDHGB3	5q31.3	8.62663e-06	TMEM132A	11q12.2	1.65657e-05	MAML3	4q31.1	0	TMBIM1	2q35	0.3	TCTEX1D2		0
ST20.AS1		8.61373e-06	POC1B	12q21.33	1.65598e-05	MGST2	4q31.1	0	ATG16L1	2q37.1	0.3	PCYT1A	3q29	0
CLDN12	7q21.13	8.60221e-06	INTS7	1q32.3	1.6525e-05	H3P16		0	C15orf61	15q23	0.3	SLC51A	3q29	0
SMAD1	4q31.21	8.59077e-06	TTLL4	2q35	1.65104e-05	SMARCA5.AS1		0	NUCB2	11p15.1	0.3	TFRC	3q29	0
AL133410.1		8.58802e-06	BCAS1	20q13.2	1.64889e-05	GUSBP5		0	SDK1	7p22.2	0.3	SDHAP1	3q29	0
AP001033.2		8.58202e-06	AL022311.1		1.64881e-05	AC097376.3		0	PGAM4	Xq21.1	0.3	AC124944.2		0
EIF4E3	3p13	8.56336e-06	AL080276.2		1.64791e-05	ZNF827	4q31.21-q31.22	0	MINDY2	15q21.3-q22.1	0.3	LINC02615		0
SGCA	17q21.33	8.5562e-06	CDK11A	1p36.33	1.6458e-05	ARHGAP10	4q31.23	0	FANCF	11p14.3	0.3	NRROS	3q29	0
BOLA2B		8.55291e-06	TENT5B	1p36.11	1.64482e-05	PRMT9	4q31.23	0	RNF168	3q29	0.3	BDH1	3q29	0
ALDH3A2	17p11.2	8.49572e-06	FMN2	1q43	1.64409e-05	TMEM184C	4q31.23	0	C2orf72		0.3	NCBP2	3q29	0
AP2A1	19q13.33	8.47959e-06	RCN1	11p13	1.63989e-05	EDNRA	4q31.22-q31.23	0	ORC1	1p32.3	0.3	LINC02012		0
VTI1A	10q25.2	8.47893e-06	SLC25A35	17p13.1	1.63861e-05	AC093908.1		0	ATG9A	2q35	0.3	DLG1	3q29	0
POLH	6p21.1	8.47727e-06	AP003108.2		1.63794e-05	SLC10A7	4q31.22	0	AL356968.2		0.3	MELTF	3q29	0
RUSC1	1q22	8.46592e-06	SNAP25	20p12.2	1.63671e-05	LSM6	4q31.22	0	RORA	15q22.2	0.3	MELTF.AS1		0
COMMD3	10p12.2	8.45925e-06	NIBAN1	1q25.3	1.63662e-05	MMAA	4q31.21	0	SAAL1	11p15.1	0.3	PIGZ	3q29	0
ACSF2	17q21.33	8.45795e-06	ATP5F1B	12q13.3	1.6362e-05	HHIP.AS1		0	DNAJB2	2q35	0.3	NCBP2AS2		0
FAR2P2		8.44365e-06	SLC25A5	Xq24	1.63248e-05	SMAD1	4q31.21	0	TMEM184A	7p22.3	0.3	NCBP2.AS1		0
ACHE	7q22.1	8.44346e-06	AC016831.1		1.63221e-05	SMAD1.AS1		0	SAA1	11p15.1	0.3	CEP19	3q29	0
PSMG4		8.4399e-06	SRI.AS1		1.63147e-05	RTN3P1		0	PARL	3q27.1	0.3	LARP1B	4q28.2	0
HMGCL	1p36.11	8.42048e-06	DCAF11	14q12	1.63107e-05	OTUD4	4q31.21	0	MCF2L2	3q27.1	0.3	SENP5	3q29	0
COX6A1P2	6p21.2	8.41557e-06	RTKN	2p13.1	1.63088e-05	ABCE1	4q31.21	0	RNF11	1p32.3	0.3	PGRMC2	4q28.2	0
DMXL2	15q21.2	8.41216e-06	AP003096.1		1.63081e-05	ANAPC10	4q31.21	0	YIPF1	1p32.3	0.3	AC016949.1		0
CD302		8.4062e-06	RAB6C	2q21.1	1.63076e-05	HHIP	4q31.21	0	AC104938.1		0.3	PAK2	3q29	0
KCNA3	1p13.3	8.3979e-06	PSKH1	16q22.1	1.63014e-05	RAB33B	4q31.1	0	ZDHHC14	6q25.3	0.3	PIGX	3q29	0
RAP1A	1p13.2	8.39637e-06	PRRX1	1q24.2	1.62965e-05	NAA15	4q31.1	0	MICAL2	11p15.3	0.3	IDUA	4p16.3	0
ATG2B	14q32.2	8.38173e-06	SHISA9	16p13.12	1.62935e-05	HAND2	4q34.1	0	ZFAND6	15q25.1	0.3	RNF212	4p16.3	0
CGREF1	2p23.3	8.35126e-06	TIMP1	Xp11.3	1.62831e-05	NUDT6	4q28.1	0	RPS15AP11		0.3	KIAA1109		0
SLC5A10	17p11.2	8.34546e-06	ZNF7	8q24.3	1.6223e-05	AC093591.1		0	ST20.AS1		0.3	ADRA2C	4p16.3	0
GDPD3	16p11.2	8.34326e-06	AF230666.1		1.61761e-05	INTU	4q28.1	0	CDK15	2q33.1	0.3	ZBTB49	4p16.3	0
ATP5PD	17q25.1	8.33819e-06	SDHD	11q23.1	1.61609e-05	FAT4	4q28.1	0	CHRNB4	15q25.1	0.3	SPRY1	4q28.1	0
DCBLD1	6q22.1	8.33647e-06	TPM2	9p13.3	1.61514e-05	ANKRD50	4q28.1	0	LINC02777		0.3	LINC01091		0
CDKN2B	9p21.3	8.32007e-06	MAPK4	18q21.1-q21.2	1.61502e-05	LINC01091		0	HYKK	15q25.1	0.3	LYAR	4p16.3	0
MEOX1	17q21.31	8.31657e-06	FLT3	13q12.2	1.61461e-05	SPRY1	4q28.1	0	P3H2	3q28	0.3	TMEM128	4p16.3	0
OTUB1	11q13.1	8.30218e-06	NUP62CL	Xq22.3	1.60974e-05	SPATA5		0	CIB2	15q25.1	0.3	FAM86EP		0
KAT2B	3p24.3	8.298e-06	BRD7P2		1.60797e-05	FGF2	4q28.1	0	BEST4	1p34.1	0.3	LINC02600		0
PPP1R14A	19q13.2	8.29319e-06	PROX1	1q32.3	1.60783e-05	AC093591.2		0	RPL23AP65		0.3	STX18	4p16.3-p16.2	0
AL391058.1		8.2795e-06	SCML1	Xp22.13	1.60302e-05	AC021205.3		0	SWAP70	11p15.4	0.3	LRPAP1	4p16.3	0
CCDC68	18q21.2	8.27925e-06	NUP43	6q25.1	1.60201e-05	BBS12	4q27	0	APIP	11p13	0.3	ANKRD50	4q28.1	0
RHBDL2	1p34.3	8.27597e-06	EEF1B2P6		1.60045e-05	KIAA1109		0	TRIB3	20p13	0.3	DOK7	4p16.3	0
ARID1B	6q25.3	8.2756e-06	MSRA	8p23.1	1.59966e-05	TRPC3	4q27	0	TCP1	6q25.3	0.3	RGS12	4p16.3	0
LTN1	21q21.3	8.25694e-06	ST13P19		1.5987e-05	BBS7	4q27	0	LRRC31	3q26.2	0.3	MSANTD1	4p16.3	0
FAM162A	3q21.1	8.24969e-06	RXRA	9q34.2	1.59818e-05	CCNA2	4q27	0	AC006042.1		0.3	HTT	4p16.3	0
PREX2	8q13.2	8.23163e-06	ZSWIM8	10q22.2	1.59224e-05	EXOSC9	4q27	0	AC011298.1		0.3	NSG1	4p16.3	0
GJB4	1p34.3	8.23085e-06	TPM1	15q22.2	1.59145e-05	HSPA4L	4q28.1	0	ZNF12	7p22.1	0.3	SPATA5		0
PMAIP1	18q21.32	8.22586e-06	SEZ6L2	16p11.2	1.59126e-05	PLK4	4q28.1	0	GPBP1L1	1p34.1	0.3	NOP14	4p16.3	0
NDUFB1	14q32.12	8.2199e-06	MAPK15	8q24.3	1.59098e-05	NDUFC1	4q31.1	0	PIK3R3	1p34.1	0.3	C4orf50	4p16.2-p16.1	0
AC012640.4		8.21456e-06	TMEM161B.AS1		1.58942e-05	PABPC4L	4q28.3	0	PPCDC		0.3	MRFAP1	4p16.1	0
BPNT1	1q41	8.20022e-06	NR1I3	1q23.3	1.58925e-05	ELF2	4q31.1	0	ACKR3	2q37.3	0.3	BBS12	4q27	0
ZNF414	19p13.2	8.1967e-06	HMCN2	9q34.11	1.58852e-05	PPP1R14BP3		0	ZNF815P		0.3	AC021205.3		0
AC010536.1		8.18733e-06	TMPRSS2	21q22.3	1.5877e-05	NOCT	4q31.1	0	LDHBP2		0.3	MAN2B2	4p16.1	0
PPA1	10q22.1	8.18604e-06	FGFR2	10q26.13	1.58728e-05	AC098859.1		0	NEO1	15q24.1	0.3	PPP2R2C	4p16.1	0
MTG1	10q26.3	8.18444e-06	HELLS	10q23.33	1.58721e-05	SLC7A11	4q28.3	0	RNF216	7p22.1	0.3	WFS1	4p16.1	0
UTS2B	3q28	8.18118e-06	ATP6V1D	14q23.3	1.58574e-05	PCDH18	4q28.3	0	RCCD1	15q26.1	0.3	CRMP1	4p16.2	0
TRMT1	19p13.13	8.16459e-06	ZNF92	7q11.21	1.58422e-05	AC104619.3		0	SLC27A1	19p13.11	0.3	NUDT6	4q28.1	0
MOB4	2q33.1	8.15731e-06	UBE2M	19q13.43	1.5797e-05	PCDH10	4q28.3	0	LINC00924		0.3	EVC	4p16.2	0
TMEM8B	9p13.3	8.1573e-06	SKP2	5p13.2	1.57938e-05	MFSD8	4q28.2	0	ST3GAL5	2p11.2	0.3	EVC2	4p16.2	0
AC015922.2		8.12672e-06	RPS2P4		1.57878e-05	C4orf33		0	POLR2C	16q21	0.3	STK32B	4p16.2	0
PCDHGC3	5q31.3	8.12295e-06	HACD3	15q22.31	1.57754e-05	SCLT1	4q28.2	0	GPKOW	Xp11.23	0.3	CYTL1	4p16.2	0
HMCN2	9q34.11	8.11991e-06	AL928654.3		1.57216e-05	JADE1	4q28.2	0	BLOC1S2	10q24.31	0.3	FGF2	4q28.1	0
KMT5AP1		8.1172e-06	GABRB3	15q12	1.56842e-05	LINC02615		0	EIF2AK3.DT		0.3	MSX1	4p16.2	0
LINC01124		8.11615e-06	SPINDOC	11q13.1	1.56707e-05	PGRMC2	4q28.2	0	TK2	16q21	0.3	GRK4	4p16.3	0
LINC00667		8.09959e-06	CDH11	16q21	1.56369e-05	LARP1B	4q28.2	0	CIAO2B	16q22.1	0.3	FAT4	4q28.1	0
HARS1	5q31.3	8.0976e-06	RSPH10B	7p22.1	1.56288e-05	ABHD18	4q28.2	0	GOT1	10q24.2	0.3	AC092535.5		0
MATN2	8q22.1-q22.2	8.08405e-06	TNFSF15	9q32	1.56232e-05	NR3C2	4q31.23	0	FIP1L1	4q12	0.3	FAM53A	4p16.3	0
ZNF384	12p13.31	8.08013e-06	SELENOTP1		1.55847e-05	DCLK2	4q31.23-q31.3	0	EXOC3L1	16q22.1	0.3	LETM1	4p16.3	0
EPHA7	6q16.1	8.07912e-06	AC015922.3		1.5564e-05	AC110813.1		0	BMP5	6p12.1	0.3	FGFR3	4p16.3	0
NTAQ1	8q24.13	8.07846e-06	RAE1	20q13.31	1.55582e-05	TRIM61	4q32.3	0	ENPP5	6p21.1	0.3	TACC3	4p16.3	0
TTC38	22q13.31	8.07483e-06	BHMT2	5q14.1	1.55546e-05	TLL1	4q32.3	0	DDX28	16q22.1	0.3	TMEM129	4p16.3	0
MAN1A2	1p12	8.06826e-06	MMRN1	4q22.1	1.55392e-05	CPE	4q32.3	0	CSF1	1p13.3	0.3	AC016773.1		0
CLCA1	1p22.3	8.05711e-06	CYSLTR1	Xq21.1	1.55262e-05	HADHAP1		0	AC099521.2		0.3	SLBP	4p16.3	0
ABCD3	1p21.3	8.03931e-06	C1QTNF2	5q33.3	1.55074e-05	MSMO1	4q32.3	0	STRIP1	1p13.3	0.3	AC147067.1		0
ADAMTS2	5q35.3	8.02933e-06	ACSF2	17q21.33	1.55002e-05	KLHL2	4q32.3	0	HAS3	16q22.1	0.3	NELFA	4p16.3	0
ACSS2	20q11.22	8.02407e-06	AL139095.2		1.54987e-05	TMEM192	4q32.3	0	SUCLG1	2p11.2	0.3	UVSSA	4p16.3	0
TTLL4	2q35	8.01747e-06	ADAMTS6	5q12.3	1.54814e-05	AC106872.2		0	MRPL19	2p12	0.3	MAEA	4p16.3	0
TMEM238L		8.01527e-06	PJA2	5q21.3	1.54652e-05	FAM218A		0	SLF2	10q24.31	0.3	CTBP1.DT		0
[truncated: 18,649 more rows]
