# Supplementary material for: Leveraging Multi-Model Machine Learning Algorithms for Tumor–Normal Classification and Discovery of Biomarkers in Colorectal Cancer Using Multi-Omics Data
Source: Cancers (Basel). 2026 May 7;18(10):1503. doi: 10.3390/cancers18101503 (PMC13204554; doi:10.3390/cancers18101503)
Supplement: Supplementary file 1 [file cancers-18-01503-s001.zip › SUPPLEMENTARY TABLE S2.xlsx]

## Sheet: Sheet1
RF_Feature	Chromosome_Position	MeanAbsSHAP_TEST	ET_Feature	Chromosome_Position	MeanAbsSHAP_TEST	GB_Feature	Chromosome_Position	MeanAbsSHAP_TEST	Feature	Chromosome_Position	MeanAbsSHAP_TEST
FAM161B	14q24.3	0.00577536	ARL6IP4	12q24.31	0.00322446	CADM3	1q23.2	8.24115	CADM3	1q23.2	1.40076
MIR497HG		0.00475401	RPL23AP42	3q26.1	0.00265987	GRIN2D	19q13.33	1.67843	GLP2R	17p13.1	0.95468
PINK1	1p36.12	0.00460878	AC090004.1		0.00264246	ETV4	17q21.31	0.127944	CDH3	16q22.1	0.88818
LDLRAD2	1p36.12	0.00459457	MED4.AS1		0.00253743	CDH3	16q22.1	0.108857	CLEC3B	3p21.31	0.646041
CDH3	16q22.1	0.00375461	AC023055.1		0.00249008	ENC1	5q13.3	0.0922611	PLPP1	5q11.2	0.560275
CLEC3B	3p21.31	0.00373416	ST13P4	13q14.2	0.00233424	ACAD8	11q25	0.0761009	ETV4	17q21.31	0.524367
CADM3	1q23.2	0.00356957	AC022400.7		0.002326	IDH3A	15q25.1	0.0743069	AC004707.1		0.31668
GLP2R	17p13.1	0.0033506	CDH3	16q22.1	0.00230336	SUCLG2P2		0.0722026	PPM1H	12q14.1-q14.2	0.230367
RNF112	17p11.2	0.00333853	AL662797.1		0.00227121	PPM1H	12q14.1-q14.2	0.066976	GRIN2D	19q13.33	0.121115
STBD1	4q21.1	0.00310057	AL096870.2		0.00227056	ELFN1.AS1		0.0441044	KRT80	12q13.13	0.0862304
PLP1	Xq22.2	0.00307292	AL138752.2		0.00205412	TRIB3	20p13	0.0324184	CNNM2	10q24.32	0.0785892
MAMDC2	9q21.12	0.00307014	RBM14.RBM4		0.00205203	PI4KAP2	22q11.21	0.0212286	PINK1	1p36.12	0.0624841
MOCS1	6p21.2	0.0030012	AL157935.2		0.00204074	SMAP1	6q13	0.0196123	ADH1B	4q23	0.0610386
TMOD1	9q22.33	0.00295431	NBPF19		0.00198578	AGAP5	10q22.2	0.0175019	ENC1	5q13.3	0.0560334
RRAS2P1		0.00288653	MIF	22q11.23	0.00193918	DDIAS	11q14.1	0.0161702	VWA2	10q25.3	0.0489076
PLCD4	2q35	0.00284394	HNRNPA1P7		0.00189182	NPIPA1	16p13.11	0.0129123	TMEM151B	6p21.1	0.0479544
ULBP3	6q25.1	0.00263982	MTMR3	22q12.2	0.00183039	ZC3H14	14q31.3	0.0110545	MMP7	11q22.2	0.0426922
ETV4	17q21.31	0.00260007	MRM2	7p22.3	0.00180548	GLP2R	17p13.1	0.00698032	ULBP3	6q25.1	0.036112
AC004707.1		0.00256539	AC012651.1		0.0017472	KRT80	12q13.13	0.00607132	FAM161B	14q24.3	0.0345819
DAAM2	6p21.2	0.00256328	U2AF1L5		0.00172886	OPN3	1q43	0.00262173	CAMTA2	17p13.2	0.0278754
TCF21	6q23.2	0.00253409	INO80B	2p13.1	0.00164452	TMIGD1	17q11.2	0.00226073	LGI4	19q13.12|19q13.11	0.0249221
ASPA	17p13.2	0.00252209	BCL2L2.PABPN1		0.00164325	SLC17A4	6p22.2	0.00220776	IDH3A	15q25.1	0.0248407
HAUS7	Xq28	0.00250479	C17orf49		0.00163824	CHP2	16p12.2	0.00209803	PRIMA1	14q32.12	0.023975
MET	7q31.2	0.00245541	RPL26P19		0.00162875	ZNF90	19p12	0.00204827	SMYD3	1q44	0.0227717
PDE2A	11q13.4	0.00242797	PCDHGB1	5q31.3	0.00158164	PDE9A	21q22.3	0.00201868	NUS1P1		0.0181026
CBX7	22q13.1	0.0023682	RPL17	18q21.1	0.00153936	ANKS1A	6p21.31	0.00138827	TRIP13	5p15.33	0.0171755
CEMIP	15q25.1	0.0022254	STBD1	4q21.1	0.00153323	CXCL8	4q13.3	0.00119154	ACAD8	11q25	0.0160827
ENC1	5q13.3	0.0021855	PLCD4	2q35	0.00153082	ETFDH	4q32.1	0.00116013	C12orf66		0.015691
TMEM151B	6p21.1	0.00213455	AC120057.3		0.00153071	TMEM185B	2q14.2	0.000977225	SCGN	6p22.2	0.0138551
VAMP2	17p13.1	0.00210376	STAG3L5P.PVRIG2P.PILRB		0.0015235	CA1	8q21.2	0.000913361	TCF21	6q23.2	0.0130445
TLCD4.RWDD3		0.00207839	AC016876.2		0.00151776	PDCL	9q33.2	0.000863005	RDH5	12q13.2	0.0129422
POLR1B	2q14.1	0.00207219	ZBED6	1q32.1	0.00151772	FGFR2	10q26.13	0.000823459	ARHGEF25	12q13.3	0.011875
MAL	2q11.1	0.00204368	AC073548.1		0.00147132	SLC51B	15q22.31	0.000804085	GSTM4	1p13.3	0.0104055
AP006621.1		0.0020144	ATP5MF.PTCD1		0.0014591	DGAT2	11q13.5	0.000802141	WNT2	7q31.2	0.00968132
NKX2.3		0.00197505	MYG1	12q13.13	0.00144924	ACOX1	17q25.1	0.000760458	SKA3	13q12.11	0.00842449
FAM107A	3p14.3-p14.2	0.00195083	AC011603.2		0.00144883	UGT2B15	4q13.2	0.000709223	X		0.00763877
KRT80	12q13.13	0.00189665	TSNAX.DISC1		0.00143695	ADH1C	4q23	0.000661265	MET	7q31.2	0.00746647
SERF1B	5q13.2	0.00185756	TMEM151B	6p21.1	0.00142288	AHNAK	11q12.3	0.000596825	MMP11	22q11.23	0.00719884
AC037459.2		0.00184814	SLC39A1	1q21.3	0.00142125	IGKV2D.28		0.000558236	NEBL	10p12.31	0.00683085
PCAT1		0.00183729	AMT	3p21.31	0.00141813	SLC22A5	5q31.1	0.00054876	NDRG2	14q11.2	0.00589782
CALM2P3		0.00180206	PFDN5	12q13.13	0.00141783	PHLPP2	16q22.2	0.000495941	CIPC	14q24.3	0.005743
ABCA8	17q24.2	0.00179262	PLSCR3	17p13.1	0.0014166	CA7	16q22.1	0.000490343	PLCD4	2q35	0.00566493
MACC1	7p21.1	0.0017883	AC040162.3		0.00141367	SEMA6A	5q23.1	0.000476483	SH3TC2	5q32	0.00550486
AP003352.1		0.00178792	AC009690.1		0.00141155	UGT1A8	2q37.1	0.000463238	WASH9P		0.00550099
RPL23AP42	3q26.1	0.00178287	PTP4A1	6q12	0.00140776	TMEM171	5q13.2	0.000453452	EPHX4	1p22.1	0.00529647
CHMP4A		0.00176209	GLP2R	17p13.1	0.00140518	PMAIP1	18q21.32	0.000414187	STX18.AS1		0.00528807
SOX10	22q13.1	0.00176196	AC113404.3		0.00138679	NR1H4	12q23.1	0.000411982	PACC1	1q32.3	0.00523826
ATP6V1G2	6p21.33	0.00174682	HERC3	4q22.1	0.00138675	IGKV1D.39		0.000401472	STRA6	15q24.1	0.00520972
AP002990.1		0.0017452	SPATA21	1p36.13	0.00138607	AHCYL2	7q32.1	0.000382372	COL11A1	1p21.1	0.00513417
ZFHX2.AS1		0.00168465	AL117209.1		0.00138148	SOS2	14q21.3	0.000364523	SOX10	22q13.1	0.0049151
AC034102.1		0.00167366	SPOUT1	9q34.11	0.00137233	SLC26A2	5q32	0.000364498	GNG7	19p13.3	0.00488217
CNNM2	10q24.32	0.00167209	TAF10	11p15.4	0.00136754	RTL10	22q11.21	0.00035919	CST1	20p11.21	0.00482183
PPM1H	12q14.1-q14.2	0.00163979	AC137630.1		0.00136634	HSPA12A	10q25.3	0.000357491	ADAM33	20p13	0.00467146
TRIP13	5p15.33	0.00162392	AP001267.1		0.00136548	PBLD	10q21.3	0.000353203	SNX1	15q22.31	0.00408946
PDZD4	Xq28	0.00159283	AC097382.2		0.00136522	ATP6V1E2	2p21|2p16-p12	0.000349782	MAL	2q11.1	0.00395321
TMEM100	17q22	0.00158189	AC099560.2		0.00135576	RAB20	13q34	0.000349423	AL365330.1		0.00392553
FGFBP2		0.00157327	AL354740.1		0.00134987	IGKV1.16		0.000331221	WASH7P		0.0038826
ADHFE1	8q13.1	0.00157162	AC004707.1		0.00134717	ADAMDEC1	8p21.2	0.000326756	PRPH	12q13.12	0.00373606
ERCC5	13q33.1	0.00155535	SEMA3F.AS1		0.00133411	STAT3	17q21.2	0.000316494	MAGOHB	12p13.2	0.00365631
ADAM33	20p13	0.00155135	SLC5A2	16p11.2	0.00131372	ADAM28	8p21.2	0.000315993	KRT23	17q21.2	0.00358995
NFE2L3	7p15.2	0.00154326	AGAP5	10q22.2	0.00129768	EPB41L3	18p11.31	0.000315951	FNDC10	1p36.33	0.00357244
CASKIN1	16p13.3	0.00153654	AL109811.1		0.00128827	NANP	20p11.21	0.000310684	SYNC	1p35.1	0.00346197
ADH1B	4q23	0.0014716	KIF1C.AS1		0.0012816	RGS16	1q25.3	0.000304167	CEMIP	15q25.1	0.00345203
PLPP1	5q11.2	0.00145835	RPL9P7		0.0012667	RMDN2	2p22.2	0.000291798	POLR1B	2q14.1	0.00337482
AGAP5	10q22.2	0.00144891	SCAND2P		0.00123612	TDP2	6p22.3	0.000281529	SCARA5	8p21.1	0.00317786
PRIMA1	14q32.12	0.00144433	RPS27AP5		0.00122709	POLR1F	7p21.1	0.000280189	IP6K3	6p21.31	0.00306773
ZNF8.ERVK3.1		0.00144194	RBM34	1q42.3	0.00122676	DBNDD1	16q24.3	0.000277821	AP006222.1		0.00298775
ARHGEF25	12q13.3	0.00140713	AC104938.1		0.00119847	MYO1D	17q11.2	0.000271736	TPPP2	14q11.2	0.00297296
CASC19		0.00138178	IPO4	14q12	0.00119066	KAT2B	3p24.3	0.000264735	TMOD1	9q22.33	0.00273527
AC073548.1		0.00137783	SNX15	11q13.1	0.00118866	TMEM131	2q11.2	0.000259384	PLPP3	1p32.2	0.00268109
AC007780.1		0.00137379	VIM.AS1		0.00118527	TMEM236	10p12.33	0.000255783	TLE5	19p13.3	0.00259674
SUN2	22q13.1	0.00137015	BCAP29	7q22.3	0.00118358	AGAP1	2q37.2	0.000245501	SAPCD1.AS1		0.00258773
AL137127.1		0.00136465	SUPT4H1	17q22	0.00117863	EIF5A2	3q26.2	0.000245003	AC084880.1		0.00256865
PRPH	12q13.12	0.00135464	AC064799.1		0.00117312	PSRC1	1p13.3	0.000243558	KLHL35	11q13.4	0.002548
FTH1P7		0.00134943	ERCC5	13q33.1	0.00116541	UGT2B17	4q13.2	0.000242903	NUP43	6q25.1	0.00254251
AP001267.1		0.00134625	AC079447.1		0.00115951	NXPE4	11q23.2-q23.3	0.000240428	MROH7	1p32.3	0.00252577
MTHFD1L	6q25.1	0.00133804	AC109460.3		0.00115916	SFXN3	10q24.31	0.000237136	NAP1L2	Xq13.2	0.0025041
AC116913.1		0.00133578	AC010273.2		0.00114474	RNF24	20p13	0.000235155	SUCLG2P2		0.00249761
AC020978.7		0.00131325	AC138028.4		0.00113481	IGKV3D.20		0.000233425	AL627309.5		0.00244216
PLPP3	1p32.2	0.00128964	AC011330.1		0.00113095	TSEN15	1q25.3	0.000232857	KAT5	11q13.1	0.00240224
SNX15	11q13.1	0.00128255	EIF3C	16p11.2	0.00112944	TCEANC2	1p32.3	0.000230486	SMAP1	6q13	0.00233606
BCKDHA	19q13.2	0.00128253	AC007040.2		0.00112605	GAB1	4q31.21	0.000225793	CLPB	11q13.4	0.00230993
SLC7A6OS	16q22.1	0.00128215	RPL23AP2		0.00112172	MRPS23	17q22	0.000222716	MTATP8P1		0.00230463
AC068946.1		0.00125616	CASKIN1	16p13.3	0.00111482	GEMIN4	17p13.3	0.000214344	FAM107A	3p14.3-p14.2	0.00226075
MORF4L1P1		0.00125059	C1QTNF3.AMACR		0.00110884	NBPF11	1q21.2	0.0002142	TMEM63C	14q24.3	0.00225911
BCL2L2	14q11.2	0.00124634	MRPL38	17q25.1	0.00109439	CDC14A	1p21.2	0.000213612	THAP3	1p36.31	0.00225307
SUPT4H1	17q22	0.00123781	NOP2	12p13.31	0.0010931	PHC2	1p35.1	0.000212844	AC073254.1		0.00222688
DNAJC19P9		0.00122292	POC1B.GALNT4		0.00108598	APOLD1	12p13.1	0.000212303	TOMM40L	1q23.3	0.00218683
AC107081.1		0.00121884	AL022328.4		0.00104909	ZNF836	19q13.41	0.0002105	MTFR1L	1p36.11	0.00214302
AC106872.2		0.00121772	PLP1	Xq22.2	0.00102454	CRACD	4q12	0.000210416	XRCC2	7q36.1	0.00212447
PCDHGA12	5q31.3	0.00121771	AC107081.1		0.00101958	SLC39A3	19p13.3	0.000207439	NUP155	5p13.2	0.00212176
DPH1	17p13.3	0.00119406	HNRNPA3P6		0.00101359	SCD	10q24.31	0.000205341	TOM1L2	17p11.2	0.0021189
MYG1	12q13.13	0.00118576	PRAL		0.00100147	DUSP4	8p12	0.000204555	LINC01132		0.00211545
AL662797.1		0.00118331	AL035411.1		0.000997308	NAT14	19q13.42	0.000202605	CXCL11	4q21.1	0.00209544
PRRT1	6p21.32	0.00117915	RPS26P58		0.000996091	SPATA33	16q24.3	0.000201308	DACH1	13q21.33	0.00207743
ABHD16A	6p21.33	0.00116685	AC144548.1		0.000995506	C1orf216	1p34.3	0.000198844	HS6ST1P1		0.00206993
PRR11	17q22	0.00115266	TM9SF1	14q12	0.000984848	ZNF816	19q13.41	0.000197242	LPCAT3	12p13.31	0.00201937
SNX32	11q13.1	0.00114962	PRR29	17q23.3	0.000982266	HADHB	2p23.3	0.000192988	MT2P1		0.00200432
AC245052.4		0.00114506	PRIMA1	14q32.12	0.000971077	MEX3A	1q22	0.000190832	MSX2	5q35.2	0.0019919
COQ8A	1q42.13	0.00113311	ARHGAP27P1.BPTFP1.KPNA2P3		0.000963422	NBPF8		0.000186765	SH3BGR	21q22.2	0.00196594
AL158801.4		0.00112638	GABARAP	17p13.1	0.000958531	ACADM	1p31.1	0.000186585	SMYD2	1q32.3	0.00195957
AL138752.2		0.00112381	AC114490.1		0.000956718	POLR1G	19q13.32	0.00018093	FOXD3	1p31.3	0.00194419
CXCR5	11q23.3	0.00112038	AC020900.1		0.000947339	AKR7A2P1		0.000179928	RAB6D	2q21.1	0.00194227
FAM156B		0.0011111	DDTL	22q11.23	0.000925189	AP3S2	15q26.1	0.000179353	DCTN1	2p13.1	0.00192915
AC004057.1		0.00110777	DAAM2	6p21.2	0.000919376	KIF16B	20p12.1	0.000175852	SND1	7q32.1	0.00191355
AL080276.2		0.00110287	AC105020.6		0.000915118	TEX261	2p13.3	0.000175537	AL139423.1		0.0018967
CLDN1	3q28	0.00109773	UBE2E4P		0.000908329	SEMA6D	15q21.1	0.000175482	CBFB	16q22.1	0.00188307
PCBP1.AS1		0.00109114	AC037459.2		0.000906142	USP9X	Xp11.4	0.000175412	AL031282.2		0.00186202
RAB4B	19q13.2	0.00105513	NPM1P24		0.000903164	CBX1	17q21.32	0.000174727	SLC25A35	17p13.1	0.00186125
RPS27AP5		0.00103407	AP003352.1		0.000895964	UBFD1	16p12.2	0.00017408	TOX4	14q11.2	0.00180564
AL353807.3		0.00103257	AC245052.4		0.000889832	MIA2	14q21.1	0.000171443	FENDRR		0.00178204
NEBL	10p12.31	0.00100613	AP002490.1		0.000889414	MTRNR2L12		0.000170854	EGLN1	1q42.2	0.00174442
CSPG4P12		0.000997401	ZNF8.ERVK3.1		0.000879816	NBPF10	1q21.1	0.000170044	SOX4	6p22.3	0.00170122
AC097382.2		0.000994541	AC020915.4		0.000874517	CBX4	17q25.3	0.000167399	ZSCAN18	19q13.43	0.00168766
RPL26P19		0.000993687	AC004922.1		0.000871753	LUC7L2	7q34	0.000167336	SRPX	Xp11.4	0.00161129
PCDHGC5	5q31.3	0.000985121	PSMC1P1		0.000865419	ATP8B1	18q21.31	0.000163586	EREG	4q13.3	0.00158562
CSE1L	20q13.13	0.000984041	STX16.NPEPL1		0.000845628	UGP2	2p15	0.000159402	ADAM12	10q26.2	0.00158495
MFSD11	17q25.1-q25.2	0.000976002	RNF103.CHMP3		0.000843886	SDHAP1	3q29	0.000154002	RPS15AP11		0.00152189
NGRN	15q26.1	0.000971853	ANKHD1.EIF4EBP3		0.000840261	C20orf27		0.000153197	CRNDE		0.00152033
AC138969.1		0.000960658	AC010761.1		0.000837798	MAGI3	1p13.2	0.000152767	CCT8P1		0.00146674
RASA4B	7q22.1	0.00095513	RNASEK		0.000831169	C1orf198	1q42.2	0.000150178	MPI	15q24.1-q24.2	0.00146047
IL6R	1q21.3	0.000952787	SPNS1	16p11.2	0.000827713	HHLA2	3q13.13	0.000149347	PXN	12q24.23	0.00145132
TMEM200B	1p35.3	0.000942479	GPS2	17p13.1	0.000826227	WIPI1	17q24.2	0.000139472	MT.TT		0.00143677
SEMA3F.AS1		0.000929257	AC005520.1		0.000823502	NBPF12	1q21.1	0.000139339	COL10A1	6q22.1	0.00137917
SERF1A		0.000926212	TMED7.TICAM2		0.000820011	DUSP14	17q12	0.000137011	LRRC75A	17p11.2	0.00135187
GSTM2	1p13.3	0.000924046	AP005329.1		0.000816934	DMXL1	5q23.1	0.000136687	CHCHD2P6		0.00135153
SH3BGR	21q22.2	0.000922508	FSCN3	7q32.1	0.000816716	HS3ST1	4p15.33	0.000132983	NOTUM	17q25.3	0.00134719
AL355472.2		0.000920881	AL353807.3		0.000814343	NPIPB12	16p11.2	0.000132128	LINC01836		0.0013446
GNG7	19p13.3	0.000919524	AC025682.1		0.000810146	CCND1	11q13.3	0.000128385	DNAJC11	1p36.31	0.0013397
PXN.AS1		0.000909271	TLCD4.RWDD3		0.000802957	CLCA4	1p22.3	0.000124656	RAF1	3p25.2	0.00133764
RNASE4	14q11.2	0.000885151	PKD1P4		0.00080275	ZNF626	19p12	0.000122076	CHCHD3P3		0.00132285
RTEL1	20q13.33	0.000874903	RPS26P6		0.000802282	AJUBA	14q11.2	0.000121837	CENPL	1q25.1	0.00132053
CAMTA2	17p13.2	0.000860298	AC021739.2		0.000798592	GSTM4	1p13.3	0.000121403	TMEM240	1p36.33	0.00131685
PKD1P6.NPIPP1		0.000855205	AC016026.1		0.000796054	WASHC2A	10q11.23	0.000119259	UBB	17p11.2	0.00129667
AC138028.4		0.000852449	GNG10	9q31.3	0.000793951	TMEM41A	3q27.2	0.000117097	C1QL1	17q21.31	0.00128767
C18orf32	18q21.1	0.000851263	EIF3FP3		0.000791948	ZNF555	19p13.3	0.000116373	SSBL3P1		0.00128502
FTH1P8		0.000841808	CHMP4A		0.000784136	DND1P1		0.00011501	PBX4	19p13.11	0.00126983
PIANP	12p13.31	0.000834162	AL512844.1		0.000781525	NTMT1	9q34.11	0.000108498	TMEM220	17p13.1	0.00123692
AP3S2	15q26.1	0.000828983	AP002990.1		0.000768864	ZNF880	19q13.41	0.000108312	ESM1	5q11.2	0.00123461
AL161452.1		0.000825901	CDC42EP2	11q13.1	0.000762202	ARPC4	3p25.3	0.000105966	TOPBP1	3q22.1	0.0012299
AP000688.1		0.000822909	GTF2H4	6p21.33	0.000761052	ZNF429	19p12	0.000105218	PPAT	4q12	0.00121571
AC118553.2		0.000816006	NPIPA2		0.000760405	PDE8A	15q25.3	0.000105216	PXMP2	12q24.33	0.00119279
GPS2	17p13.1	0.000809084	AC244197.3		0.000757142	NPIPB3	16p12.2	0.000104071	HOXD1	2q31.1	0.00119174
PCSK2	20p12.1	0.000808187	AC068580.4		0.000754199	SPDYE1	7p13	9.80235e-05	PRSS22	16p13.3	0.00118991
AC083798.2		0.000807476	DDX47	12p13.1	0.000753968	PIP5K1B	9q21.11	9.54475e-05	FXYD6	11q23.3	0.00117968
HYPK	15q15.3	0.000805922	AP002807.1		0.000752557	PPIP5K2	5q21.1	9.54234e-05	GALNT6	12q13.13	0.00116427
AP005018.2		0.000803278	AL391650.1		0.000751814	IFNGR2	21q22.11	9.51106e-05	SPNS3	17p13.2	0.00115995
LGI4	19q13.12|19q13.11	0.000800045	AC007238.1		0.000747086	SMG1	16p12.3	9.46549e-05	TSPAN7	Xp11.4	0.00114571
AC016582.2		0.00079703	PSMA2	7p14.1	0.000746894	ZNF28	19q13.41	9.44016e-05	CSE1L	20q13.13	0.00113853
MTCP1	Xq28	0.000795937	AP001160.1		0.000746467	C12orf73		9.38483e-05	CCDC85C	14q32.2	0.00113785
AL354733.3		0.000793585	AC008635.1		0.00074579	PHKA2	Xp22.13	9.37411e-05	GCNT2	6p24.3-p24.2	0.00109373
SERHL		0.000792732	RGPD5		0.000745055	ZNF43	19p12	9.36602e-05	CIRBP	19p13.3	0.0010875
DDX47	12p13.1	0.000788693	AC245060.4		0.000744834	ZNF718	4p16.3	9.36564e-05	FIGNL1	7p12.2	0.00107939
RPL17	18q21.1	0.000786209	AC113935.1		0.000742796	POLR3K	16p13.3	9.35004e-05	KIF1C	17p13.2	0.00107077
AC135050.7		0.000785477	PP7080		0.000740535	TNFSF9	19p13.3	9.34419e-05	PLIN1	15q26.1	0.00107011
PTOV1.AS1		0.000780541	BCLAF1P2		0.00073566	ZNF253	19p13.11	9.3426e-05	SLC9A7	Xp11.3|Xp11.3	0.00106627
SLC3A1	2p21	0.000780165	RPL13AP5		0.00073487	CDR2L	17q25.1	9.33763e-05	TMEM236	10p12.33	0.00105915
NCAM1	11q23.2	0.000770435	COQ8A	1q42.13	0.000733793	HEATR5A	14q12	9.33056e-05	ATP1A2	1q23.2	0.00105897
AC016026.1		0.000761756	AC137630.2		0.00073191	GNB1L	22q11.21	9.32852e-05	AL391807.1		0.00105649
AC087164.2		0.000761514	ANKHD1	5q31.3	0.000729795	AGTRAP	1p36.22	9.32844e-05	F2R	5q13.3	0.00103589
PTOV1.AS2		0.000760897	TTC4	1p32.3	0.000727908	MAGEF1	3q27.1	9.32786e-05	RAB22A	20q13.32	0.00101667
PACC1	1q32.3	0.000760439	NPIPB6	16p12.1	0.000727133	ANO10	3p22.1-p21.33	9.26323e-05	TNS2	12q13.13	0.00101531
TEN1.CDK3		0.000752171	PRPH	12q13.12	0.000726656	FMO4	1q24.3	9.21229e-05	FOXP3	Xp11.23	0.00100215
AC099560.2		0.000749423	ATP6V0C	16p13.3	0.000726265	IGHV3.11		9.19476e-05	ETFB	19q13.41	0.000996676
ZBED6	1q32.1	0.000731559	SENP3.EIF4A1		0.000726159	ETF1	5q31.2	8.84277e-05	RNF187		0.000984502
C1QTNF3.AMACR		0.000729316	AL365205.1		0.000726088	ANKRD36BP2		8.78383e-05	MIR6859.1		0.000983385
NDST2	10q22.2	0.000724447	STIMATE.MUSTN1		0.000724217	IGHV3.15		8.49329e-05	SLC35E2B	1p36.33	0.000976831
AC053503.3		0.000716496	TRIP13	5p15.33	0.000722519	FAM120A	9q22.31	8.43863e-05	DLST	14q24.3	0.000975645
PRAL		0.00071366	PCDHGA3	5q31.3	0.000721221	UTP23	8q24.11	8.36175e-05	UQCR10	22q12.2	0.000971834
PCDHGA3	5q31.3	0.000712463	FAM107A	3p14.3-p14.2	0.000720477	SETD7	4q31.1	8.32755e-05	TREM2	6p21.1	0.000962244
ENSAP2		0.000711109	X		0.000719309	UBE2F	2q37.3	8.3197e-05	HIGD1AP1		0.000958703
SNX1	15q22.31	0.000710602	PCDHGB4	5q31.3	0.000718497	PRPF8	17p13.3	7.15148e-05	CTHRC1	8q22.3	0.000956652
AMT	3p21.31	0.000709153	RABGEF1	7q11.21	0.000712995	TTL	2q14.1	7.13749e-05	EFCAB11	14q32.11	0.000952136
NAP1L2	Xq13.2	0.000705341	AC007780.1		0.000712111	CETN2	Xq28	7.13683e-05	SPECC1L	22q11.23	0.000948994
SPNS1	16p11.2	0.000703139	EIF3CL	16p12.1	0.000711239	RPUSD4	11q24.2	7.11212e-05	TUBB4A	19p13.3	0.000945526
AC087289.1		0.000698105	RASA4	7q22.1	0.000710239	MUC4	3q29	5.96666e-05	OLR1	12p13.2	0.000926068
AC244197.3		0.000697994	POLR2J3	7q22.1	0.000709277	ZNF737	19p12	5.96569e-05	CXCL9	4q21.1	0.000921845
CSNK2A3	11p15.4	0.000697831	RPS17	15q25.2	0.000705847	FSTL3	19p13.3	5.95858e-05	MTHFD1L	6q25.1	0.000917964
AC132872.4		0.000697685	CMTM5	14q11.2	0.000705456	SNHG1		5.95687e-05	KCNIP4	4p15.31-p15.2	0.000904702
CHP2	16p12.2	0.000693982	AC044849.1		0.00070136	TDRD7	9q22.33	5.79414e-05	MTMR10	15q13.3	0.000900583
AL391650.1		0.000692857	CHTF8	16q22.1	0.000700768	NBEAL1	2q33.2	5.19825e-05	GRIK3	1p34.3	0.000900012
AL355472.1		0.000691141	GTF2IP1		0.000697251	TRPM6	9q21.13	5.02422e-05	DPT	1q24.2	0.00089955
BCL2L2.PABPN1		0.000688529	WDR73	15q25.2	0.000696436	GTPBP3	19p13.11	4.93195e-05	SH2D7	15q25.1	0.000897337
BBS1	11q13.2	0.000684607	PIK3R2	19p13.11	0.000694971	MARVELD2	5q13.2	4.75698e-05	FOXF2	6p25.3	0.000884378
AC004918.1		0.000680026	PINK1.AS		0.000691563	PPARGC1A	4p15.2	4.75356e-05	SPTBN2	11q13.2	0.000881661
PCDHGB1	5q31.3	0.000679064	ANKRD23	2q11.2	0.000688829	MAOA	Xp11.3	4.75346e-05	ZNF131	5p12	0.000857659
ANKRD23	2q11.2	0.000678754	RPL21	13q12.2	0.000687508	SPDYE18		4.33445e-05	DTL	1q32.3	0.000854743
EGLN2	19q13.2	0.000672556	FAM161B	14q24.3	0.000683473	GTF2H2	5q13.2	4.20612e-05	PDCD4	10q25.2	0.000852882
AL365205.1		0.00067154	AL031282.2		0.000682698	SMARCE1	17q21.2	4.14237e-05	BLACAT1		0.000846445
RPS17	15q25.2	0.000670257	PCBP2.OT1		0.000681	CTAGE4	7q35	3.75444e-05	RPN2	20q11.23	0.000843678
MEMO1P1		0.000668811	AL671883.2		0.000678886	ANKRD36B	2q11.2	3.64156e-05	MRGPRF.AS1		0.000837711
RPL22P1		0.000663411	ZFHX2.AS1		0.000677056	KIF13B	8p12	3.62585e-05	DLSTP1		0.000835417
ARPC1B		0.000657884	AC135048.4		0.000675728	GBA3	4p15.2	3.61216e-05	MTCO1P12		0.000834251
TTC4	1p32.3	0.000651989	MAL	2q11.1	0.000674587	ZNF700	19p13.2	3.57769e-05	MMP23A		0.000828494
RAF1	3p25.2	0.00064895	CADM3	1q23.2	0.000672029	MIR635		3.57327e-05	AC005358.1		0.000823421
ATF7.NPFF		0.000645605	EIF4EP2		0.000670861	SNORD100		3.56747e-05	CASC19		0.000818488
FAM156A		0.000645011	AC007686.3		0.000670383	HS2ST1	1p22.3	2.67034e-05	SPATA12	3p14.3	0.00080904
AC008894.2		0.000644227	SARNP	12q13.2	0.000665366	ZNF254	19p12	2.61886e-05	NCAM1	11q23.2	0.000789694
JMJD7.PLA2G4B		0.000643832	RDH5	12q13.2	0.000665009	MON2	12q14.1	2.53524e-05	RRAS2P1		0.000786057
PPT2.EGFL8		0.000642656	ARPC1B		0.000664974	ZNF595	4p16.3	2.48557e-05	GRHL3	1p36.11	0.000784339
SPECC1L	22q11.23	0.000638784	SRCAP	16p11.2	0.000660878	WASHC2C	10q11.22	2.46706e-05	RBL1	20q11.23	0.000783819
UBE2E4P		0.000637367	TAX1BP3	17p13.2	0.000659388	IGHV3.7		2.41037e-05	NR4A1AS		0.000779993
ENO3	17p13.2	0.000637296	AC090114.1		0.000656998	PHKB	16q12.1	2.39982e-05	USP2	11q23.3	0.000774246
AC113935.1		0.000636784	SERF1A		0.000656649	ZNF493	19p12	2.39647e-05	MYBL2	20q13.12	0.00077097
CCNK	14q32.2	0.000634622	AC025165.1		0.000655181	ZFP91	11q12.1	2.392e-05	SDHDP6		0.000770629
URAHP		0.000631358	DPP9.AS1		0.000655011	NBPF15	1q21.1	2.39045e-05	HSPB6	19q13.12	0.000767706
YBX1P1		0.000629313	ST6GALNAC6	9q34.11	0.000653864	ZNF137P	19q13.41	2.38887e-05	PIANP	12p13.31	0.000766745
B3GNT4	12q24.31	0.000627358	ZACN	17q25.1	0.000653658	TPD52L2	20q13.33	2.38782e-05	SLC25A34	1p36.21	0.000766214
PINK1.AS		0.000625495	AC116913.1		0.000653442	AC139795.1		2.38753e-05	MAFG.DT		0.000765022
RPSAP58		0.000625089	AC009133.1		0.000653122	SMG1P5		2.38702e-05	SET	9q34.11	0.000763664
SNURF	15q11.2	0.000623682	WDR83	19p13.13	0.000652133	AC005154.2		2.38239e-05	ALG12	22q13.33	0.000761072
RDH5	12q13.2	0.000622831	TXNDC5	6p24.3	0.000649076	ITFG1	16q12.1	1.3603e-05	PRIM2	6p11.2	0.000760188
PLSCR3	17p13.1	0.000619374	AL354733.3		0.000646732	ZNF808	19q13.41	1.28685e-05	GMPSP1		0.000758629
COX20	1q44	0.000617324	AL137127.1		0.000643403	EXOC6B	2p13.2	1.27226e-05	AC113935.1		0.000753735
SCGN	6p22.2	0.000616249	AP000346.2		0.000642841	UBR2	6p21.1	1.24201e-05	TM9SF4	20q11.21	0.000752888
TRIB3	20p13	0.000615597	PCDHGC5	5q31.3	0.000641933	TXNDC11	16p13.13	1.18015e-05	HTR1D	1p36.12	0.00074624
EMILIN3	20q12	0.00061441	CTC.338M12.4		0.00064043	FTH1P11		7.43083e-18	MAOA	Xp11.3	0.000734287
AC113404.3		0.000613505	PHKA2.AS1		0.000639524	ANKMY2	7p21.1	6.25667e-18	GPER1	7p22.3	0.000727631
PLA2G4B		0.000612618	AC015802.6		0.000638512	BFSP1	20p12.1	5.8574e-18	ATG9A	2q35	0.000723437
CLN3	16p12.1	0.000612039	CDC42P6		0.000637483	MIR196A1	17q21.32	4.82085e-18	AF111169.3		0.000720709
CRELD1	3p25.3	0.000611933	RPL7AP66		0.000637312	SERPINA6	14q32.13	4.39061e-18	POLR3C	1q21.1	0.000719799
SCARA5	8p21.1	0.000608448	MAMDC2	9q21.12	0.000636352	KSR1	17q11.2	4.24912e-18	TPO	2p25.3	0.000719424
AL928654.3		0.000608417	MTCP1	Xq28	0.000636195	ZRSR2	Xp22.2	3.69756e-18	VAC14.AS1		0.000714322
TSTD2	9q22.33	0.00060489	LY6G5B	6p21.33	0.000634604	AL445231.1		3.16679e-18	AC130689.1		0.000711356
AC011330.1		0.0006043	AC009060.1		0.000634106	NPIPB5	16p12.2	3.11877e-18	NBEAL1	2q33.2	0.000707587
GREM2	1q43	0.00060253	CASC19		0.000633265	ERICD		3.08706e-18	OLA1P1		0.000703939
AC011979.1		0.000601502	SCGN	6p22.2	0.000627869	AL445931.1		3.07055e-18	CNR1	6q15	0.000703901
FTH1P2		0.000600015	GTF2IRD1P1		0.00062724	RHOD	11q13.2	2.95143e-18	STAG3L3	7q11.23	0.00070334
GABARAP	17p13.1	0.000597909	RPL15P3		0.000626615	AC022150.2		2.87846e-18	HMGB1P10		0.000699838
BEST4	1p34.1	0.000594802	RRN3P2		0.000626025	MAF1	8q24.3	2.72778e-18	CACNA1H	16p13.3	0.00069943
VWA2	10q25.3	0.000593866	TLK2P1		0.000625791	ZMYM4	1p34.3	2.65027e-18	NKX2.3		0.000696452
AC009690.2		0.000593545	SHLD2P1	10q11.22	0.000625484	ELAPOR1	1p13.3	2.43421e-18	HLCS	21q22.13	0.000695387
A2M.AS1		0.000591306	IGFBP7.AS1		0.000625251	AL158834.2		2.05896e-18	AP005018.2		0.000694752
VDAC2P5		0.000589817	PCSK2	20p12.1	0.000624652	BET1	7q21.3	1.94591e-18	PPP2R5B	11q13.1	0.000688516
AC069281.2		0.00058474	RNPS1P1		0.000623066	DEDD2	19q13.2	1.89829e-18	LINC00526		0.000685383
AC083862.1		0.000581825	GUSBP11		0.000621807	DPEP1	16q24.3	1.8541e-18	PINK1.AS		0.000685134
AC004922.1		0.000581111	BBS1	11q13.2	0.000620918	SLC38A10	17q25.3	1.28574e-18	SLC4A5	2p13.1	0.00068203
FTH1P20		0.00057736	AC073896.4		0.00061908	SYNPR.AS1		1.28332e-18	WASF4P	Xp11.23	0.000682003
BCAP29	7q22.3	0.000576892	GATD3A		0.00061656	MAP1LC3B	16q24.2	1.18498e-18	SVOP	12q24.11	0.000680817
ST13P19		0.000570833	CASTOR1	22q12.2	0.000614759	RHEBP2		1.17747e-18	AC010976.2		0.00067937
AC107871.1		0.000570342	ST13P6		0.000614135	JUP	17q21.2	1.14222e-18	OGFRP1		0.000678709
SLC39A1	1q21.3	0.000568575	FTH1P11		0.000614088	AC007342.8		1.06975e-18	SLC18A2	10q25.3	0.000678523
TOP3B	22q11.22	0.000566222	WBP1	2p13.1	0.000614051	MORN4	10q24.2	1.03501e-18	PPARGC1B	5q32	0.000675259
HPCA	1p35.1	0.000561894	AL161452.1		0.000612699	CBLL1	7q22.3	1.03156e-18	YWHAZP6		0.000671775
SERBP1P1		0.000560357	AC008770.2		0.000611346	OPA3	19q13.32	9.69953e-19	DMAC2L	14q21.3	0.000671714
MPPE1	18p11.21	0.000559932	EIF4A1	17p13.1	0.000611164	FKRP	19q13.32	9.67027e-19	ASPA	17p13.2	0.000671231
AP001160.1		0.000558551	AC016582.2		0.000610901	DDIT4	10q22.1	9.62911e-19	RPL13AP25	13q14.3	0.000668973
TSPAN7	Xp11.4	0.000554654	CTNND1	11q12.1	0.000609994	SLC6A16	19q13.33	8.76688e-19	AC010538.1		0.000668532
MPZ	1q23.3	0.000551908	NPEPPSP1		0.000609864	AC021218.1		8.28191e-19	C10orf88B	10q26.13	0.000667461
LSMEM2	3p21.31	0.000549621	AL591806.2		0.000607312	DTNBP1	6p22.3	7.99828e-19	CPEB1	15q25.2	0.000667389
EIF3CL	16p12.1	0.000544539	PDE4C	19p13.11	0.000604364	KRT8P12		7.91294e-19	NFE2L1	17q21.32	0.000665535
BOLA2.SMG1P6		0.000543785	AC002401.1		0.000603363	AC009245.1		7.7274e-19	SINHCAF	12p11.21	0.00066421
KLHL35	11q13.4	0.00054172	MORF4L1P1		0.000599662	CCDC162P	6q21	7.6947e-19	PCAT1		0.000663688
HDHD2	18q21.1	0.000541065	AC233968.1		0.000597994	AC241952.1		7.05547e-19	TGFBI	5q31.1	0.000663657
AC022400.7		0.000537746	AC009245.1		0.00059704	CD300A	17q25.1	6.49589e-19	UBE4A	11q23.3	0.000662953
C17orf49		0.000533317	NUDT3	6p21.31	0.000595463	AC093536.1		6.39796e-19	AL583856.1		0.000656295
GCSHP5		0.000532874	FTH1P10		0.000595306	VGF	7q22.1	5.06894e-19	MBD6	12q13.3	0.000653635
DBNDD2	20q13.12	0.000529458	H1.10.AS1		0.000592033	PIGT	20q13.12	4.08346e-19	RANP1		0.00065297
PDXDC2P		0.000526751	RTEL1	20q13.33	0.000591823	UBE2I	16p13.3	3.61612e-19	INPP5A	10q26.3	0.000648885
ATP1A2	1q23.2	0.000526279	PCDHGA2	5q31.3	0.000589288	SGPL1	10q22.1	3.30247e-19	AC004877.1		0.000648615
AL354740.1		0.000524873	IL10RB	21q22.11	0.000588486	C16orf54	16p11.2	3.25676e-19	TMEM50B	21q22.11	0.000648155
MRM2	7p22.3	0.000524185	RPS3AP5		0.000588307	PDCD4.AS1		3.00443e-19	PCSK2	20p12.1	0.00064811
USP32P2		0.000520251	CTBP1.AS		0.000586859	REG4	1p12	2.94996e-19	TCF7L1	2p11.2	0.000642094
PSMC1P1		0.000513162	FAM219B	15q24.1-q24.2	0.000586283	MCEMP1	19p13.2	2.68602e-19	HAND2	4q34.1	0.000642061
EGFL8	6p21.32	0.000511599	EFCAB10		0.000585838	MIR7111		2.46788e-19	AL355032.1		0.000640296
NDUFA13	19p13.11	0.00050779	AC004877.1		0.000584502	ADCY6.DT		2.46757e-19	CDK3	17q25.1	0.000640283
LRRC75A	17p11.2	0.00050572	RASA4B	7q22.1	0.000583136	AP001528.2		1.94809e-19	HELLS	10q23.33	0.000639268
GTF2IP1		0.000505622	MYCBP2.AS1		0.000582997	GNG12	1p31.3	1.60485e-19	STMN2	8q21.13	0.000638688
TPX2	20q11.21	0.000504898	RPS18P12		0.000581752	CAP1P1		1.20311e-19	KLK6	19q13.41	0.000636475
GRIN2D	19q13.33	0.000503591	XRCC6P2		0.000579913	AC022417.1		1.15532e-19	MCM10	10p13	0.000636056
GUCA2A	1p34.2	0.000502415	Z99572.1		0.000579491	TMEM144	4q32.1	1.05914e-19	SMC2	9q31.1	0.000633269
U2AF1	21q22.3	0.00050209	IL18BP	11q13.4	0.000578891	AC005162.2		9.56939e-20	NEIL3	4q34.3	0.000632472
C6orf223		0.000502042	VDAC2P5		0.000577749	PLAAT2	11q12.3	8.93452e-20	GBA2	9p13.3	0.000632418
ZRANB2.AS1		0.000501072	AC004951.3		0.000577208	RPL35P2		8.66779e-20	AC231533.2		0.000631262
TMEM220	17p13.1	0.000498146	SLC18A2	10q25.3	0.000576447	BORA	13q21.33	8.58108e-20	LILRB5	19q13.42	0.000631065
PHKG1	7p11.2	0.000497896	IDS	Xq28	0.000573812	MTRES1	6q21	8.55121e-20	HSPA2	14q23.3	0.000630184
SPATA21	1p36.13	0.000497577	AC008264.2		0.000573668	TENT4A	5p15.31	7.58942e-20	MYO1C	17p13.3	0.000629727
EIF4HP1		0.00049371	RPL22P2		0.000572736	AC007622.2		7.17342e-20	POLR2J4.1		0.000626309
ADCY5	3q21.1	0.000492009	POLR1B	2q14.1	0.000572245	AC007952.4		7.15675e-20	EMC1.AS1		0.000625675
PCDHGC4	5q31.3	0.000491267	IMPDH1P10		0.000571093	LARS2	3p21.31	6.7034e-20	CBX4	17q25.3	0.000624154
GFRA2	8p21.3	0.000490885	LRTOMT	11q13.4	0.000570317	MYH7	14q11.2	6.69419e-20	PNPLA2	11p15.5	0.000623359
ZC3H11A	1q32.1	0.000490754	ABCA8	17q24.2	0.000570286	NFIX	19p13.13	6.34269e-20	OSM	22q12.2	0.00062278
HNRNPA3P6		0.000490143	ZSCAN18	19q13.43	0.000569783	IL15	4q31.21	4.79348e-20	CTSV	9q22.33	0.000618742
AC120057.3		0.000489394	RHOXF1P3		0.000567984	TMEM68	8q12.1	4.73686e-20	GDNF	5p13.2	0.000618623
TLK2P1		0.000489323	BX679664.3		0.000567797	MCF2L2	3q27.1	4.26234e-20	AL035458.1		0.000618219
RPSAP15		0.000486907	FKBP2		0.000566987	C1orf115	1q41	4.22745e-20	AC055876.2		0.000618034
FAM192BP		0.000486348	AC009090.5		0.000566472	PLEKHA7	11p15.2-p15.1	4.19545e-20	FIRRE		0.000616941
ZNF23	16q22.2	0.000485296	TMEM262		0.000565829	DDX18P5		3.72078e-20	LINC01135		0.000616366
TAF10	11p15.4	0.000483338	ZFPL1	11q13.1	0.00056565	MINDY4	7p14.3	3.55953e-20	SPOUT1	9q34.11	0.000615753
ZNF90	19p12	0.000481504	EGFL8	6p21.32	0.00056536	NR2C2AP	19p13.11	2.67753e-20	PCAT7		0.000615693
ATP5MF.PTCD1		0.0004811	AC025043.1		0.000563969	AL445685.1		2.50551e-20	MLLT11	1q21.3	0.000612886
SLC25A34	1p36.21	0.000480349	AC068580.3		0.000560886	SF3B3	16q22.1	2.25293e-20	H2AC18		0.000611959
IL10RB	21q22.11	0.000474589	AC012157.2		0.000560659	ZC3H4	19q13.32	2.22742e-20	PTENP1	9p13.3	0.000611359
TRIM73	7q11.23	0.000471511	AC114271.1		0.000560241	APOO	Xp22.11	1.96258e-20	CDSN	6p21.33	0.000609852
CCDC69	5q33.1	0.000466333	AL031708.1		0.000558708	SNRPD1	18q11.2	1.9265e-20	BCL2L2	14q11.2	0.000609845
UBE2MP1		0.000466172	AC004057.1		0.00055687	GP1BA	17p13.2	1.92163e-20	NPEPPS	17q21.32	0.000609787
AC125494.1		0.000465939	UBE2D3P1		0.000556703	SSBP3.AS1		1.8223e-20	ZNF219	14q11.2	0.000609597
TMEM72	10q11.21	0.000465718	RCCD1.AS1		0.00055343	MAPK11	22q13.33	1.36672e-20	ZFP69B	1p34.2	0.000608174
CASTOR1	22q12.2	0.000464306	CACTIN.AS1		0.000553396	PUS1	12q24.33	1.29383e-20	RAB43P1		0.000608089
SPIB	19q13.33	0.000455411	TOP3B	22q11.22	0.000552145	CPS1	2q34	1.03166e-20	POM121B		0.00060803
AC040162.1		0.000455221	PLPP1	5q11.2	0.000551069	AC004922.1		9.54688e-21	FHL1	Xq26.3	0.000608009
AP005329.1		0.000455149	AC004951.4		0.000550231	LINC01431		9.41755e-21	BMS1P4.1		0.000607472
HERC3	4q22.1	0.000454314	SENP3	17p13.1	0.00055003	AC093330.1		9.4048e-21	NUDT21	16q13	0.000606712
AC064799.1		0.000452537	MORC2.AS1		0.000548975	ZNF232	17p13.2	5.36272e-21	RNF103	2p11.2	0.00060628
DIABLO	12q24.31	0.000448652	ADORA2A	22q11.23	0.000548126	AL356488.3		3.79981e-21	ACTN4P1		0.000604852
POLR2J3	7q22.1	0.000447217	PTENP1	9p13.3	0.000546565	EMCN	4q24	2.32277e-21	TNFAIP8L3	15q21.2	0.000601057
RPL7P1		0.000437569	AC107871.1		0.000545007	MYCBP2.AS1		3.78888e-22	HNRNPKP2		0.000598954
TSFM	12q14.1	0.000436737	CALML4	15q23	0.000542912	GTPBP8	3q13.2	0	CLSPN	1p34.3	0.000598303
WBP1	2p13.1	0.000436539	CLEC3B	3p21.31	0.000541515	CCR5	3p21.31	0	ZGPAT	20q13.33	0.000597214
MYL9	20q11.23	0.000436177	AL592166.1		0.000541504	CCR5AS		0	THRB.AS1		0.000596449
STIMATE	3p21.1	0.000435941	ILK	11p15.4	0.000541176	XCR1	3p21.31	0	RAD51B	14q24.1	0.000596004
RSPO2	8q23.1	0.000434077	AC068946.1		0.000541076	CCR1	3p21.31	0	TCHP	12q24.11	0.000594615
SSBL3P1		0.000432875	CFAP73		0.000540697	CCR2	3p21.31	0	AC025682.1		0.000593794
PVT1		0.000429578	RSPH9	6p21.1	0.000540485	AC078785.1		0	ST6GALNAC2	17q25.1	0.000593557
IDH3A	15q25.1	0.000428472	DBNDD2	20q13.12	0.000538309	NEPRO	3q13.2	0	NEFM	8p21.2	0.000590722
HINT2	9p13.3	0.000426636	SETP14		0.000537458	BOC	3q13.2	0	CCDC9B	15q15.1	0.00059016
TMIGD1	17q11.2	0.000425247	AL121753.1		0.00053567	CFAP44	3q13.2	0	AL359232.1		0.000590022
PDCD4	10q25.2	0.000423887	AP000688.1		0.000535096	FTH1P23		0	AC022211.4		0.00058841
ITGB1P1		0.000422382	SYNGAP1.AS1		0.000533381	FYCO1	3p21.31	0	DCTD	4q35.1	0.000588011
AC012651.1		0.000422097	RPL3P4		0.000532935	AC079944.2		0	FAM111B	11q12.1	0.000586799
ATG10	5q14.1-q14.2	0.000418838	SNX22	15q22.31	0.000532596	GAP43	3q13.31	0	GPS2P1		0.00058524
SPAG5.AS1		0.000416543	DHPS	19p13.13	0.000532558	ZDHHC3	3p21.31	0	EFS	14q11.2	0.000582602
AC104134.1		0.000415166	AC011005.1		0.00053245	EXOSC7	3p21.31	0	STARD5	15q25.1	0.000580826
AL031282.2		0.000414923	HNRNPA1P4		0.000529477	ZBTB20	3q13.31	0	DLEC1	3p22.2	0.000579984
LGI1	10q23.33	0.000413826	PCBP1.AS1		0.000528149	TIGIT	3q13.31	0	HMGN2P5		0.000578633
ARL6IP4	12q24.31	0.000413516	SCARA5	8p21.1	0.000527175	CLEC3B	3p21.31	0	CCM2L	20q11.21	0.000578093
POPDC2	3q13.33	0.000412437	AC012085.1		0.000526535	QTRT2	3q13.31	0	RPS7P1		0.000577254
AL158834.2		0.000410168	AC018766.1		0.000526446	CCDC191	3q13.31	0	ARRDC4	15q26.2	0.000575124
MED4.AS1		0.000409179	KRT80	12q13.13	0.000526427	ZDHHC23	3q13.31	0	GNG3	11q12.3	0.000574922
DPT	1q24.2	0.000404957	FTLP3		0.000524573	GRAMD1C	3q13.31	0	SHPK	17p13.2	0.000573462
AC135048.4		0.000402729	FAM184B	4p15.32-p15.31	0.000523252	CDCP1	3p21.31	0	GRIK5	19q13.2	0.000572016
AL137186.2		0.000402376	ZC3H11B	1q41	0.000522118	RPS24P8		0	RCCD1.AS1		0.000571221
WASH4P		0.000400721	RPS15AP12		0.000518752	AC079944.1		0	OR2I1P		0.000570203
NPIPA1	16p13.11	0.00040005	POLRMTP1		0.000517957	SPICE1	3q13.2	0	TMBIM4	12q14.3	0.000569795
RXRG	1q23.3	0.000399856	RPL7AP6		0.00051711	ATP6V1A	3q13.31	0	EIF2AK2	2p22.2	0.000567414
RPS27AP16		0.000399391	AC010320.2		0.000516779	TMEM158	3p21.31	0	NIBAN1	1q25.3	0.000567347
PKIB	6q22.31	0.000398186	YBX1P1		0.000513986	LIMD1	3p21.31	0	RND2	17q21.31	0.000566769
SDR39U1	14q12	0.00039813	RPS15AP11		0.000513359	NAA50	3q13.31	0	STK31	7p15.3	0.00056406
LINC00294		0.000395363	AC092115.3		0.000510119	LINC02009		0	SAAL1	11p15.1	0.000562618
AL136295.5		0.000392639	GMPSP1		0.000506414	USF3	3q13.2	0	GSN	9q33.2	0.000561112
AP002490.1		0.000387061	AC022400.1		0.000505847	SIDT1	3q13.2	0	CELSR1	22q13.31	0.000560999
RPL7AP30		0.000386658	PDE2A	11q13.4	0.000504839	LIMD1.AS1		0	TMEM100	17q22	0.000560677
RBM39P1		0.000386123	TMEM183B		0.000504102	SACM1L	3p21.31	0	SRRM5	19q13.31	0.000559522
DYNC1I2P1		0.000386114	MACC1	7p21.1	0.000503294	SLC6A20	3p21.31	0	MFN2	1p36.22	0.000559223
MAPK7	17p11.2	0.000385594	CEMIP	15q25.1	0.000501925	LZTFL1	3p21.31	0	DSC3	18q12.1	0.00055785
BMP3	4q21.21	0.000385567	ZNF582.AS1		0.000501204	CXCR6	3p21.31	0	THRB	3p24.2	0.000557714
FTH1P23		0.000384706	POLD4	11q13.2	0.000498468	CCRL2	3p21.31	0	POC1B	12q21.33	0.000557313
TXNDC5	6p24.3	0.000383543	POLR2J4.1		0.000497012	NBEAL2	3p21.31	0	RHOQP1		0.000555789
RNF103.CHMP3		0.000381031	FTH1P5		0.000496991	LTF	3p21.31	0	SGO2	2q33.1	0.000555623
PCDHGB4	5q31.3	0.000379524	PCAT1		0.000496838	PFKFB4	3p21.31	0	WDR43	2p23.2	0.000554342
SCAND2P		0.000378428	IFNAR2	21q22.11	0.00049682	C3orf52	3q13.2	0	PHYKPL	5q35.3	0.000553424
PCBP2.OT1		0.000377379	KRTCAP2	1q22	0.000494226	ZNF589	3p21.31	0	GINS2	16q24.1	0.000553072
AL021707.1		0.000376145	NDUFA7		0.000493256	TAGLN3	3q13.2	0	SIGLEC15	18q12.3	0.000551824
CNR1	6q15	0.000375606	ACTA2.AS1		0.000492068	ABHD10	3q13.2	0	AC069544.2		0.000547175
AP1S3	2q36.1	0.000372918	C22orf23	22q13.1	0.00049191	NME6	3p21.31	0	PDK2	17q21.33	0.00054641
AQP8	16p12.1	0.000371969	ANKS1B	12q23.1	0.000491533	PHLDB2	3q13.2	0	AC243919.1		0.000541015
PFDN5	12q13.13	0.000369255	UBE2MP1		0.000491379	PLXNB1	3p21.31	0	PROX1	1q32.3	0.000539296
SLC46A1	17q11.2	0.000369127	RPP21	6p22.1	0.000490999	PLCXD2	3q13.2	0	URAHP		0.000537923
RPL6P27		0.000367465	DGKZP1		0.000488802	CD96	3q13.13-q13.2	0	SLC25A23	19p13.3	0.000535032
ST6GALNAC6	9q34.11	0.000367319	RPL7AP30		0.000488663	CCDC51	3p21.31	0	NUP35	2q32.1	0.00053488
EDN3	20q13.32	0.000366512	B3GAT2	6q13	0.000487758	TMA7		0	AC005041.1		0.000534541
AJUBA	14q11.2	0.000366266	AC008522.1		0.000487288	ATRIP	3p21.31	0	ZNF469	16q24.2	0.000534251
ITM2C	2q37.1	0.000364254	SGCA	17q21.33	0.000487239	SHISA5	3p21.31	0	COL1A1	17q21.33	0.000533799
PBX2P1		0.000363545	WASH2P		0.000486831	COL7A1	3p21.31	0	ARNTL2		0.000533258
POMK	8p11.21	0.000362612	LSMEM2	3p21.31	0.000484922	LRRC2	3p21.31	0	AL049873.2		0.000532427
EAF1.AS1		0.000362056	RPL7P9		0.000484704	NECTIN3	3q13.13	0	VIM	10p13	0.00053178
ANLN	7p14.2	0.000361027	RPS15AP38		0.000484318	UQCRC1	3p21.31	0	MST1L	1p36.13	0.000530843
CA1	8q21.2	0.000360214	MTATP8P1		0.000482379	SLC26A6	3p21.31	0	AL512328.1		0.000530211
PYY	17q21.31	0.000359529	AC008781.1		0.000479695	CELSR3	3p21.31	0	DPY19L1	7p14.2	0.000528286
C1DP1		0.000358804	TVP23A	16p13.13	0.000478056	NCKIPSD	3p21.31	0	COQ8A	1q42.13	0.000525227
TUBB4A	19p13.3	0.000358576	DTX2P1.UPK3BP1.PMS2P11		0.000477373	IP6K2	3p21.31	0	TBC1D14	4p16.1	0.000522252
U2AF1L5		0.000358299	AL158151.1		0.000476707	PRKAR2A	3p21.31	0	DELE1	5q31.3	0.00052223
NDRG2	14q11.2	0.000358065	HEIH		0.000475655	PRKAR2A.AS1		0	POLD4	11q13.2	0.000521179
LPCAT3	12p13.31	0.000356973	SLC5A10	17p11.2	0.000474798	SLC25A20	3p21.31	0	MT.TL1		0.000518609
CA7	16q22.1	0.000354812	AL355802.3		0.000473399	ARIH2OS		0	CELSR3	3p21.31	0.000517923
SMPDL3A	6q22.31	0.00035389	AL031284.1		0.000472207	AC137630.2		0	CDK6	7q21.2	0.000515858
TPM1	15q22.2	0.00035179	AL731577.2		0.000472191	ARIH2	3p21.31	0	PRKACA	19p13.12	0.000515537
RBFOX3	17q25.3	0.000350258	ENC1	5q13.3	0.000471962	C3orf85	3q13.13	0	PWP2	21q22.3	0.000515505
AL121753.1		0.000349983	SEPTIN4.AS1		0.00046992	CDC25A	3p21.31	0	RXRG	1q23.3	0.000514564
SKA3	13q12.11	0.000349779	SMC3P1		0.000468145	NDUFB1P1		0	RTKN2	10q21.2	0.000514273
FTH1P5		0.00034865	MUTYH	1p34.1	0.000468059	MAP4	3p21.31	0	ZNF792	19q13.11	0.000513147
AC009060.1		0.000348622	HSD17B1	17q21.2	0.000467236	DHX30	3p21.31	0	TRMT112P6		0.000513131
AL049840.4		0.000347494	NACA2	17q23.2	0.000467219	TDGF1		0	NXPE4	11q23.2-q23.3	0.000507746
AC091429.1		0.000343852	RALGAPA1P1		0.00046705	ALS2CL	3p21.31	0	TMEM251		0.000505651
RGL4	22q11.23	0.000340975	RPL12P4		0.000464382	CD200R1	3q13.2	0	CPT2	1p32.3	0.000502534
PITRM1.AS1		0.000340312	C1orf56	1q21.3	0.000463879	TMIE	3p21.31	0	TUBA5P		0.000502291
ARPC3P3		0.000339155	RPL10AP6		0.000460169	CCDC80	3q13.2	0	TRIOBP	22q13.1	0.000502052
IPO4	14q12	0.000338449	ANP32BP1		0.000460128	MYL3	3p21.31	0	TACSTD2	1p32.1	0.000501861
GNL3L	Xp11.22	0.000338146	ECRG4	2q12.2	0.000459882	SLC35A5	3q13.2	0	AMN	14q32.32	0.000498188
SLC25A5.AS1		0.00033681	ZNF410	14q24.3	0.000459495	ATG3	3q13.2	0	ORC6	16q11.2	0.000497562
TRAPPC5	19p13.2	0.000335387	AC008026.1		0.00045917	BTLA	3q13.2	0	UGP2	2p15	0.000497054
AC025682.1		0.000335365	SLC3A1	2p21	0.000458525	PTH1R	3p21.31	0	PUS7	7q22.3	0.000496986
CMTM5	14q11.2	0.000334856	ADCY5	3q21.1	0.000454939	CCDC12	3p21.31	0	CRAT	9q34.11	0.000494699
ZNF410	14q24.3	0.000334525	LINC00987		0.000454346	TMEM42	3p21.31	0	AC118553.2		0.000494523
TREH	11q23.3	0.000334424	AL390208.1		0.000452294	SETD2	3p21.31	0	CLNS1A	11q14.1	0.000493721
OR2A1.AS1		0.00033425	PRRT2	16p11.2	0.000446249	KIF9.AS1		0	RFWD3	16q23.1	0.000490216
SRCAP	16p11.2	0.000334075	RPS15AP1		0.000445463	KIF9	3p21.31	0	HLX	1q41	0.000490081
GCNT2	6p24.3-p24.2	0.000333223	RANBP1P1		0.000444685	KLHL18	3p21.31	0	NDUFA2	5q31.3	0.000489939
FHL1	Xq26.3	0.000332109	NAP1L2	Xq13.2	0.000443041	CD200	3q13.2	0	LINC01012		0.000489405
AC021739.2		0.000331846	ATP5F1EP2	13q12.2	0.000442881	AC104447.1		0	AC027559.1		0.000487635
AC007040.2		0.000330922	MAP3K12	12q13.13	0.000441001	SLC9C1	3q13.2	0	DYRK3	1q32.1	0.000486416
AC016876.2		0.000330639	SNURF	15q11.2	0.000439318	AC099778.1		0	KLHDC2	14q21.3	0.000485875
HSD11B2	16q22.1	0.000330263	OBI1.AS1		0.000438914	PTPN23	3p21.31	0	URB2	1q42.13	0.000484448
AL161668.3		0.000329788	AC067852.2		0.00043806	SCAP	3p21.31	0	CXXC5	5q31.2	0.000484328
CA2	8q21.2	0.000326832	ATF4P4		0.000436537	TBILA		0	TESK1	9p13.3	0.000484101
ACAD11	3q22.1	0.000325598	RPS2P55		0.000436396	ELP6	3p21.31	0	LINC01475		0.000483598
RPS23P8		0.000323406	CCPG1	15q21.3	0.000436165	GCSAM	3q13.2	0	ANOS1	Xp22.31	0.000483537
DGKZP1		0.000322873	AL136295.2		0.000435309	CSPG5	3p21.31	0	AC027601.2		0.000481835
RHEBP2		0.000322785	EEF1A1P19		0.000434831	SMARCC1	3p21.31	0	DHFRP1		0.000480171
AC025165.1		0.000320429	CSE1L	20q13.13	0.000433367	KIF15	3p21.31	0	NME2P1		0.000479617
AC245060.4		0.000319952	RPL35P1		0.000432311	B4GALT4	3q13.32	0	CPZ	4p16.1	0.000478725
LILRB5	19q13.42	0.000318942	AC068631.3		0.000431277	KIAA1143	3p21.31	0	EML1	14q32.2	0.000478581
RPS3AP6		0.000318451	SUMO2P21	Xq23	0.000430879	MYD88	3p22.2	0	MTMR9LP		0.000478045
AL031284.1		0.000317812	KMT5AP2		0.000430678	TCEA1P2		0	NGRN	15q26.1	0.000477805
AL162595.1		0.0003176	AGAP4	10q11.22	0.000427723	HGD	3q13.33	0	IL11RA	9p13.3	0.000477736
EIF4A1	17p13.1	0.000316796	NPEPL1	20q13.32	0.000423274	NDUFB4	3q13.33	0	AP002784.1		0.000477122
AC004951.4		0.00031668	USP32P2		0.000421814	GOLGA4	3p22.2	0	CGRRF1	14q22.2	0.000476957
MUTYH	1p34.1	0.000316242	PKD1P5		0.000420816	C3orf35		0	LINC01128		0.000473401
GPX3	5q33.1	0.000315776	RPS27AP1		0.000418865	FSTL1	3q13.33	0	MBL1P		0.000473015
ADORA2A	22q11.23	0.000315354	GDNF	5p13.2	0.000418137	NDUFAF4P3		0	C1orf210	1p34.2	0.000470481
CDKN2B.AS1		0.000315078	CORO6	17q11.2	0.000416989	ITGA9	3p22.2	0	MT1X		0.000469617
AC106886.4		0.000314179	AC004846.2		0.000415788	ITGA9.AS1		0	AC079907.1		0.00046849
UBE2V1	20q13.13	0.000313758	AL355032.1		0.000414393	CTDSPL	3p22.2	0	AC104109.4		0.00046812
XRCC2	7q36.1	0.000312645	MAP3K15	Xp22.12	0.000414036	VILL	3p22.2	0	ATP5PF	21q21.3	0.000467575
RPL9P7		0.000311469	FAM135B	8q24.23	0.000413562	PLCD1	3p22.2	0	AP000936.3		0.000466631
EEF1A1P6		0.000311091	PYY	17q21.31	0.000413432	DLEC1	3p22.2	0	CDS1	4q21.23	0.000466157
AL445433.1		0.00031054	SRRM5	19q13.31	0.000413328	ACAA1	3p22.2	0	RAN	12q24.33	0.000465415
AL110118.1		0.000310115	NSG2	5q35.2	0.000412444	OXSR1	3p22.2	0	LINC01770		0.000459277
PTP4A1	6q12	0.000309857	AC087289.5		0.000411543	XIRP1	3p22.2	0	CFL2	14q13.1	0.000458328
LDHD	16q23.1	0.000309601	AC097534.1		0.000411131	AC063952.1		0	PLA2G5	1p36.13	0.000455663
FAM184B	4p15.32-p15.31	0.000308838	RPL29P11		0.000408623	LRRC58	3q13.33	0	C15orf48	15q21.1	0.000454185
FOXQ1	6p25.3	0.000306472	AC005324.2		0.000407115	XYLB	3p22.2	0	AL357054.4		0.000453937
PSMD14	2q24.2	0.000305219	RFWD3	16q23.1	0.00040433	ACVR2B.AS1		0	SMARCD3	7q36.1	0.000453903
AC011603.2		0.000305175	SLITRK2	Xq27.3	0.00040298	ACVR2B	3p22.2	0	KRT8P45		0.000450805
AC009779.3		0.000303047	POPDC2	3q13.33	0.000399539	EXOG	3p22.2	0	OSBPL3	7p15.3	0.00044899
AC093909.1		0.000302333	AC006435.2		0.000398397	GPR156	3q13.33	0	P3H2	3q28	0.000447881
DTX2P1.UPK3BP1.PMS2P11		0.000299436	AL031320.2		0.000398204	SCN5A	3p22.2	0	MAN1C1	1p36.11	0.000446903
RFWD3	16q23.1	0.000298349	FKBP1C	6q12	0.000397207	SCN11A	3p22.2	0	IL17RC	3p25.3|3p25.3-p24.1	0.000444799
NTN1	17p13.1	0.00029762	AC093909.1		0.000396883	WDR48	3p22.2	0	IL13RA2	Xq23	0.000441494
KLF4	9q31.2	0.000297105	TMEM59L	19p13.11	0.000395612	AC092910.3		0	HAGH	16p13.3	0.000439177
JMJD7	15q15.1	0.000296795	AL596275.1		0.000393987	GORASP1	3p22.2	0	STK24	13q32.2	0.000437678
LDB3	10q23.2	0.000296658	CLVS1	8q12.2-q12.3	0.000393582	GSK3B	3q13.33	0	C11orf54	11q21	0.000436585
CHD1L	1q21.1	0.000294121	SPATA12	3p14.3	0.000391013	TTC21A	3p22.2	0	FOXD3.AS1		0.000435645
MFSD14A	1p21.2	0.00029299	AL162151.2		0.00039065	RABL3	3q13.33	0	SPP1	4q22.1	0.000434131
RPL4P5		0.000292417	NEBL	10p12.31	0.000389396	GTF2E1	3q13.33	0	GPBAR1	2q35	0.000433729
HNRNPA1P10		0.000289645	GNG7	19p13.3	0.000388071	NAP1L1P3		0	RBM24	6p22.3	0.000430896
RETSAT	2p11.2	0.000286512	AC004918.1		0.000387653	AC097359.2		0	AC134349.1		0.000424616
PGM5.AS1		0.000282342	AC009779.3		0.000381537	CD86	3q13.33	0	ZBTB8OSP2		0.000424265
CPEB1	15q25.2	0.000282322	AC107959.1		0.000381477	SUSD5	3p22.3	0	SDHD	11q23.1	0.000420585
IGFBP7.AS1		0.000281714	JPH4	14q11.2	0.00038123	FBXL2	3p22.3	0	BMP8A	1p34.3	0.000414502
PMS2P7		0.000279222	NPHP3	3q22.1	0.000380866	UBP1	3p22.3	0	ZNF860	3p23-p22.3	0.000414214
ADD1	4p16.3	0.00027883	AL355472.2		0.000378415	CLASP2	3p22.3	0	GRIN3B	19p13.3	0.000409099
SPEG	2q35	0.000277264	PTGS1	9q33.2	0.00037778	ILDR1	3q13.33	0	FXYD5	19q13.12	0.000408835
AC006128.1		0.000277165	CA7	16q22.1	0.000377357	AC112220.2		0	AL450998.1		0.000408824
RPP21	6p22.1	0.000276574	THTPA	14q11.2	0.000377339	PDCD6IP	3p22.3	0	AC013652.1		0.000405922
AC005785.1		0.000276156	ETV4	17q21.31	0.000375116	SLC15A2	3q13.33	0	MAP3K21	1q42.2	0.000403162
WDR83	19p13.13	0.000273974	LRP8	1p32.3	0.000374691	STAC	3p22.3-p22.2	0	CEP70	3q22.3	0.000403117
IMPDH1P10		0.000271341	AC015971.1		0.000374153	EAF2	3q13.33	0	SEMA7A	15q24.1	0.000402174
OTX1	2p15	0.000270701	AC007342.6		0.000372796	DCLK3	3p22.2	0	WNT10A	2q35	0.000400536
MAB21L2	4q31.3	0.000270153	MYOC	1q24.3	0.000372019	HSPD1P6		0	HES2		0.000395313
AC105020.6		0.00026983	AC034102.5		0.00037081	IQCB1	3q13.33|3q21.1	0	MRPS11	15q25.3	0.000394456
PDK4	7q21.3	0.000269064	AC007182.1		0.000370112	AC105749.1		0	GPR78	4p16.1	0.000393375
CIPC	14q24.3	0.000268484	AC024075.3		0.000367177	TRANK1	3p22.2	0	ARHGEF37	5q32	0.000391906
AC018766.1		0.00026842	AL355312.2		0.000365922	GOLGB1	3q13.33	0	MATN3	2p24.1	0.000390136
COL11A1	1p21.1	0.000268364	PPM1F.AS1		0.000365874	PRADC1P1		0	AC107959.1		0.000389277
AC087289.2		0.000267657	RPL13AP7		0.000365802	HCLS1	3q13.33	0	MALL	2q13	0.000388785
CDK3	17q25.1	0.000266623	AJUBA	14q11.2	0.000361904	EPM2AIP1	3p22.2	0	STK4	20q13.12	0.000385752
DDX31	9q34.13	0.000266092	AD000864.1		0.000361084	RPL29P11		0	TGDS	13q32.1	0.00038393
SRPX	Xp11.4	0.000265791	AP006621.1		0.000359841	MLH1	3p22.2	0	AC114956.2		0.00037625
IQANK1	8q24.3	0.000265648	CSTF1	20q13.2-q13.31	0.000356457	UBE2D3P2		0	CCNO	5q11.2	0.000374795
VEGFD	Xp22.2	0.000265328	ZNF536	19q12	0.000349306	UBE2FP1		0	HPCA	1p35.1	0.000367505
GEMIN7	19q13.32	0.000265147	AC087343.1		0.000348654	POLQ	3q13.33	0	ACY1		0.000365276
AP002807.1		0.000264835	MPZ	1q23.3	0.000346575	RPL7AP11		0	LPAR1	9q31.3	0.000363703
VSTM2A	7p11.2	0.000262981	AP001107.4		0.000345498	AC126118.1		0	CA1	8q21.2	0.00036275
SLC25A23	19p13.3	0.000262918	CAP2	6p22.3	0.000340207	STXBP5L	3q13.33	0	AL513314.2		0.000360608
TARID		0.000262721	BEST4	1p34.1	0.00033866	LRRFIP2	3p22.2	0	EIF5AP4		0.000359526
ADH1C	4q23	0.000262633	TMEM72	10q11.21	0.000338451	CSRNP1	3p22.2	0	PIAS3	1q21.1	0.000357482
AARSD1		0.000261757	AC004890.2		0.000338258	CX3CR1	3p22.2	0	ACAT1	11q22.3	0.000354422
AC104938.1		0.000261607	PDZD4	Xq28	0.000337812	ZNF501	3p21.31	0	HERC4	10q21.3	0.000351538
BTF3P10		0.000258434	AC092683.1		0.000336356	TCAIM	3p21.31	0	CYP7B1	8q12.3	0.000349495
HSPB8	12q24.23	0.000257544	BTF3L4P2		0.000331172	AC099329.2		0	MINAR1	15q25.1	0.000344319
AL117209.1		0.000256444	MELK	9p13.2	0.000329293	ZNF662	3p22.1	0	HNRNPM	19p13.2	0.000343555
MRNIP	5q35.3	0.000256251	AP4B1.AS1		0.000326785	KRBOX1	3p22.1	0	PHLPP2	16q22.2	0.000338209
MPI	15q24.1-q24.2	0.000256012	ZNF32.AS2		0.000324915	POGLUT1	3q13.33	0	WDR4	21q22.3	0.000329116
RPL12P4		0.000255189	SERHL		0.000323388	GASK1A	3p22.1	0	DCLRE1B	1p13.2	0.000325711
POLR2J4.1		0.00025475	BX284668.5		0.000317489	POMGNT2	3p22.1	0	IGFBP6	12q13.13	0.000322862
FTH1P16		0.000252405	OTX1	2p15	0.000314976	SNRK.AS1		0	SCMH1	1p34.2	0.000318872
CHCHD3P3		0.000252047	TPX2	20q11.21	0.000313691	SNRK	3p22.1	0	MADCAM1	19p13.3	0.000318434
CNTD1	17q21.2-q21.31	0.000252036	BMP3	4q21.21	0.00031234	TMEM39A	3q13.33	0	FAM151A	-	0.000314894
AC015813.5		0.000251453	CHD4	12p13.31	0.000312282	ARHGAP31	3q13.32-q13.33	0	DGAT2	11q13.5	0.000310685
AC005062.1		0.000251309	GMPS	3q25.31	0.000311516	ARHGAP31.AS1		0	BEST4	1p34.1	0.000308296
AC005358.1		0.000248825	COX7CP1		0.000311351	B4GALT4.AS1		0	HDGFL2	19p13.3	0.000306651
GUCA2B	1p34.2	0.000248728	NPIPB3	16p12.2	0.000309763	ABHD5	3p21.33	0	GPM6B	Xp22.2	0.000304677
DM1.AS		0.000247746	ASPA	17p13.2	0.000308007	AC006058.1		0	SMPDL3A	6q22.31	0.000303897
AC007182.1		0.000246454	AC011448.1		0.000305383	C3orf86		0	WASH4P		0.00029782
RGPD5		0.000246003	PHOX2A	11q13.4	0.000305006	SLC25A38	3p22.1	0	NSUN3	3q11.2	0.000295358
HNRNPKP4		0.000245797	TSPAN7	Xp11.4	0.000304995	AC137630.1		0	AC098614.2		0.000291671
TADA2B	4p16.1	0.000244835	GFRA2	8p21.3	0.00030326	IGSF11	3q13.32	0	AL627309.7		0.000291494
AC233968.1		0.000244663	TUBB4A	19p13.3	0.00030307	ZNF445	3p21.31	0	ASNSD1	2q32.2	0.000290226
RERGL	12p12.3	0.000244212	DPT	1q24.2	0.000300919	ZNF852	3p21.31	0	OR2A9P		0.000289197
SEMA6D	15q21.1	0.000243803	SERBP1P1		0.000299601	LSAMP	3q13.31	0	DHDDS	1p36.11	0.000288858
TGFB1I1	16p11.2	0.000241112	ITGA10	1q21.1	0.000299214	MPRIPP1		0	IGHV3.11		0.000286547
PUS7	7q22.3	0.000240987	AL033519.3		0.000295504	PTMAP8		0	TNFSF4	1q25.1	0.000282787
RAC1P2		0.000240339	SEMA3E	7q21.11	0.000293769	ZKSCAN7	3p21.31	0	PYY	17q21.31	0.000282304
ETFDH	4q32.1	0.000240312	ARHGEF10	8p23.3	0.000290891	ZNF660	3p21.31	0	SST	3q27.3	0.000256678
C8orf88	8q21.3	0.000240155	GREM2	1q43	0.00029014	ZNF197	3p21.31	0	KDM4A	1p34.2-p34.1	0.000255082
FTH1P10		0.000237946	SMYD1	2p11.2	0.000289933	ZNF35	3p21.31	0	TDP2	6p22.3	0.000253768
C2orf88	2q32.2	0.0002378	NDUFV2P1		0.000287254	AC124045.1		0	DHRS11	17q12	0.000250934
CXCL12	10q11.21	0.000237466	FHL1	Xq26.3	0.000286574	ZNF502	3p21.31	0	ADH1C	4q23	0.00025037
STMN4	8p21.2	0.000236245	IL6R	1q21.3	0.000286252	BZW1P2		0	LINC01119		0.000245893
AC084880.1		0.000234502	MTHFD1L	6q25.1	0.000282986	ACKR2	3p22.1	0	CWH43	4p11	0.000245626
GSTM4	1p13.3	0.00023259	SLCO4A1	20q13.33	0.000281728	HIGD1A	3p22.1	0	PPIH	1p34.2	0.000241
TOMM20P4		0.000232357	SST	3q27.3	0.000280343	TIMMDC1	3q13.33	0	SRP14	15q15.1	0.00024049
IL11RA	9p13.3	0.000231263	CBX7	22q13.1	0.000279188	CCDC13	3p22.1	0	PXYLP1	3q23	0.000240253
PIK3R2	19p13.11	0.000230647	NFE2L3	7p15.2	0.000278581	RPSA	3p22.1	0	KLRC4.KLRK1		0.00023918
SLC2A4	17p13.1	0.000228527	AC073569.2		0.000278433	MYRIP	3p22.1	0	CCND2.AS1		0.000235375
OSBPL3	7p15.3	0.000227185	AC136469.2		0.000277851	EIF1B.AS1		0	UMODL1	21q22.3	0.000234997
AC144548.1		0.00022448	SOX10	22q13.1	0.000277232	EIF1B	3p22.1	0	PLCXD2	3q13.2	0.00023266
TTC26		0.000222188	MT1M	16q13	0.000276249	ENTPD3	3p22.1	0	CD163L1	12p13.31	0.000229345
AL109615.3		0.000222045	FAM156B		0.000273707	ENTPD3.AS1		0	HAGLR		0.000228343
IDS	Xq28	0.000221685	TMEM100	17q22	0.000273138	RPL14	3p22.1	0	PDE6A	5q32	0.000225504
ZACN	17q25.1	0.000219714	GUCA2B	1p34.2	0.000272634	NR1I2	3q13.33	0	MASP2	1p36.22	0.000224726
PP7080		0.000219708	DDIAS	11q14.1	0.000269764	ZNF619	3p22.1	0	ADAMDEC1	8p21.2	0.000222013
PABPN1	14q11.2	0.000219421	TMIGD1	17q11.2	0.000269405	CFAP91	3q13.33	0	MTMR11	1q21.2	0.000218285
XPC.AS1		0.000217926	CA1	8q21.2	0.000268912	COX17		0	HMGA2.AS1		0.000216234
UBQLN4P1		0.000216681	ACAD11	3q22.1	0.000268901	ZNF620	3p22.1	0	SLC26A2	5q32	0.000206701
SCO2	22q13.33	0.000216523	VSTM2A	7p11.2	0.000268612	ZNF621	3p22.1	0	AC004706.3		0.000199667
RPL23AP2		0.000215502	FGFBP2		0.000267965	AC099560.2		0	IGHV3.48		0.000197882
ADAMTSL3	15q25.2	0.000213396	CIPC	14q24.3	0.000267857	CTNNB1	3p22.1	0	LMNA	1q22	0.000193506
DDTL	22q11.23	0.000211547	WASH6P	Xq28 and Yq12	0.000266735	ULK4	3p22.1	0	ZG16	16p11.2	0.000193286
AC084018.2		0.000211278	PPM1H	12q14.1-q14.2	0.000263867	POPDC2	3q13.33	0	UGT1A6	2q37.1	0.000190502
JAM2	21q21.3	0.0002107	AGTR1	3q24	0.000263851	TRAK1	3p22.1	0	NR1H4	12q23.1	0.000187015
BEST1	11q12.3	0.000208828	S100B	21q22.3	0.000262726	VIPR1.AS1		0	EDN2	1p34.2	0.000183184
CAND2	3p25.2	0.000208709	CSRP1	1q32.1	0.000261582	VIPR1	3p22.1	0	GUCA2A	1p34.2	0.000181466
CWH43	4p11	0.000207768	RIPK2	8q21.3	0.000261263	SS18L2	3p22.1	0	AC004980.1		0.000180876
AC002401.1		0.000207594	RPL22P1		0.000261188	PLA1A	3q13.33	0	DUSP4	8p12	0.00017919
MTMR3	22q12.2	0.000207479	NOTCH2NLA	1q21.1	0.00026091	SEC22C	3p22.1	0	LRRFIP1P1		0.000178728
AC010342.1		0.00020739	CCDC189		0.000260005	ADPRH	3q13.33	0	PDE8A	15q25.3	0.000173197
AL359921.1		0.000206203	ANGPTL6	19p13.2	0.000259856	NKTR	3p22.1	0	GPR19	12p13.1	0.000167022
RPL21P39		0.000206046	GUCA2A	1p34.2	0.000259853	CD80	3q13.33	0	IGKV1.8		0.000157756
AC012085.1		0.000205607	C8orf88	8q21.3	0.000257202	AC006059.1		0	PHC2	1p35.1	0.000155705
DKC1	Xq28	0.000205257	NKX2.3		0.000256802	ZBTB47	3p22.1	0	PBLD	10q21.3	0.000153305
STMN2	8q21.13	0.00020445	SPIB	19q13.33	0.00025661	CCDC13.AS1		0	FUT1	19q13.33	0.000148009
RPL7AP6		0.000204096	AC067930.5		0.000255922	TRAT1	3q13.13	0	EEF1A1P14		0.000144652
AC044787.1		0.000203689	CDKN2B	9p21.3	0.000255671	LAMB2P1		0	TMEM178A	2p22.1	0.000141255
SYNM	15q26.3	0.000203479	FUT1	19q13.33	0.000255007	P4HTM	3p21.31|3p21.3	0	TSPAN1	1p34.1	0.000140392
SENP3.EIF4A1		0.000203354	NTN1	17p13.1	0.000253879	CCDC66	3p14.3	0	MYO1D	17q11.2	0.000134269
RFC3	13q13.2	0.000202892	ATG10	5q14.1-q14.2	0.000253753	ZNF654	3p11.1	0	MT1G	16q13	0.000130907
GRIK3	1p34.3	0.000202327	MRAP	21q22.11	0.000250779	CACNA1D	3p21.1	0	IGKV3D.20		0.000129132
LYNX1	8q24.3	0.000202313	FXYD6	11q23.3	0.000249789	CHDH	3p21.1	0	GPR3	1p36.11	0.000123712
AC010973.2		0.000201013	KCNA5	12p13.32	0.000247989	CHMP2B	3p11.2	0	TRPM4	19q13.33	0.000123361
LIMS2	2q14.3	0.000200619	AC080038.3		0.000245668	LINC00506		0	SLC15A1	13q32.2-q32.3	0.000123128
TMEM183B		0.00020058	AC007314.1		0.000245438	AC012467.2		0	DNAI4	1p31.3	0.000121732
INAFM2	15q15.1	0.000200346	PHF1	6p21.32	0.000245143	IL17RB	3p21.1	0	AL669831.4		0.000121694
THBS3.AS1		0.000199709	AC010883.1		0.000243969	ACTR8	3p21.1	0	SCP2	1p32.3	0.000121342
Z74021.1		0.000199663	COL10A1	6q22.1	0.000243378	SELENOK	3p21.1	0	IGHV2.5		0.00011649
PNCK	Xq28	0.000198809	ETFDH	4q32.1	0.000240222	VGLL3	3p12.1	0	CCNB1IP1	14q11.2	0.000115618
PIRT	17p12	0.000198374	PPAT	4q12	0.000238866	RPS15P5		0	C2CD2L	11q23.3	0.000109675
LRP8	1p32.3	0.00019788	BLACAT1		0.000235179	CACNA2D3	3p21.1-p14.3	0	MIPEPP3		0.000109291
AP000346.2		0.000197669	HPSE2	10q24.2	0.000235174	WNT5A	3p14.3	0	MIER1	1p31.3	0.000108115
SULT1A2	16p11.2	0.000197509	DNAJC19P9		0.000233547	ERC2	3p14.3	0	TOX	8q12.1	0.000103772
AC005520.1		0.000197505	AL020996.1		0.000233136	TASOR	3p14.3	0	FBLIM1	1p36.21	0.000102422
PDE9A	21q22.3	0.000196854	AK1	9q34.11	0.000233044	WDR6	3p21.31	0	FUCA1	1p36.11	0.000100666
TP53INP2	20q11.22	0.000196517	AL590714.1		0.000232688	SPATA12	3p14.3	0	MEX3A	1q22	9.76997e-05
AC104563.1		0.000196132	ZNF23	16q22.2	0.000232254	CADM2	3p12.1	0	CSRNP2	12q13.12	9.75452e-05
MTFR1L	1p36.11	0.000195853	ASTN1	1q25.2	0.000231936	ARHGEF3	3p14.3	0	IGHV3.13		9.59888e-05
MAP3K12	12q13.13	0.000195697	ORC6	16q11.2	0.000231743	IL17RD	3p14.3	0	IGKV1.27		9.42828e-05
ZHX1.C8orf76		0.000194407	PYGM	11q13.1	0.000225616	HESX1	3p14.3	0	EARS2	16p12.2	9.10826e-05
METTL7A		0.000194276	DCAF13	8q22.3	0.000225097	APPL1	3p14.3	0	CLCA1	1p22.3	9.0295e-05
SST	3q27.3	0.00019363	PTN	7q33	0.000224286	ASB14	3p14.3	0	FAAP24	19q13.11	8.85309e-05
CAP2	6p22.3	0.000193074	HADHAP2		0.000223247	CYP51A1P1		0	GLDN	15q21.2	8.60462e-05
RBM14.RBM4		0.000192983	AC012640.4		0.000221541	DNAH12	3p14.3	0	CD209	19p13.2	8.48784e-05
GSTM5	1p13.3	0.000192214	ADAM33	20p13	0.000220042	GBE1	3p12.2	0	PHYH	10p13	8.28443e-05
AC006449.3		0.000191965	AC118553.2		0.000220003	PDE12	3p14.3	0	RBMX2	Xq26.1	8.02745e-05
GARS1	7p14.3	0.000191919	PACC1	1q32.3	0.000218925	ARF4	3p14.3	0	ADGRL3	4q13.1	8.00491e-05
NUP155	5p13.2	0.000191495	CCNK	14q32.2	0.000218627	ROBO1	3p12.3	0	ACADM	1p31.1	7.58981e-05
AC022167.2		0.000191495	MYOM1	18p11.31	0.0002186	DENND6A.AS1		0	LEMD3	12q14.3	7.50202e-05
CSRP1	1q32.1	0.000190213	LRRC75A	17p11.2	0.000217088	DCP1A	3p21.1	0	IGHV3.53		7.48903e-05
BCLAF1P2		0.000190117	EPOP	17q12	0.000216402	CGGBP1	3p11.1	0	SIAE	11q24.2	7.41978e-05
SPATA12	3p14.3	0.000189881	URAHP		0.000216303	TKT	3p21.1	0	SEMA6A	5q23.1	6.62792e-05
AL390195.1		0.000189505	NPM1P39		0.000214815	PRKCD	3p21.1	0	SEMA6D	15q21.1	6.61364e-05
NOTUM	17q25.3	0.000188092	ACSBG1	15q25.1	0.000213898	PHF7	3p21.1	0	GGNBP2	17q12	6.36295e-05
AF201337.1		0.000188003	AL162586.1		0.000213888	SEMA3G	3p21.1	0	RAVER2	1p31.3	6.29749e-05
MRGPRF.AS1		0.000186913	SLC25A34	1p36.21	0.000213633	TNNC1	3p21.1	0	PGM1	1p31.3	6.24155e-05
RALGDS	9q34.13-q34.2	0.000186394	AL021707.3		0.000212745	NISCH	3p21.1	0	THEM4	1q21.3	6.14638e-05
HAND2.AS1		0.000185863	NDST2	10q22.2	0.000212682	STAB1	3p21.1	0	CPT1A	11q13.3	5.85236e-05
ATAD2	8q24.13	0.00018547	SHISAL1	22q13.31	0.00021247	ARMC10P1		0	FMO5	1q21.1	5.81908e-05
BRCA2	13q13.1	0.000185172	XRCC2	7q36.1	0.000211081	NT5DC2	3p21.1	0	TMEM217	6p21.2	5.65185e-05
AC092115.3		0.000185073	RERGL	12p12.3	0.000206811	SMIM4		0	TMEM132A	11q12.2	5.39018e-05
MYOC	1q24.3	0.000183041	TTC26		0.000206394	NSUN3	3q11.2	0	HADHB	2p23.3	5.3438e-05
SERTAD4.AS1		0.000182598	ABALON		0.000206051	RBBP4P2		0	SSU72	1p36.33	5.26731e-05
EEF1A1P5		0.00018248	VWA2	10q25.3	0.000206	PBRM1	3p21.1	0	TAS2R15P		5.15267e-05
RPS7P1		0.000182286	RXRG	1q23.3	0.000203644	GNL3	3p21.1	0	HADHA	2p23.3	4.94877e-05
GTF2IP4	7q11.23	0.000181567	BCHE	3q26.1	0.000203593	GLT8D1	3p21.1	0	EXOSC2	9q34.12	4.94045e-05
GLIPR2	9p13.3	0.000181188	ADAMTSL3	15q25.2	0.000203418	DHFR2	3q11.2	0	TCEA3	1p36.12	4.82969e-05
LYVE1	11p15.4	0.000180095	STMN4	8p21.2	0.000203026	ARL13B	3q11.1-q11.2	0	SLC35E2A	1p36.33	4.59662e-05
PTN	7q33	0.0001799	AC027601.1		0.00020234	SPCS1	3p21.1	0	FBXO44	1p36.22	4.57063e-05
INTS7	1q32.3	0.000178843	TCF21	6q23.2	0.00020202	STX19	3q11.2	0	GPR157	1p36.22	4.47518e-05
SLC25A35	17p13.1	0.000178723	KLHL35	11q13.4	0.000202009	NEK4	3p21.1	0	AC024940.2		4.4655e-05
PACSIN2	22q13.2	0.000178496	NRG2	5q31.2	0.000201585	ITIH3	3p21.1	0	RPL5P30		4.4439e-05
COL10A1	6q22.1	0.000178391	CASP7	10q25.3	0.000200851	PROS1	3q11.1	0	WASF2	1p36.11	3.93531e-05
PHC1P1		0.000178027	GSTM5	1p13.3	0.000200742	AC006254.1		0	IGKV1.6		3.8121e-05
CTNND2	5p15.2	0.000177706	RPL7AP31		0.0002002	STIMATE.MUSTN1		0	NR5A2	1q32.1	3.21393e-05
HNRNPA3P5		0.000177176	PHOX2B	4p13	0.000200102	STIMATE	3p21.1	0	STMN1	1p36.11	2.57837e-05
FAM207BP		0.000175999	ALPI	2q37.1	0.000198433	SFMBT1	3p21.1	0	RPARP.AS1		2.49703e-05
VSIG2	11q24.2	0.000175538	AP005018.2		0.000197568	AC096887.2		0	GPATCH4	1q22-q23.1	2.1045e-05
AC079944.2		0.000174929	FAM192BP		0.00019693	EPHA3	3p11.1	0	RPL22	1p36.31	2.07239e-05
BLACAT1		0.000174429	GLIPR2	9p13.3	0.000196648	C3orf38	3p11.1	0	AGTRAP	1p36.22	2.02254e-05
PRKG2	4q21.21	0.00017331	DPP6	7q36.2	0.00019658	AC096887.1		0	FAAP20	1p36.33	2.02008e-05
MIF	22q11.23	0.000173247	LRRN2	1q32.1	0.000195523	RFT1	3p21.1	0	NDUFAF3	3p21.31	0
AC090360.1		0.000172906	AL139156.2		0.000194501	DENND6A	3p14.3	0	MON1A	3p21.31	0
AL671883.2		0.000172484	ARHGEF25	12q13.3	0.000193981	SLMAP	3p14.3	0	ARIH2	3p21.31	0
CLCA4	1p22.3	0.000171754	PSD	10q24.32	0.000193695	FLNB.AS1		0	SEMA3F	3p21.31	0
C22orf23	22q13.1	0.000171139	PCDHGC4	5q31.3	0.000192975	PDZRN3	3p13	0	AC137630.1		0
SMYD3	1q44	0.000170831	RGPD1	2p11.2	0.000192501	PPP4R2	3p13	0	RBM5	3p21.31	0
AC016596.2		0.000170718	CALCOCO2	17q21.32	0.000192058	PSMD6	3p14.1	0	QARS1	3p21.31	0
MORN5	9q33.2	0.000170596	NACAD	7p13	0.000191684	PRICKLE2	3p14.1	0	QRICH1	3p21.31	0
RPL24P8		0.000170425	CCNYL1	2q33.3	0.000191495	ADAMTS9.AS1		0	IMPDH2	3p21.31	0
POLD4	11q13.2	0.000170223	PGM5	9q21.11	0.000191397	ADAMTS9	3p14.1	0	P4HTM	3p21.31|3p21.3	0
FANCB	Xp22.2	0.000170215	ADH1B	4q23	0.000190787	ADAMTS9.AS2		0	GNAI2	3p21.31	0
MYH11	16p13.11	0.000169557	AC069281.2		0.0001907	EBLN2	3p13	0	U73166.1		0
LIX1L.AS1		0.000169434	RNF150	4q31.21	0.000190201	MAGI1	3p14.1	0	ZMYND10	3p21.31	0
ACAD8	11q25	0.000169334	ADCYAP1R1	7p14.3	0.000189968	SLC25A26	3p14.1	0	WDR6	3p21.31	0
PRSS22	16p13.3	0.000168976	PRMT5.AS1		0.000189906	LRIG1	3p14.1	0	RBM6	3p21.31	0
FXYD6	11q23.3	0.000168931	RSPO2	8q23.1	0.000189609	KBTBD8	3p14.1	0	RBM5.AS1		0
GPM6A	4q34.2	0.000167692	ATP1A2	1q23.2	0.000189332	SUCLG2	3p14.1	0	MST1R	3p21.31	0
PALLD	4q32.3	0.000167292	TAGLN3	3q13.2	0.000189223	SUCLG2.AS1		0	DALRD3	3p21.31	0
CLPB	11q13.4	0.000167273	AC010973.2		0.000188643	COPS8P2		0	RASSF1	3p21.31	0
ZNF32.AS1		0.000166791	RASGEF1C	5q35.3	0.000188297	PSMC1P1		0	SLC38A3	3p21.31	0
MYOCD	17p12	0.00016677	BEX1	Xq22.1|Xq22	0.000187161	EOGT	3p14.1	0	NKD2	5p15.33	0
CALCOCO2	17q21.32	0.000166751	ARMC10P1		0.000187038	TMF1	3p14.1	0	USP19	3p21.31	0
RAB43P1		0.000166667	FOXD3	1p31.3	0.000186393	GXYLT2	3p13	0	LPCAT1	5p15.33	0
SLC36A1	5q33.1	0.000166515	AC137932.3		0.000185872	AC109587.1		0	GMPPB	3p21.31	0
DHPS	19p13.13	0.000166148	MIR1.1HG.AS1		0.000185619	UBA3	3p14.1	0	CLPTM1L	5p15.33	0
CPNE7	16q24.3	0.000164996	FUCA1	1p36.11	0.000185091	ARL6IP5	3p14.1	0	RNF123	3p21.31	0
NEGR1	1p31.1	0.000164835	SIM2	21q22.13	0.000184101	LMOD3	3p14.1	0	MST1	3p21.31	0
AC010761.1		0.000162501	AC107075.1		0.000182779	FRMD4B	3p14.1	0	TERT	5p15.33	0
ARHGAP44	17p12	0.000162421	AC135050.1		0.000182746	MITF	3p13	0	APEH	3p21.31	0
SELENOP	5p12	0.000161598	C6orf223		0.000182641	FOXP1	3p13	0	HYAL3	3p21.31	0
SLC4A4	4q13.3	0.000161571	AARSD1		0.000181301	AC097634.1		0	BSN	3p21.31	0
CNN1	19p13.2	0.000160763	CMBL	5p15.2	0.00018102	EIF4E3	3p13	0	DAG1	3p21.31	0
EPHX4	1p22.1	0.00016046	PI4KAP2	22q11.21	0.000180791	GPR27	3p13	0	AMT	3p21.31	0
RSPH10B	7p22.1	0.000160324	SVIL	10p11.23	0.000180698	RYBP	3p13	0	C3orf62	3p21.31	0
PTGS1	9q33.2	0.000160243	FOXQ1	6p25.3	0.000179536	PSMD6.AS2		0	USP4	3p21.31	0
UBB	17p11.2	0.000159862	HYPK	15q15.3	0.000179251	AC012557.1		0	TCTA	3p21.31	0
ECI2	6p25.2	0.000159612	XKR4	8q12.1	0.00017873	FLNB	3p14.3	0	GPX1	3p21.31	0
AL135999.1		0.000159146	AC046176.1		0.000178166	AC117489.1		0	RHOA	3p21.31	0
MOGAT2	11q13.5	0.000158166	NEXMIF	Xq13.3	0.000177421	AC137936.2		0	NAA80	3p21.31	0
KIF20A	5q31.2	0.000158018	MS4A12	11q12.2	0.00017707	DNASE1L3	3p14.3	0	IP6K1	3p21.31	0
SLC6A6	3p25.1	0.000157843	IDI2	10p15.3	0.00017641	ABHD6	3p14.3	0	TUSC2		0
SLC26A3	7q22.3-q31.1	0.000157078	MXI1	10q25.2	0.000176357	HTD2	3p14.3	0	IFRD2	3p21.31	0
ANKHD1	5q31.3	0.000156606	PINK1	1p36.12	0.000176315	ROBO2	3p12.3	0	HYAL2	3p21.31	0
NXPE4	11q23.2-q23.3	0.000156296	CHRDL1	Xq23	0.000175896	RPP14	3p14.3	0	TRAIP	3p21.31	0
ACSBG1	15q25.1	0.000156021	POMK	8p11.21	0.000175396	PXK	3p14.3	0	LAMB2	3p21.31	0
AC048382.5		0.000155937	AC005358.1		0.000175315	PDHB	3p14.3	0	SEMA3B.AS1		0
SLC39A10	2q32.3	0.000155456	AC078819.1		0.000175202	KCTD6	3p14.3	0	LAMB2P1		0
FOXD3	1p31.3	0.000155369	PI16	6p21.2	0.0001745	ZNF717	3p12.3	0	HYAL1	3p21.31	0
PCBP2P2		0.00015532	SLC51B	15q22.31	0.000174001	ACOX2	3p14.3	0	AC116351.2		0
HPSE2	10q24.2	0.000153367	HAND1	5q33.2	0.000173605	FAM107A	3p14.3-p14.2	0	UBA7	3p21.31	0
DPP6	7q36.2	0.000153279	ACKR1	1q23.2	0.000173349	FAM3D.AS1		0	SEMA3B	3p21.31	0
AL031587.5		0.000153255	LPCAT3	12p13.31	0.000173289	LINC00960		0	INKA1	3p21.31	0
TMEM253	14q11.2	0.000151982	GRIK3	1p34.3	0.000173196	LINC02018		0	CCDC71	3p21.31	0
AC138392.1		0.00015182	JSRP1	19p13.3	0.000173044	FAM86DP		0	KLHDC8B	3p21.31	0
RBPMS2	15q22.31	0.000151464	PVT1		0.000172183	FAM3D	3p14.2	0	SLC12A7	5p15.33	0
RRN3P2		0.000151086	RPLP0P6		0.000172108	CFAP20DC	3p14.2	0	IHO1	3p21.31	0
PTCD1	7q22.1	0.000151073	CLCA4	1p22.3	0.000171587	FHIT	3p14.2	0	LSMEM2	3p21.31	0
UGP2	2p15	0.000151054	RBFOX3	17q25.3	0.000171552	RPL10AP6		0	SEMA3F.AS1		0
CA4	17q23.1	0.000150657	C18orf32	18q21.1	0.000171066	PTPRG	3p14.2	0	RNF150	4q31.21	0
CCDC107	9p13.3	0.000150015	SH2D7	15q25.1	0.000171001	C3orf14		0	AC137630.2		0
TNXB	6p21.33-p21.32	0.000149977	PLPP3	1p32.2	0.000169927	PTPRG.AS1		0	ANO10	3p22.1-p21.33	0
FUCA1	1p36.11	0.000149255	CD177	19q13.31	0.000169826	ALG1L6P		0	C3orf86		0
AC016027.1		0.000149129	NDRG2	14q11.2	0.000169623	CADPS	3p14.2	0	TCAIM	3p21.31	0
CCBE1	18q21.32	0.000148992	FBXL22	15q22.31	0.000168967	HNRNPA3P6		0	AC006058.1		0
NR3C2	4q31.23	0.000148973	SLC7A14	3q26.2	0.000168868	THOC7	3p14.1	0	ABHD5	3p21.33	0
RPL39P3		0.000148682	ZC3HAV1L	7q34	0.000168717	ATXN7	3p14.1	0	TENT4A	5p15.31	0
VIP	6q25.2	0.000148461	SYNM	15q26.3	0.000168616	CNTN3	3p12.3	0	ADCY2	5p15.31	0
AC090004.1		0.000148247	FTH1P16		0.000165915	HNRNPKP4		0	SNRK	3p22.1	0
BUB1	2q13	0.000148207	RNASE4	14q11.2	0.00016579	BAP1	3p21.1	0	ACKR2	3p22.1	0
AC008522.1		0.000148162	ENSAP2		0.000165572	DNAH1	3p21.1	0	FASTKD3	5p15.31	0
CSTF1	20q13.2-q13.31	0.000148033	RANGRF	17p13.1	0.000165518	TCTA	3p21.31	0	SNRK.AS1		0
TMEM41A	3q27.2	0.000147115	AP1S3	2q36.1	0.000164121	DAG1	3p21.31	0	POMGNT2	3p22.1	0
ERVK3.1		0.000146615	TP53INP2	20q11.22	0.00016378	PDCL3P4		0	GASK1A	3p22.1	0
KAT5	11q13.1	0.000146462	RPL7AP11		0.000163088	BSN	3p21.31	0	KRBOX1	3p22.1	0
RPS3AP26		0.000145969	VIPR2	7q36.3	0.000163008	RPL24	3q12.3	0	ZNF662	3p22.1	0
PDE4C	19p13.11	0.000145518	PAICS	4q12	0.000162955	ZBTB11.AS1		0	ZNF445	3p21.31	0
PTGES3P1		0.000144712	SCN2B	11q23.3	0.000162647	APEH	3p21.31	0	ZNF852	3p21.31	0
AC010642.2		0.000144693	CCDC69	5q33.1	0.000162367	ZBTB11	3q12.3	0	MPRIPP1		0
PLCD1	3p22.2	0.000144629	RPL6P27		0.000161759	MST1	3p21.31	0	ZKSCAN7	3p21.31	0
CALM1	14q32.11	0.000144269	CELF4	18q12.2	0.000161658	PCNP	3q12.3	0	ZNF660	3p21.31	0
ZSCAN18	19q13.43	0.000144066	AC135050.7		0.000161174	RNF123	3p21.31	0	ZNF197	3p21.31	0
CST1	20p11.21	0.000143487	RRP12	10q24.1	0.000160895	AC073861.1		0	ZNF35	3p21.31	0
AL031714.1		0.000143198	CCBE1	18q21.32	0.000159985	GMPPB	3p21.31	0	AC124045.1		0
RPL21P75		0.000142996	TEF	22q13.2	0.000159817	IP6K1	3p21.31	0	SRD5A1	5p15.31	0
STAG3L3	7q11.23	0.000142642	SPECC1L	22q11.23	0.000159808	INKA1	3p21.31	0	ZNF502	3p21.31	0
SYNPO2	4q26	0.000142369	RUVBL1	3q21.3	0.000159297	UBA7	3p21.31	0	ZNF501	3p21.31	0
CAVIN2	2q32.3	0.000142329	CXCR5	11q23.3	0.000159097	TRAIP	3p21.31	0	KIAA1143	3p21.31	0
GRIK5	19q13.2	0.000142286	LIN37	19q13.12	0.000159028	TRMT10C	3q12.3	0	TMEM42	3p21.31	0
PEX26	22q11.21	0.000142138	GLTP	12q24.11	0.000158802	SENP7	3q12.3	0	KIF15	3p21.31	0
BCHE	3q26.1	0.00014117	AC104134.1		0.000158301	MST1R	3p21.31	0	ZDHHC3	3p21.31	0
X		0.000141108	CEP72	5p15.33	0.000157382	MON1A	3p21.31	0	EXOSC7	3p21.31	0
TNS2	12q13.13	0.000141082	TPT1P4		0.000156507	RBM6	3p21.31	0	NSUN2	5p15.31	0
CD36	7q21.11	0.00014105	NEFM	8p21.2	0.000156468	RBM5.AS1		0	AC099329.2		0
SKP1P2	12p12.3	0.000139785	CHGA	14q32.12	0.000155633	RBM5	3p21.31	0	MTRR	5p15.31	0
NAP1L1P3		0.000138709	PEG3	19q13.43	0.000155562	SEMA3F.AS1		0	ARIH2OS		0
CTXND1		0.000138464	TACR2	10q22.1	0.000155089	SEMA3F	3p21.31	0	MIR4458HG		0
UBE2D3P1		0.000138379	AL136295.5		0.000155004	SLC38A3	3p21.31	0	ENTPD3.AS1		0
AP001107.5		0.000138304	RETSAT	2p11.2	0.0001548	AC110994.2		0	ENTPD3	3p22.1	0
AC135050.1		0.000138074	TESC	12q24.22	0.000154299	GNAI2	3p21.31	0	EIF1B	3p22.1	0
AL050343.2		0.000138051	CLDN1	3q28	0.000154091	U73166.1		0	EIF1B.AS1		0
RPL17P36		0.000137926	NEGR1	1p31.1	0.000153604	AMT	3p21.31	0	MYRIP	3p22.1	0
AL592166.1		0.000137829	SH3BGR	21q22.2	0.000153581	RHOA	3p21.31	0	RPSA	3p22.1	0
AL512844.1		0.000137387	VEGFD	Xp22.2	0.000153317	SEMA3B	3p21.31	0	SLC25A38	3p22.1	0
AC005329.3		0.000137069	B3GALT1	2q24.3	0.000153081	CEP97	3q12.3	0	HIGD1A	3p22.1	0
CEP55	10q23.33	0.000136691	CDKN2B.AS1		0.000152762	RETNLB	3q13.13	0	SEMA5A	5p15.31	0
RPL12P14		0.000136399	LGI4	19q13.12|19q13.11	0.000152468	DZIP3	3q13.13	0	CX3CR1	3p22.2	0
TMED7.TICAM2		0.000135904	CST1	20p11.21	0.000150766	DALRD3	3p21.31	0	XIRP1	3p22.2	0
IGHA2	14q32.33	0.000135718	AC002056.1		0.000150623	NDUFAF3	3p21.31	0	CSRNP1	3p22.2	0
ANGPTL6	19p13.2	0.000135631	SPTBN2	11q13.2	0.000150606	IMPDH2	3p21.31	0	TTC21A	3p22.2	0
LMOD1	1q32.1	0.000134975	TRIB3	20p13	0.000149437	QRICH1	3p21.31	0	GORASP1	3p22.2	0
AC007238.1		0.000134812	PDCD4	10q25.2	0.000148402	CIP2A	3q13.13	0	RPL14	3p22.1	0
HNRNPA1P7		0.000134526	C7orf25	7p14.1	0.000148131	AC069499.1		0	ZNF619	3p22.1	0
TPM2	9p13.3	0.000134342	PTRH1	9q34.11	0.000147639	QARS1	3p21.31	0	ZNF620	3p22.1	0
PHKA2.AS1		0.000133219	CA2	8q21.2	0.000147319	USP19	3p21.31	0	ZNF621	3p22.1	0
PGM5	9q21.11	0.000132745	GRAMD2B	5q23.2	0.000147071	MYH15	3q13.13	0	AC099560.2		0
SRR	17p13.3	0.000132385	BEST2	19p13.13	0.000146533	IFT57	3q13.12-q13.13	0	CTNNB1	3p22.1	0
SMYD1	2p11.2	0.000132354	BEST1	11q12.3	0.000145626	LAMB2	3p21.31	0	ULK4	3p22.1	0
HHLA2	3q13.13	0.000131944	LDHD	16q23.1	0.000145136	SHQ1	3p13	0	TRAK1	3p22.1	0
C7orf31		0.000131764	SKA3	13q12.11	0.000144527	CD47	3q13.12	0	VIPR1.AS1		0
AC137630.1		0.000131726	SCG3	15q21.2	0.000143992	CCDC71	3p21.31	0	VIPR1	3p22.1	0
PKD1P3		0.000131662	RAP1A	1p13.2	0.000143763	KLHDC8B	3p21.31	0	SS18L2	3p22.1	0
TMEM37	2q14.2	0.000131591	GRHL3	1p36.11	0.000143508	AC012020.1		0	SEC22C	3p22.1	0
ASAP3	1p36.12	0.000131482	GTF3C2.AS1		0.000143048	BBX	3q13.12	0	NKTR	3p22.1	0
SYNC	1p35.1	0.000131456	PGM5.AS1		0.000143002	IHO1	3p21.31	0	AC006059.1		0
XPOT	12q14.2	0.00013117	HAND2	4q34.1	0.00014295	DUBR		0	ZBTB47	3p22.1	0
RAB1B	11q13.2	0.000131116	YEATS2.AS1		0.000142912	C3orf62	3p21.31	0	CCDC13.AS1		0
ALKBH6	19q13.12	0.000130896	MRPS24	7p13	0.000142296	LINC00882		0	CCDC13	3p22.1	0
CEP72	5p15.33	0.000130763	LRCH4	7q22.1	0.000141704	CBLB	3q13.11	0	LINC01018	5p15.31	0
CNTFR	9p13.3	0.000129634	SRPX	Xp11.4	0.000140909	ALCAM	3q13.11	0	CDCP1	3p21.31	0
EIF3LP2		0.00012942	AL356124.2		0.000140842	NFKBIZ	3q12.3	0	RPS24P8		0
CAMK1	3p25.3	0.000129094	CALM2P3		0.000140361	USP4	3p21.31	0	SMARCC1	3p21.31	0
HNRNPLP2		0.000128933	HLF	17q22	0.000140225	GPX1	3p21.31	0	NME6	3p21.31	0
ASCL2	11p15.5	0.000128765	CWH43	4p11	0.000140092	NXPE3	3q12.3	0	ZNF589	3p21.31	0
ADAMDEC1	8p21.2	0.000128665	AC090360.1		0.000140053	SEMA3B.AS1		0	CDC25A	3p21.31	0
KLK6	19q13.41	0.000128357	CFD	19p13.3	0.00013979	IMPG2	3q12.3	0	NDUFB1P1		0
COG8	16q22.1	0.000127412	C2orf88	2q32.2	0.000139777	PPP2R5CP		0	MAP4	3p21.31	0
AC103740.1		0.000127031	PTMAP5	13q31.1	0.000139068	CMSS1	3q12.1	0	DHX30	3p21.31	0
ACTA2.AS1		0.000126871	EIF2S2	20q11.22	0.000139011	TEX264	3p21.2	0	CSPG5	3p21.31	0
SFRP1	8p11.21	0.00012654	AC020763.4		0.000138783	GRM2	3p21.2	0	TMEM158	3p21.31	0
PDE1C	7p14.3	0.000126209	BRCA2	13q13.1	0.000138725	RRP9	3p21.2	0	ELP6	3p21.31	0
AC005562.1		0.00012619	AC009690.2		0.000138664	AC069222.1		0	SCAP	3p21.31	0
CERS6.AS1		0.000125799	FANCB	Xp22.2	0.000138187	PARP3	3p21.2	0	PTPN23	3p21.31	0
MXI1	10q25.2	0.000125554	MDFI	6p21.1	0.000137548	COL8A1	3q12.1	0	AC026412.1		0
NIBAN1	1q25.3	0.000125087	AC011979.1		0.000137501	DCBLD2	3q12.1|3	0	AC099778.1		0
CHGA	14q32.12	0.000124874	UTP14A	Xq26.1	0.000137465	ST3GAL6	3q12.1	0	MRPL36	5p15.33	0
ECRG4	2q12.2	0.000124813	HTR4	5q32	0.000136889	ST3GAL6.AS1		0	PLXNB1	3p21.31	0
MIR1.1HG.AS1		0.0001248	CNTN3	3p12.3	0.000136726	WWP1P1		0	CCDC51	3p21.31	0
ZNF575	19q13.31	0.00012365	DSCC1	8q24.12	0.000136467	PCBP4	3p21.2	0	TMA7		0
MTMR10	15q13.3	0.000123458	LYPD8	1q44	0.000136175	CPOX	3q11.2	0	ATRIP	3p21.31	0
AC093155.3		0.000122813	AC006213.1		0.000135728	GPR15	3q11.2	0	SHISA5	3p21.31	0
POLR2J2	7q22.1	0.000122652	ENHO	9p13.3	0.000134959	ABHD14A	3p21.2	0	PFKFB4	3p21.31	0
ST13P4	13q14.2	0.000122599	WDR3	1p12	0.000134191	CLDND1	3q11.2|3q12.1	0	AC026412.2		0
GNAO1	16q13	0.000122374	ADD1	4p16.3	0.000133914	RIOX2	3q11.2	0	COL7A1	3p21.31	0
FLT3LG	19q13.33	0.000121936	RPL10P9		0.000133858	ABHD14B	3p21.2	0	UQCRC1	3p21.31	0
PTRH1	9q34.11	0.000121902	SLC25A23	19p13.3	0.000133631	ACY1		0	AC026412.3		0
AC005324.2		0.000121635	CDK11A	1p36.33	0.00013351	CRYBG3	3q11.2	0	SLC26A6	3p21.31	0
FLNA	Xq28	0.000121525	PSMD14	2q24.2	0.000133457	RPL29	3p21.2	0	SDHAP3		0
EPB41L3	18p11.31	0.000119988	IGHA2	14q32.33	0.000133364	DUSP7	3p21.2	0	NCKIPSD	3p21.31	0
ABALON		0.000119975	URB2	1q42.13	0.00013309	CRTAP	3p22.3	0	IP6K2	3p21.31	0
TMEM236	10p12.33	0.000119972	PIANP	12p13.31	0.000132994	ALAS1	3p21.2	0	PRKAR2A	3p21.31	0
AL139353.1		0.000119106	NEFL	8p21.2	0.000132644	TWF2	3p21.2	0	PRKAR2A.AS1		0
CACTIN.AS1		0.000118925	CPEB1	15q25.2	0.000132584	PPM1M	3p21.2	0	SLC25A20	3p21.31	0
SLC51B	15q22.31	0.000118859	PUS7	7q22.3	0.000132241	WDR82	3p21.2	0	AC104447.1		0
ITIH5	10p14	0.000118701	AL357054.4		0.000131979	GLYCTK	3p21.2	0	KLHL18	3p21.31	0
LTBP4	19q13.2	0.000117803	NDUFB8	10q24.31	0.000131777	GLYCTK.AS1		0	KIF9.AS1		0
AGTR1	3q24	0.000117793	NUP155	5p13.2	0.000131151	ARL6	3q11.2	0	CCR5AS		0
PHOX2A	11q13.4	0.000117759	ELL3	15q15.3	0.000131126	FILIP1L	3q12.1	0	UBE2QL1	5p15.31	0
HAND2	4q34.1	0.000117734	ZC3H11A	1q32.1	0.000130764	TBC1D23	3q12.1-q12.2	0	LARS2	3p21.31	0
SUMO2P1		0.000117143	ARHGAP44	17p12	0.000130277	ABI3BP	3q12.2	0	LIMD1	3p21.31	0
SMTN	22q12.2	0.000116507	AQP8	16p12.1	0.000129901	NIT2	3q12.2	0	LIMD1.AS1		0
MMP23A		0.000116405	MALL	2q13	0.000129885	LSMEM2	3p21.31	0	MED10	5p15.31	0
C11orf86		0.000116361	CFAP410	21q22.3	0.000129281	IFRD2	3p21.31	0	SACM1L	3p21.31	0
SORBS1	10q24.1	0.000115909	IQGAP3	1q22	0.000129111	NAA80	3p21.31	0	SLC6A20	3p21.31	0
SHISAL1	22q13.31	0.000115753	EIF4HP1		0.000128956	HYAL3	3p21.31	0	LZTFL1	3p21.31	0
DACT3	19q13.32	0.000115353	ASB8	12q13.11	0.00012891	HYAL1	3p21.31	0	CXCR6	3p21.31	0
EIF3C	16p11.2	0.000115264	PIRT	17p12	0.000128884	HYAL2	3p21.31	0	FYCO1	3p21.31	0
SLC5A7	2q12.3	0.000114212	UBE2Q1.AS1		0.000128724	TUSC2		0	XCR1	3p21.31	0
KANK2	19p13.2	0.000114173	PKNOX2	11q24.2	0.000128668	RASSF1	3p21.31	0	CCR1	3p21.31	0
AC004805.1		0.00011415	FTH1P8		0.000128319	ZMYND10	3p21.31	0	CCR2	3p21.31	0
RPL41P5		0.000114095	CPT2	1p32.3	0.00012797	NPRL2	3p21.31	0	CCR5	3p21.31	0
JPH4	14q11.2	0.000113882	PRSS22	16p13.3	0.000127462	CYB561D2	3p21.31	0	CCRL2	3p21.31	0
NKRF	Xq24	0.000113872	IGKV3D.15		0.000127185	TMEM115	3p21.31	0	SETD2	3p21.31	0
C16orf89	16p13.3	0.000113242	TMEM82	1p36.21	0.000126785	TFG	3q12.2	0	LINC02009		0
CKAP2	13q14.3	0.000113193	SLC36A1	5q33.1	0.000126336	Z84492.1		0	LTF	3p21.31	0
NAAA	4q21.1	0.00011281	TCHP	12q24.11	0.00012603	CACNA2D2	3p21.31	0	LINC02145	5p15.31	0
BEST2	19p13.13	0.000112703	ASB2	14q32.12	0.000125495	C3orf18	3p21.31	0	LRRC2	3p21.31	0
ZBTB33	Xq24	0.000112466	METTL24	6q21	0.000125102	HEMK1	3p21.31	0	TDGF1		0
CRNDE		0.000112244	TMEM35A	Xq22.1	0.000125059	CISH	3p21.2	0	ALS2CL	3p21.31	0
RTN3P1		0.000112102	OSBPL3	7p15.3	0.000124554	MAPKAPK3	3p21.2	0	ICE1	5p15.32	0
AHCYL2	7q32.1	0.000111728	DNAJB6P1		0.000123923	ADGRG7	3q12.2	0	TMIE	3p21.31	0
KCNA5	12p13.32	0.000111015	CRNDE		0.000123905	LINC02019		0	MYL3	3p21.31	0
ZNF662	3p22.1	0.000110893	ACAT1	11q22.3	0.000123507	TMEM45A	3q12.2	0	PTH1R	3p21.31	0
TTI1	20q11.23	0.000109932	WASH9P		0.000123044	LNP1	3q12.2	0	ADAMTS16	5p15.32	0
NOP2	12p13.31	0.000109194	KIAA1549	7q34	0.000122801	DOCK3	3p21.2	0	NDUFS6	5p15.33	0
NPTX1	17q25.3	0.00010891	REEP2	5q31.2	0.000122105	MANF	3p21.2	0	CCDC12	3p21.31	0
GLTP	12q24.11	0.00010859	MAB21L2	4q31.3	0.000121922	RBM15B	3p21.2	0	NBEAL2	3p21.31	0
ANGPTL1	1q25.2	0.000107801	TNS1	2q35	0.000121882	DCAF1	3p21.2	0	KIF9	3p21.31	0
WSCD1	17p13.2	0.000107358	SLC5A7	2q12.3	0.000121559	RAD54L2	3p21.2	0	STAB1	3p21.1	0
FBXL22	15q22.31	0.000106914	POP1	8q22.2	0.000121229	TOMM70	3q12.2	0	NPRL2	3p21.31	0
NHP2P1		0.000106545	CLDN5	22q11.21	0.000121086	POC1A	3p21.2	0	CRYBG3	3q11.2	0
PAPSS2	10q23.2-q23.31	0.000106514	UGT1A8	2q37.1	0.000120946	COLQ	3p25.1	0	AC093909.6		0
CCDC85C	14q32.2	0.00010621	EMILIN3	20q12	0.000120837	GLB1	3p22.3	0	CMSS1	3q12.1	0
CITED2	6q24.1	0.000106122	GAP43	3q13.31	0.000120752	PRR14L	22q12.2	0	FILIP1L	3q12.1	0
ARHGEF26	3q25.2	0.000105657	AL591135.1		0.000120224	RTCB	22q12.3	0	AC069222.1		0
AP001160.3		0.000104759	STIMATE	3p21.1	0.000119725	RFPL3S		0	COL8A1	3q12.1	0
PIGCP1		0.000104644	HAUS7	Xq28	0.000119581	SLC5A1	22q12.3	0	DCBLD2	3q12.1|3	0
MT1G	16q13	0.000104332	UHRF1	19p13.3	0.000119559	Z74021.1		0	ST3GAL6	3q12.1	0
GRAMD2B	5q23.2	0.000104264	TAGLN	11q23.3	0.000119319	YWHAH	22q12.3	0	ST3GAL6.AS1		0
ZNF536	19q12	0.000103989	ADAMDEC1	8p21.2	0.000119065	C22orf24		0	WWP1P1		0
SUV39H2	10p13	0.000103702	SELENOP	5p12	0.000119017	DEPDC5	22q12.2-q12.3	0	CPOX	3q11.2	0
RPL29P11		0.000103652	GPM6A	4q34.2	0.000118744	PISD	22q12.2	0	GPR15	3q11.2	0
HAND1	5q33.2	0.000103148	HSPB8	12q24.23	0.000118694	TIMP3	22q12.3	0	FRG1.DT		0
FABP4	8q21.13	0.000103002	RPSAP58		0.000118646	SFI1	22q12.2	0	FRG1	4q35.2	0
SLC22A5	5q31.1	0.000102307	FOXF2	6p25.3	0.000118555	DRG1	22q12.2	0	CLDND1	3q11.2|3q12.1	0
SCNN1B	16p12.2	0.0001023	SPSB3	16p13.3	0.000118432	EIF4ENIF1	22q12.2	0	PLEKHG4B	5p15.33	0
RPL7AP11		0.00010178	TNXB	6p21.33-p21.32	0.000118359	AL096701.3		0	TBC1D23	3q12.1-q12.2	0
CD177	19q13.31	0.000101351	AC007390.1		0.000118298	LINC01521		0	NIT2	3q12.2	0
NDUFV2P1		0.000101238	MMP7	11q22.2	0.000117703	PATZ1	22q12.2	0	AC093909.1		0
MEIS2	15q14	0.000100951	MAD1L1	7p22.3	0.000117564	PIK3IP1.DT		0	SENP7	3q12.3	0
BTF3P5		0.000100898	CBLN2	18q22.3	0.000117109	FBXO7	22q12.3	0	ZBTB11.AS1		0
TNS1	2q35	0.000100818	FNBP1	9q34.11	0.000116795	SYN3	22q12.3	0	ZBTB11	3q12.3	0
RCL1	9p24.1	0.000100691	CLU	8p21.1	0.000116377	LIMK2	22q12.2	0	PCNP	3q12.3	0
SPTBN2	11q13.2	0.000100525	CHKB	22q13.33	0.000116084	RBFOX2	22q12.3	0	AC073861.1		0
RPL4P4		0.000100482	OLFM1	9q34.3	0.000115996	RPS15AP38		0	AC093789.1		0
SORBS2	4q35.1	0.000100021	RAB19	7q34	0.000115987	MYH9	22q12.3	0	TRMT10C	3q12.3	0
P2RX1	17p13.2	9.9923e-05	TPH1	11p15.1	0.00011588	APOL1	22q12.3	0	AC110994.2		0
TMEM220.AS1		9.9852e-05	TNS2	12q13.13	0.000115877	APOL2	22q12.3	0	TOMM70	3q12.2	0
PCDHGA4	5q31.3	9.96944e-05	XPOT	12q14.2	0.000115577	APOL4	22q12.3	0	IMPG2	3q12.3	0
PLEKHN1	1p36.33	9.95438e-05	RPL21P75		0.000115402	APOL3	22q12.3	0	ABI3BP	3q12.2	0
GDNF	5p13.2	9.92866e-05	MYH11	16p13.11	0.000115278	Z95114.3		0	TFG	3q12.2	0
AC005912.1		9.91052e-05	SLC4A4	4q13.3	0.000114955	APOL6	22q12.3	0	ADGRG7	3q12.2	0
PHOX2B	4p13	9.89686e-05	NSUN5P2		0.000114301	LARGE1	22q12.3	0	TMEM45A	3q12.2	0
MOB3B	9p21.2	9.88438e-05	DYNC1I2P1		0.00011414	MB		0	LNP1	3q12.2	0
AC022211.4		9.85772e-05	NBPF25P	1q21.1	0.000114038	RASD2	22q12.3	0	RIOX2	3q11.2	0
GRHL3	1p36.11	9.85673e-05	WASH7P		0.000113927	MCM5	22q12.3	0	ARL6	3q11.2	0
KIAA1549	7q34	9.83691e-05	AC015813.5		0.000113543	HMOX1	22q12.3	0	FTH1P23		0
TAGLN	11q23.3	9.82574e-05	SPAG5.AS1		0.000113543	TOM1	22q12.3	0	MTRNR2L12		0
ST13P18		9.82461e-05	PDLIM3	4q35.1	0.000113376	HMGXB4	22q12.3	0	ROBO1	3p12.3	0
CTC.338M12.4		9.79355e-05	SLC4A11	20p13	0.000113103	ISX	22q12.3	0	ROBO2	3p12.3	0
CENPI	Xq22.1	9.77604e-05	EPHA7	6q16.1	0.000112868	PIK3IP1	22q12.2	0	CAP1P1		0
UBE2C	20q13.12	9.73674e-05	SEC14L5	16p13.3	0.000112736	RNF185	22q12.2	0	ZNF717	3p12.3	0
EML1	14q32.2	9.71643e-05	AL354798.1		0.000112583	CACNA1I	22q13.1	0	LINC00960		0
FABP5P7		9.69085e-05	CA4	17q23.1	0.000112147	ASCC2	22q12.2	0	LINC02018		0
EPB41L4A	5q22.1-q22.2	9.66977e-05	SLCO2A1	3q22.1-q22.2	0.000112043	TBC1D10A	22q12.2	0	FAM86DP		0
FLNC	7q32.1	9.6392e-05	P2RY1	3q25.2	0.000112013	CASTOR1	22q12.2	0	ALG1L6P		0
PCDHGB7	5q31.3	9.63137e-05	BLOC1S1	12q13.2	0.000111879	OSM	22q12.2	0	HNRNPA3P6		0
SVIL	10p11.23	9.62585e-05	NPTX1	17q25.3	0.000111502	AC004264.1		0	CNTN3	3p12.3	0
PRELP	1q32.1	9.61537e-05	BRINP3	1q31.1	0.000111212	LIF	22q12.2	0	AC117489.1		0
LINC01001	11p15.5	9.61303e-05	LONRF2	2q11.2	0.000111066	MTMR3	22q12.2	0	CCDC127	5p15.33	0
RAD50	5q31.1	9.589e-05	VSIR	10q22.1	0.000110989	AC003681.1		0	PDZRN3	3p13	0
TEF	22q13.2	9.49336e-05	UXT.AS1		0.000110897	UQCR10	22q12.2	0	PPP4R2	3p13	0
PRDM6	5q23.2	9.48707e-05	DIXDC1	11q23.1	0.000110755	CCDC157	22q12.2	0	EBLN2	3p13	0
PCDHGA9	5q31.3	9.43199e-05	ANGPTL1	1q25.2	0.000110692	ZMAT5	22q12.2	0	GBE1	3p12.2	0
CCDC152	5p12	9.4193e-05	RTEL1.TNFRSF6B		0.000110604	CABP7	22q12.2	0	CYP51A1P1		0
MT1M	16q13	9.38574e-05	KLF4	9q31.2	0.000110589	NF2	22q12.2	0	AC021087.3		0
AC008038.1		9.36833e-05	RTN3P1		0.000110425	NIPSNAP1	22q12.2	0	PROS1	3q11.1	0
SNHG15		9.35151e-05	AL359258.3		0.0001104	THOC5	22q12.2	0	HNRNPKP4		0
SLC26A2	5q32	9.33738e-05	KIF4A	Xq13.1	0.000109855	NEFH	22q12.2	0	ARMC10P1		0
MSX2	5q35.2	9.3041e-05	GRIK5	19q13.2	0.000109757	AP1B1	22q12.2	0	RBBP4P2		0
SCN7A	2q24.3	9.28592e-05	BRIP1	17q23.2	0.0001096	SF3A1	22q12.2	0	DHFR2	3q11.2	0
DHRS9	2q31.1	9.19278e-05	CADM2	3p12.1	0.000109545	RNF215	22q12.2	0	ARL13B	3q11.1-q11.2	0
AC073254.1		9.18312e-05	AL080276.2		0.000109339	INPP5J	22q12.2	0	STX19	3q11.2	0
C15orf48	15q21.1	9.17103e-05	SLC22A5	5q31.1	0.000109187	EIF4HP2		0	EPHA3	3p11.1	0
SUCLG2P2		9.16477e-05	EIF4BP7		0.000109141	SELENOM	22q12.2	0	CADM2	3p12.1	0
PPAT	4q12	9.15972e-05	HJURP	2q37.1	0.000109115	SMTN	22q12.2	0	C3orf38	3p11.1	0
ATP1B2	17p13.1	9.1268e-05	LYNX1	8q24.3	0.000108915	AC005005.3		0	CGGBP1	3p11.1	0
SLCO4A1	20q13.33	9.08072e-05	B3GNTL1	17q25.3	0.000108897	TUG1		0	ZNF654	3p11.1	0
YTHDF2P1		9.06067e-05	PPP1R1A	12q13.2	0.000108776	MORC2	22q12.2	0	CHMP2B	3p11.2	0
ABL1	9q34.12	9.04202e-05	MIR4435.2HG		0.000108681	MORC2.AS1		0	LINC00506		0
SORCS1	10q25.1	9.03682e-05	ZG16	16p11.2	0.000108644	OSBP2	22q12.2	0	VGLL3	3p12.1	0
PKNOX2	11q24.2	9.00826e-05	CNOT9	2q35	0.000108621	SLC35E4	22q12.2	0	RPL24	3q12.3	0
AC009245.1		9.0067e-05	OR2A1.AS1		0.000108574	SEC14L2	22q12.2	0	FAT1	4q35.2	0
PHLDA1	12q21.2	9.00082e-05	SYT4	18q12.3	0.000108515	DUSP18	22q12.2	0	PDCL3P4		0
LINC00526		8.99669e-05	VSIG2	11q24.2	0.00010823	AC003072.1		0	CEP97	3q12.3	0
AC114271.1		8.99612e-05	MYBL2	20q13.12	0.000108036	TCN2	22q12.2	0	AC079944.1		0
MARCHF8	10q11.21-q11.22	8.97079e-05	KANK2	19p13.2	0.000107986	PES1	22q12.2	0	ATP6V1A	3q13.31	0
CAMK2G	10q22.2	8.95162e-05	ATP2B4	1q32.1	0.000107734	GAL3ST1	22q12.2	0	NAA50	3q13.31	0
C1orf115	1q41	8.94279e-05	SLC2A4	17p13.1	0.000107693	SEC14L6	22q12.2	0	SORBS2	4q35.1	0
TMEM171	5q13.2	8.92092e-05	DCLK1	13q13.3	0.000107653	MTFP1	22q12.2	0	USF3	3q13.2	0
AC092143.3		8.91563e-05	SNX1	15q22.31	0.000107555	TXN2	22q12.3	0	SIDT1	3q13.2	0
CPT2	1p32.3	8.91339e-05	PPT2.EGFL8		0.000107542	FOXRED2	22q12.3	0	SPICE1	3q13.2	0
SLC31A2	9q32	8.85676e-05	PCK1	20q13.31	0.000107478	EIF3D	22q12.3	0	CFAP44	3q13.2	0
ATP2B4	1q32.1	8.83573e-05	CTSG	14q12	0.000107469	TOMM22	22q13.1	0	BOC	3q13.2	0
PTPN21	14q31.3	8.82481e-05	LILRB5	19q13.42	0.000107413	AL021707.1		0	AC078785.1		0
DNLZ	9q34.3	8.79327e-05	C1QTNF7	4p15.32	0.000107224	AL021707.6		0	TLR3	4q35.1	0
SIM2	21q22.13	8.73966e-05	CES3	16q22.1	0.000107166	AL021707.3		0	RPSAP70		0
FP565260.6		8.73737e-05	AC027309.2		0.000107053	GTPBP1	22q13.1	0	NEPRO	3q13.2	0
KLHDC8B	3p21.31	8.72984e-05	RSPH10B	7p22.1	0.000106886	AL021707.8		0	GTPBP8	3q13.2	0
CDK12	17q12	8.72435e-05	PDXDC2P		0.000106853	PRDX3P1		0	CD200R1	3q13.2	0
LGI3	8p21.3	8.66831e-05	ANK2	4q25-q26	0.000106725	JOSD1	22q13.1	0	AC079944.2		0
TAX1BP3	17p13.2	8.64155e-05	PTOV1.AS2		0.000106595	AL021707.2		0	GRAMD1C	3q13.31	0
LRRN4CL	11q12.3	8.63812e-05	AL512791.1		0.000106513	DNAL4	22q13.1	0	ZDHHC23	3q13.31	0
WASF4P	Xp11.23	8.6009e-05	STPG4	2p21	0.000106056	CBY1	22q13.1	0	BZW1P2		0
LYPD8	1q44	8.59833e-05	LGALS4	19q13.2	0.000105993	FAM227A	22q13.1	0	ARHGAP31.AS1		0
SLC22A18AS	11p15.4	8.594e-05	HNRNPCP2		0.000105803	DMC1	22q13.1	0	B4GALT4.AS1		0
RPL21P16		8.57651e-05	HILPDA	7q32.1	0.000105723	DDX17	22q13.1	0	B4GALT4	3q13.32	0
AC092953.2		8.50104e-05	AC024337.2		0.000105675	KDELR3	22q13.1	0	IGSF11	3q13.32	0
MAOA	Xp11.3	8.50096e-05	MYL9	20q11.23	0.000105206	TPTEP2		0	LSAMP	3q13.31	0
ACTG2	2p13.1	8.49726e-05	RPL5P34		0.000105128	CSNK1E	22q13.1	0	PTMAP8		0
ZFP69B	1p34.2	8.43007e-05	MYO1A	12q13.3	0.000104537	SUN2	22q13.1	0	GAP43	3q13.31	0
C1orf210	1p34.2	8.40285e-05	AP001610.2		0.000104536	NPTXR	22q13.1	0	CCDC191	3q13.31	0
AC044849.1		8.39891e-05	SORCS1	10q25.1	0.000104519	IFT27	22q12.3	0	CCDC110	4q35.1	0
RCAN2	6p12.3	8.37656e-05	PHLDA1	12q21.2	0.000104238	CBX7	22q13.1	0	PDLIM3	4q35.1	0
CEACAM7	19q13.2	8.36382e-05	GTPBP4	10p15.3	0.000104162	ATF4	22q13.1	0	ZBTB20	3q13.31	0
BTNL3	5q35.3	8.3553e-05	CA3.AS1		0.000104158	MIEF1	22q13.1	0	TIGIT	3q13.31	0
NPIPB13		8.3249e-05	SCP2	1p32.3	0.0001041	MGAT3	22q13.1	0	QTRT2	3q13.31	0
CLDN5	22q11.21	8.30813e-05	RPSAP18		0.000104041	TAB1	22q13.1	0	AC093797.1		0
FNBP1	9q34.11	8.30059e-05	CNNM2	10q24.32	0.000104022	SYNGR1	22q13.1	0	CCDC80	3q13.2	0
CASP7	10q25.3	8.29819e-05	SDCBP2	20p13	0.000103796	RPL3	22q13.1	0	SLC35A5	3q13.2	0
SMAP1	6q13	8.29382e-05	TEN1.CDK3		0.000103585	PDGFB	22q13.1	0	ATG3	3q13.2	0
USP2	11q23.3	8.29318e-05	UBE2C	20q13.12	0.00010317	AL031846.2		0	DUBR		0
PER1	17p13.1	8.26755e-05	RPL35P5		0.000103051	CBX6	22q13.1	0	MYH15	3q13.13	0
LGALS4	19q13.2	8.25725e-05	SERF1B	5q13.2	0.00010287	APOBEC3H	22q13.1	0	HHLA2	3q13.13	0
ARNTL2		8.20877e-05	NLGN1	3q26.31	0.000102718	APOBEC3G	22q13.1	0	IFT57	3q13.12-q13.13	0
KIF1C.AS1		8.20477e-05	CBX2	17q25.3	0.000102309	APOBEC3F	22q13.1	0	CD47	3q13.12	0
RASA4DP		8.20094e-05	TMEM37	2q14.2	0.000102178	APOBEC3D	22q13.1	0	AC012020.1		0
PSD	10q24.32	8.16301e-05	EPM2A	6q24.3	0.000102177	APOBEC3C	22q13.1	0	BBX	3q13.12	0
ENTPD5	14q24.3	8.15337e-05	FENDRR		0.00010199	APOBEC3B	22q13.1	0	LINC00882		0
EPOP	17q12	8.14706e-05	CHP2	16p12.2	0.000101423	APOBEC3A	22q13.1	0	CIP2A	3q13.13	0
ABHD3	18q11.2	8.12742e-05	SLC27A6	5q23.3	0.000101362	TMEM184B	22q13.1	0	CBLB	3q13.11	0
NR5A2	1q32.1	8.12613e-05	FAM207BP		0.000101002	MAFF	22q13.1	0	CYP4V2	4q35.1-q35.2	0
PPP2R5CP		8.11628e-05	EIF4BP6		0.00010095	PLA2G6	22q13.1	0	ALCAM	3q13.11	0
TDRD10	1q21.3	8.10369e-05	TLL1	4q32.3	0.000100709	RAC2	22q13.1	0	KLKB1	4q35.2	0
RIPK2	8q21.3	8.09168e-05	AL513175.1		0.000100613	PDXP.DT		0	NFKBIZ	3q12.3	0
SOX4	6p22.3	8.07944e-05	GET4	7p22.3	0.00010055	GGA1	22q13.1	0	NXPE3	3q12.3	0
CCDC134	22q13.2	8.07198e-05	FIRRE		0.000100489	LGALS2	22q13.1	0	AC069499.1		0
CEACAM1	19q13.2	8.0655e-05	PDX1	13q12.2	0.000100152	CDC42EP1	22q13.1	0	DZIP3	3q13.13	0
HDAC4	2q37.3	8.05853e-05	SARM1	17q11.2	0.000100057	CARD10	22q13.1	0	BTLA	3q13.2	0
MT1F		8.04801e-05	AC112191.2		9.98903e-05	MFNG	22q13.1	0	TAGLN3	3q13.2	0
AC007686.3		8.04298e-05	LDLRAD2	1p36.12	9.94826e-05	CYTH4	22q13.1	0	CD200	3q13.2	0
BVES		7.98905e-05	AC016027.1		9.89839e-05	C1QTNF6	22q12.3	0	SLC9C1	3q13.2	0
TCEAL2	Xq22.1	7.96088e-05	SMTN	22q12.2	9.85636e-05	AL022322.2		0	FAM149A	4q35.1	0
AOC3	17q21.31	7.93092e-05	EIF4A1P10		9.84891e-05	IL2RB	22q12.3	0	TBILA		0
RBL1	20q11.23	7.91728e-05	ERCC6L	Xq13.1	9.83774e-05	TMPRSS6	22q12.3	0	GCSAM	3q13.2	0
PDE6A	5q32	7.90284e-05	TOMM34	20q13.12	9.80755e-05	KCTD17	22q12.3	0	C3orf52	3q13.2	0
GLUD2	Xq24	7.87373e-05	LIFR	5p13.1	9.7874e-05	MPST	22q12.3	0	ABHD10	3q13.2	0
IGFBP6	12q13.13	7.85271e-05	SCN11A	3p22.2	9.77322e-05	TST	22q12.3	0	RETNLB	3q13.13	0
C19orf48		7.83891e-05	AC026403.1		9.75697e-05	CSF2RB	22q12.3	0	PHLDB2	3q13.2	0
MS4A12	11q12.2	7.83755e-05	VIP	6q25.2	9.75111e-05	NCF4	22q12.3	0	FLJ38576		0
CADM2	3p12.1	7.82869e-05	SYNGR1	22q13.1	9.74142e-05	SH3BP1	22q13.1	0	CD96	3q13.13-q13.2	0
FAM89B	11q13.1	7.81837e-05	AC132872.3		9.74066e-05	PDXP	22q13.1	0	NECTIN3	3q13.13	0
WASH7P		7.78435e-05	GSTM2	1p13.3	9.71871e-05	LGALS1	22q13.1	0	C3orf85	3q13.13	0
SLC8A2	19q13.32	7.78273e-05	AC027644.3		9.69671e-05	NOL12	22q13.1	0	TRAT1	3q13.13	0
AC231533.2		7.7793e-05	SLITRK3	3q26.1	9.69663e-05	BAIAP2L2	22q13.1	0	GXYLT2	3p13	0
LPAR1	9q31.3	7.77392e-05	FAM162A	3q21.1	9.65952e-05	AL022322.1		0	SHQ1	3p13	0
AC023055.1		7.76605e-05	NUP205	7q33	9.63044e-05	SLC16A8	22q13.1	0	CYB561D2	3p21.31	0
AL022311.1		7.74635e-05	PLAC9	10q22.3	9.627e-05	PICK1	22q13.1	0	DNAH1	3p21.1	0
AP000347.1		7.71567e-05	AC093155.3		9.60962e-05	POLR2F	22q13.1	0	STIMATE.MUSTN1		0
AC010320.2		7.69007e-05	RPS27AP16		9.60748e-05	SOX10	22q13.1	0	AC006254.1		0
AC022400.1		7.65485e-05	B4GALNT2	17q21.32	9.5939e-05	C22orf23	22q13.1	0	ITIH3	3p21.1	0
NAPA.AS1		7.65397e-05	SNRPN	15q11.2	9.58036e-05	AL031587.5		0	NEK4	3p21.1	0
ZG16	16p11.2	7.64405e-05	MAP6	11q13.5	9.58027e-05	MICALL1	22q13.1	0	SPCS1	3p21.1	0
NSUN5P2		7.61987e-05	RPL10AP2		9.57033e-05	AL022311.1		0	GLT8D1	3p21.1	0
LARGE2	11p11.2	7.61962e-05	PRKG2	4q21.21	9.54876e-05	EIF3L	22q13.1	0	GNL3	3p21.1	0
HIGD1AP1		7.60464e-05	SH3TC2	5q32	9.54368e-05	ANKRD54	22q13.1	0	PBRM1	3p21.1	0
RASA4CP	7p13	7.59988e-05	GDPD2	Xq13.1	9.51076e-05	GCAT	22q13.1	0	SMIM4		0
ELFN1.AS1		7.59543e-05	CCDC107	9p13.3	9.49902e-05	H1.0		0	NT5DC2	3p21.1	0
TMEM262		7.52599e-05	GRIN2B	12p13.1	9.48278e-05	TRIOBP	22q13.1	0	NISCH	3p21.1	0
AOC1	7q36.1	7.51523e-05	EML1	14q32.2	9.45895e-05	RASL10A	22q12.2	0	AC026740.1		0
XRCC6P2		7.50749e-05	TRPM6	9q21.13	9.44699e-05	GAS2L1	22q12.2	0	TNNC1	3p21.1	0
LINC01537		7.47608e-05	SLC26A2	5q32	9.43999e-05	EWSR1	22q12.2	0	SEMA3G	3p21.1	0
PCDHGA5	5q31.3	7.4679e-05	DDN	12q13.12	9.40968e-05	AC245060.2		0	PHF7	3p21.1	0
AC093535.2		7.45029e-05	BTNL8	5q35.3	9.39014e-05	IGLV1.44		0	STIMATE	3p21.1	0
LIN37	19q13.12	7.44311e-05	ENTPD5	14q24.3	9.38151e-05	IGLV5.45		0	SFMBT1	3p21.1	0
VIPR2	7q36.3	7.4357e-05	PDE6A	5q32	9.31259e-05	IGLV7.46		0	AC096887.2		0
AL022328.4		7.43402e-05	MTM1	Xq28	9.29635e-05	IGLV1.47		0	AC012467.2		0
UGT1A8	2q37.1	7.42963e-05	SCN7A	2q24.3	9.26854e-05	IGLV9.49		0	WNT5A	3p14.3	0
SERBP1P5		7.4292e-05	APPL2	12q23.3	9.25763e-05	IGLV1.51		0	CACNA2D3	3p21.1-p14.3	0
ATCAY	19p13.3	7.42386e-05	PCDHGB3	5q31.3	9.23924e-05	AC245060.4		0	RPS15P5		0
HPGD	4q34.1	7.40728e-05	ULBP3	6q25.1	9.22746e-05	AC245060.5		0	SELENOK	3p21.1	0
NIT1	1q23.3	7.39664e-05	NKX3.2		9.21289e-05	IGLV1.40		0	ACTR8	3p21.1	0
GPT	8q24.3	7.39277e-05	RPS20P14		9.18894e-05	AC245060.6		0	IL17RB	3p21.1	0
SRXN1	20p13	7.36384e-05	ESM1	5q11.2	9.17804e-05	IGLV10.54		0	CHDH	3p21.1	0
AL020996.1		7.36339e-05	GPD1L	3p22.3	9.17432e-05	IGLV6.57		0	AC096887.1		0
ALPI	2q37.1	7.35329e-05	SEC24C	10q22.2	9.17165e-05	IGLV4.60		0	CACNA1D	3p21.1	0
LPP	3q27.3-q28	7.33986e-05	PLSCR4	3q24	9.14224e-05	IGLV8.61		0	CEP72	5p15.33	0
UGT2B17	4q13.2	7.33924e-05	JTB	1q21.3	9.14079e-05	IGLV4.69		0	DCP1A	3p21.1	0
DENND10P1	Xq26.1	7.33191e-05	AL513218.1		9.13849e-05	TOP3B	22q11.22	0	TKT	3p21.1	0
COX16	14q24.2	7.31393e-05	CCNO	5q11.2	9.12475e-05	IGLV7.43		0	PRKCD	3p21.1	0
UGT2A3	4q13.2	7.3098e-05	PKD1P6.NPIPP1		9.11896e-05	IGLV1.36		0	RFT1	3p21.1	0
IRF9	14q12	7.29178e-05	IDH3A	15q25.1	9.11418e-05	IGLC7	22q11.22	0	BAP1	3p21.1	0
RPL10AP6		7.28037e-05	ZNF575	19q13.31	9.11364e-05	IGLV2.14		0	PPP2R5CP		0
ST13P5		7.27009e-05	LINC02441		9.08342e-05	IGLC2	22q11.22	0	RYBP	3p13	0
RSPH9	6p21.1	7.26959e-05	AC091429.1		9.0816e-05	IGLL5	22q11.22	0	TPPP	5p15.33	0
MT1H	16q13	7.26009e-05	CXCL12	10q11.21	9.08129e-05	IGLV3.1		0	TEX264	3p21.2	0
RAB1C		7.24334e-05	C6orf201		9.08111e-05	IGLV2.8		0	RAD54L2	3p21.2	0
NRXN1	2p16.3	7.23959e-05	GALNT12	9q22.33	9.06493e-05	IGLV3.9		0	DCAF1	3p21.2	0
AC034236.1		7.2172e-05	STX12	1p35.3	9.05807e-05	IGLV3.10		0	RBM15B	3p21.2	0
PKD1P4		7.20331e-05	CPNE7	16q24.3	8.98555e-05	IGLV2.11		0	MANF	3p21.2	0
SLC25A20	3p21.31	7.19774e-05	AL928654.3		8.98545e-05	IGLV2.18		0	DOCK3	3p21.2	0
FAM163A	1q25.2	7.19703e-05	ZIK1	19q13.43	8.93951e-05	ZNF280B	22q11.22	0	LINC02019		0
SCG3	15q21.2	7.19455e-05	BEND5	1p33	8.92905e-05	IGLV3.19		0	MAPKAPK3	3p21.2	0
INPP5A	10q26.3	7.18147e-05	C6orf136	6p21.33	8.91528e-05	IGLV3.21		0	CISH	3p21.2	0
AC005775.1		7.17911e-05	CFL2	14q13.1	8.91328e-05	IGLV2.23		0	HEMK1	3p21.31	0
AC109460.3		7.1753e-05	MPC1		8.90892e-05	IGLV3.25		0	C3orf18	3p21.31	0
TBL2	7q11.23	7.15238e-05	SLC17A7	19q13.33	8.90707e-05	IGLV3.27		0	CACNA2D2	3p21.31	0
SMIM14		7.14569e-05	AC007128.1		8.88231e-05	IGLV2.28		0	Z84492.1		0
LRRC19	9p21.2	7.13978e-05	PNCK	Xq28	8.87804e-05	PRAME	22q11.22	0	AC116351.1		0
AL589765.7		7.13354e-05	SLC9A2	2q12.1	8.86418e-05	PPM1F.AS1		0	TMEM115	3p21.31	0
C7	5p13.1	7.13232e-05	ZER1	9q34.11	8.86265e-05	PPM1F	22q11.22	0	GRM2	3p21.2	0
FOXP4.AS1		7.12344e-05	ZNF32.AS1		8.85446e-05	MAPK1	22q11.22	0	RRP9	3p21.2	0
AC008781.1		7.11912e-05	LINC00174	7q11.21	8.85063e-05	AC007663.4		0	PARP3	3p21.2	0
RNF150	4q31.21	7.11682e-05	METTL7A		8.84413e-05	CCDC74BP1		0	POC1A	3p21.2	0
AC008770.2		7.11417e-05	TPM1	15q22.2	8.82481e-05	MED15	22q11.21	0	GLYCTK.AS1		0
PLAC8	4q21.22	7.09146e-05	DLGAP1.AS2		8.82257e-05	KLHL22	22q11.21	0	GLYCTK	3p21.2	0
ATN1	12p13.31	7.07828e-05	SIDT2	11q23.3	8.82142e-05	AC007731.1		0	WDR82	3p21.2	0
SNHG1		7.0595e-05	CDC25A	3p21.31	8.81923e-05	SCARF2	22q11.21	0	PPM1M	3p21.2	0
CBX2	17q25.3	7.0556e-05	CES2	16q22.1	8.80422e-05	ZNF74	22q11.21	0	TWF2	3p21.2	0
CDH19	18q22.1	7.04854e-05	AL590867.2		8.79233e-05	DGCR6L	22q11.21	0	ALAS1	3p21.2	0
CASQ2	1p13.1	7.04362e-05	PACSIN1	6p21.31	8.78741e-05	RTN4R	22q11.21	0	DUSP7	3p21.2	0
TMEM35A	Xq22.1	7.04272e-05	RPSAP15		8.78731e-05	YPEL1	22q11.21-q11.22	0	PCBP4	3p21.2	0
AC098934.1		7.03166e-05	PLA2G4B		8.77457e-05	LINC00896		0	RPL29	3p21.2	0
HACD3	15q22.31	7.01401e-05	STOX2	4q35.1	8.77011e-05	CCDC188	22q11.21	0	ABHD14B	3p21.2	0
TACR2	10q22.1	6.99833e-05	PLCD1	3p22.2	8.76538e-05	ZDHHC8	22q11.21	0	ZDHHC11B		0
GFRA1	10q25.3	6.99199e-05	AL049840.3		8.75734e-05	RANBP1	22q11.21	0	ZDHHC11	5p15.33	0
TSPAN1	1p34.1	6.98548e-05	PCDHGA6	5q31.3	8.75483e-05	TRMT2A	22q11.21	0	BRD9	5p15.33	0
SMPD1	11p15.4	6.9848e-05	DACT3	19q13.32	8.74384e-05	DGCR8	22q11.21	0	ABHD14A	3p21.2	0
CLEC4A	12p13.31	6.9788e-05	CAMK1	3p25.3	8.73811e-05	AC006547.1		0	ERC2	3p14.3	0
GPR143	Xp22.2	6.96319e-05	TMEM253	14q11.2	8.73131e-05	TMEM191A		0	CCDC66	3p14.3	0
ASB2	14q32.12	6.93849e-05	RBPMS2	15q22.31	8.72339e-05	PI4KA	22q11.21	0	TASOR	3p14.3	0
PDZRN4	12q12	6.92616e-05	AL512656.1		8.70244e-05	SNAP29	22q11.21	0	SLC9A3	5p15.33	0
NSG2	5q35.2	6.91965e-05	AC021218.1		8.69615e-05	CRKL	22q11.21	0	SUCLG2	3p14.1	0
ORC6	16q11.2	6.90462e-05	STUM	1q42.12	8.68993e-05	PPIL2	22q11.21-q11.22	0	KBTBD8	3p14.1	0
CNGA3	2q11.2	6.89673e-05	LRRC19	9p21.2	8.67302e-05	AP000553.1		0	LRIG1	3p14.1	0
RPL35P1		6.88941e-05	HDHD2	18q21.1	8.66145e-05	SDF2L1	22q11.21	0	SLC25A26	3p14.1	0
RIC3	11p15.4	6.87287e-05	HIGD1AP1		8.65034e-05	CCDC116	22q11.21	0	MAGI1	3p14.1	0
FTLP3		6.84517e-05	PRR11	17q22	8.61247e-05	YDJC	22q11.21	0	ADAMTS9.AS2		0
AC021218.1		6.84275e-05	NAP1L1P3		8.60415e-05	UBE2L3	22q11.21	0	ADAMTS9	3p14.1	0
H4C14		6.81639e-05	KRT23	17q21.2	8.59241e-05	TMEM191C	22q11.21	0	ADAMTS9.AS1		0
FABP1	2p11.2	6.81388e-05	RPN2	20q11.23	8.56827e-05	HIC2	22q11.21	0	PRICKLE2	3p14.1	0
LMO3	12p12.3	6.78001e-05	AC005775.1		8.55515e-05	SLC7A4	22q11.21	0	PSMD6	3p14.1	0
DHRS11	17q12	6.77388e-05	C11orf86		8.53692e-05	P2RX6	22q11.21	0	PSMD6.AS2		0
AC105036.3		6.76629e-05	LYVE1	11p15.4	8.53041e-05	THAP7.AS1		0	AC012557.1		0
MTDH	8q22.1	6.75697e-05	SLC17A4	6p22.2	8.52258e-05	THAP7	22q11.21	0	ATXN7	3p14.1	0
SRI	7q21.12	6.75572e-05	PACSIN2	22q13.2	8.52001e-05	LZTR1	22q11.21|22q11.1-q11.2	0	THOC7	3p14.1	0
CACNA1H	16p13.3	6.71958e-05	CNR1	6q15	8.50287e-05	AIFM3	22q11.21	0	SYNPR.AS1		0
MMACHC	1p34.1	6.70662e-05	AL049780.1		8.48771e-05	LINC01637		0	SUCLG2.AS1		0
ACACB	12q24.11	6.70411e-05	USP2	11q23.3	8.47915e-05	IGLC3		0	COPS8P2		0
AL096870.2		6.69809e-05	MCCC1.AS1		8.47831e-05	GNAZ	22q11.22-q11.23	0	PSMC1P1		0
MARCKSL1	1p35.1	6.68556e-05	MORN5	9q33.2	8.47788e-05	RHBDD3	22q12.2	0	FRMD4B	3p14.1	0
VTI1B	14q24.1	6.67096e-05	SLC22A18AS	11p15.4	8.46885e-05	AL008721.2		0	SDHA	5p15.33	0
FENDRR		6.66517e-05	PDCD4.AS1		8.45347e-05	TFIP11	22q12.1	0	GPR27	3p13	0
AL161668.4		6.66068e-05	AP003096.1		8.45221e-05	SRRD	22q12.1	0	EIF4E3	3p13	0
TM9SF1	14q12	6.65407e-05	ACADS	12q24.31	8.45062e-05	HPS4	22q12.1	0	AC097634.1		0
AP002449.1		6.6502e-05	NCAM1	11q23.2	8.44906e-05	ASPHD2	22q12.1	0	FOXP1	3p13	0
DELE1	5q31.3	6.61544e-05	AC000120.1		8.44829e-05	SEZ6L	22q12.1	0	MITF	3p13	0
MAP3K15	Xp22.12	6.6007e-05	AP001065.3		8.43398e-05	GRK3	22q12.1	0	LMOD3	3p14.1	0
TP73.AS1		6.59515e-05	EVA1A	2p12	8.431e-05	CRYBB2P1		0	PDCD6	5p15.33	0
SEMA6A	5q23.1	6.58552e-05	CCL14	17q12	8.43061e-05	LRP5L	22q11.23	0	ARL6IP5	3p14.1	0
RNPS1P1		6.58135e-05	SEMA6D	15q21.1	8.41365e-05	HMGB1P10		0	UBA3	3p14.1	0
SH2D7	15q25.1	6.58111e-05	HINT2	9p13.3	8.411e-05	AL022324.2		0	AC109587.1		0
PA2G4P4		6.57781e-05	RBM39P1		8.40965e-05	CRYBB3	22q11.23	0	TMF1	3p14.1	0
RPL22P2		6.57412e-05	ATP1B2	17p13.1	8.39375e-05	KIAA1671	22q11.23	0	EOGT	3p14.1	0
PCDHGA1	5q31.3	6.56e-05	JADE3	Xp11.3	8.34963e-05	AL022323.3		0	AC021087.2		0
TPPP2	14q11.2	6.55516e-05	Z94721.2		8.3356e-05	SGSM1	22q11.23	0	CADPS	3p14.2	0
CDC26P1		6.548e-05	CRHBP	5q13.3	8.32455e-05	AP000356.3		0	PTPRG.AS1		0
AL512791.1		6.50782e-05	TMOD1	9q22.33	8.32118e-05	AP000356.2		0	C3orf14		0
LINC02441		6.50192e-05	NXPE4	11q23.2-q23.3	8.29901e-05	Z95115.1		0	PDE12	3p14.3	0
APPL2	12q23.3	6.49974e-05	GNAO1	16q13	8.26776e-05	TPST2	22q12.1	0	EXOC3	5p15.33	0
CCNF	16p13.3	6.48822e-05	SCNN1B	16p12.2	8.23579e-05	RSPH14	22q11.22-q11.23	0	SLMAP	3p14.3	0
AC135012.3		6.48324e-05	WASH4P		8.20593e-05	HSCB	22q12.1	0	DENND6A	3p14.3	0
RPS26P6		6.4811e-05	GPAT3	4q21.23	8.20272e-05	AL031186.1		0	DENND6A.AS1		0
RPS2P55		6.47197e-05	HSPD1P1		8.2018e-05	EMID1	22q12.2	0	PP7080		0
SLC17A7	19q13.33	6.46648e-05	DLGAP4.AS1		8.19326e-05	KREMEN1	22q12.1	0	ARF4	3p14.3	0
RPL14P1		6.45449e-05	TSPAN1	1p34.1	8.18467e-05	ZNRF3	22q12.1	0	DNAH12	3p14.3	0
FBLIM1	1p36.21	6.4523e-05	RPS10P3		8.1834e-05	Z93930.2		0	FLNB	3p14.3	0
CP	3q24-q25.1	6.42966e-05	CNNM4	2q11.2	8.18318e-05	XBP1	22q12.1|22q12	0	ASB14	3p14.3	0
KLF9	9q21.12	6.40787e-05	CNTFR	9p13.3	8.16654e-05	CCDC117	22q12.1	0	APPL1	3p14.3	0
NOVA1	14q12	6.39702e-05	ROR2	9q22.31	8.16263e-05	CHEK2	22q12.1	0	HESX1	3p14.3	0
CFL2	14q13.1	6.39457e-05	SEC14L2	22q12.2	8.12642e-05	MIAT		0	IL17RD	3p14.3	0
KCNMA1	10q22.3	6.38395e-05	GLUD2	Xq24	8.12407e-05	TTC28	22q12.1	0	SLC9A3.AS1		0
RTEL1.TNFRSF6B		6.38183e-05	EMSLR		8.11102e-05	TTC28.AS1		0	ARHGEF3	3p14.3	0
PCOLCE.AS1		6.36588e-05	DHRS11	17q12	8.08079e-05	PITPNB	22q12.1	0	FLNB.AS1		0
AC087289.5		6.36531e-05	SH3BP5.AS1		8.07585e-05	MN1	22q12.1	0	AC137936.2		0
GALNT6	12q13.13	6.36235e-05	SLC39A10	2q32.3	8.05557e-05	Z97353.1		0	PTPRG	3p14.2	0
PYGM	11q13.1	6.34873e-05	FEM1A	19p13.3	8.05158e-05	LINC01422		0	EXOC3.AS1		0
AL109811.2		6.34648e-05	MIDEAS	14q24.3	8.04245e-05	MIATNB		0	RPL10AP6		0
STX16.NPEPL1		6.33814e-05	TEAD4	12p13.33	8.00729e-05	GGT1	22q11.23	0	FHIT	3p14.2	0
SALL4	20q13.2	6.33092e-05	COG8	16q22.1	8.00699e-05	SNRPD3	22q11.23	0	CFAP20DC	3p14.2	0
ASB5	4q34.2	6.30817e-05	NPIPA5		8.00294e-05	LRRC75B	22q11.23	0	FAM3D	3p14.2	0
CEP164P1		6.30663e-05	AP001107.1		7.98961e-05	RGL4	22q11.23	0	FAM3D.AS1		0
AL035411.1		6.30627e-05	SMPD1	11p15.4	7.95823e-05	MMP11	22q11.23	0	AHRR	5p15.33	0
STUM	1q42.12	6.30625e-05	SULT1A2	16p11.2	7.95515e-05	CHCHD10	22q11.23	0	ACOX2	3p14.3	0
DAAM2.AS1		6.30166e-05	SRXN1	20p13	7.94971e-05	C22orf15	22q11.23	0	DNASE1L3	3p14.3	0
RABGEF1	7q11.21	6.28407e-05	GPRASP1	Xq22.1	7.94605e-05	VPREB3	22q11.23|22q11	0	KCTD6	3p14.3	0
B3GNTL1	17q25.3	6.27134e-05	PAOX	10q26.3	7.93301e-05	ZNF70	22q11.23	0	PDHB	3p14.3	0
RPS27AP11		6.25774e-05	ECI2	6p25.2	7.9088e-05	AP000347.1		0	PXK	3p14.3	0
INO80B	2p13.1	6.25527e-05	SIAE	11q24.2	7.90651e-05	GUSBP11		0	RPP14	3p14.3	0
ZNF655	7q22.1	6.23541e-05	SLC9A9	3q24	7.90505e-05	ASLP1		0	HTD2	3p14.3	0
SARNP	12q13.2	6.23141e-05	MEMO1P1		7.88665e-05	GUCD1	22q11.23	0	ABHD6	3p14.3	0
TOMM40L	1q23.3	6.20535e-05	AL031714.1		7.87419e-05	AP000346.2		0	WDR48	3p22.2	0
ELL3	15q15.3	6.19347e-05	AP000936.3		7.85004e-05	DRICH1	22q11.23	0	AC098650.1		0
MIR302CHG		6.16498e-05	BUB1	2q13	7.84476e-05	ZDHHC8P1		0	SCN11A	3p22.2	0
SCN2B	11q23.3	6.16491e-05	MT1F		7.82148e-05	AP000344.2		0	CBX7	22q13.1	0
MYLK	3q21.1	6.15188e-05	PLCD3	17q21.31	7.81155e-05	BCR	22q11.23	0	APOBEC3H	22q13.1	0
MBNL1.AS1		6.14531e-05	DKC1	Xq28	7.8082e-05	FBXW4P1		0	AC025458.1		0
PYROXD1	12p12.1	6.13833e-05	ACO2	22q13.2	7.79372e-05	RAB36	22q11.23	0	APOBEC3G	22q13.1	0
MUL1	1p36.12	6.13231e-05	ANO10	3p22.1-p21.33	7.78064e-05	SMARCB1	22q11.23|22q11	0	APOBEC3F	22q13.1	0
RPS15AP38		6.12758e-05	MFSD11	17q25.1-q25.2	7.77994e-05	DERL3	22q11.23	0	APOBEC3D	22q13.1	0
PADI2	1p36.13	6.11303e-05	PRKACB	1p31.1	7.77257e-05	AP000350.8		0	APOBEC3C	22q13.1	0
C22orf39	22q11.21	6.10266e-05	SALL4	20q13.2	7.76551e-05	SLC2A11	22q11.23	0	APOBEC3B	22q13.1	0
SPPL2A	15q21.2	6.10082e-05	SNHG21		7.74938e-05	UPB1	22q11.23	0	APOBEC3A	22q13.1	0
CALML4	15q23	6.08158e-05	ARL14	3q25.33	7.74869e-05	ADORA2A.AS1		0	CBX6	22q13.1	0
C5orf66		6.06958e-05	AL109615.3		7.74792e-05	ADORA2A	22q11.23	0	NPTXR	22q13.1	0
HSPB6	19q13.12	6.04e-05	NIT1	1q23.3	7.73985e-05	SPECC1L	22q11.23	0	DNAL4	22q13.1	0
ST13P3		6.03404e-05	PCDHGA1	5q31.3	7.732e-05	POM121L9P	22q11.23	0	SUN2	22q13.1	0
CCL28	5p12	6.01377e-05	HHLA2	3q13.13	7.71158e-05	GGT5	22q11.23	0	AL021707.1		0
LIMD1.AS1		5.98563e-05	CD209	19p13.2	7.69899e-05	SUSD2	22q11.23	0	AL021707.6		0
AP001931.1		5.97796e-05	AL110118.1		7.68236e-05	CABIN1	22q11.23	0	AL021707.3		0
PPM1B	2p21	5.97637e-05	AP001062.1		7.68183e-05	AC253536.3		0	AL031846.2		0
HMGN2P5		5.9711e-05	SCUBE2	11p15.4	7.66408e-05	DDTL	22q11.23	0	PDGFB	22q13.1	0
MIR4435.2HG		5.95398e-05	ARL2BP	16q13	7.66306e-05	AC253536.6		0	SLC25A17	22q13.2	0
SEZ6L2	16p11.2	5.94692e-05	SNHG15		7.64349e-05	GSTT2B	22q11.23	0	RPL3	22q13.1	0
DHDDS	1p36.11	5.92681e-05	NPIPB11	16p11.2	7.62955e-05	AP000350.6		0	SGSM3	22q13.1	0
RPN2	20q11.23	5.91322e-05	P2RY14	3q25.1	7.62727e-05	MIF.AS1		0	C5orf22	5p13.3	0
AC092134.1		5.87984e-05	CCDC85C	14q32.2	7.62644e-05	MIF	22q11.23	0	ADSL	22q13.1	0
MARVELD3	16q22.2	5.86975e-05	OGN	9q22.31	7.62563e-05	RPS19BP1	22q13.1	0	TNRC6B	22q13.1	0
DHRS4	14q11.2	5.85073e-05	SLC25A35	17p13.1	7.59799e-05	UQCRFS1P1		0	FAM83F	22q13.1	0
POU6F1	12q13.13	5.84098e-05	AC132872.4		7.59239e-05	TMPPE	3p22.3	0	GRAP2	22q13.1	0
TESC	12q24.22	5.81681e-05	PHKG1	7p11.2	7.5903e-05	GHRLOS		0	UQCRFS1P1		0
PGM1	1p31.3	5.81393e-05	PXN.AS1		7.58347e-05	TAMM41	3p25.2	0	CACNA1I	22q13.1	0
RNF103	2p11.2	5.79707e-05	ITIH5	10p14	7.57749e-05	VGLL4	3p25.3-p25.2	0	RPS19BP1	22q13.1	0
UGT2B15	4q13.2	5.79254e-05	ZZEF1	17p13.2	7.5756e-05	ATG7	3p25.3	0	AC022417.1		0
PIPSL	10q23.33	5.76837e-05	SLC22A23	6p25.2	7.55544e-05	HRH1	3p25.3	0	ATF4	22q13.1	0
TMEM59L	19p13.11	5.73946e-05	CKAP2	13q14.3	7.54305e-05	SLC6A1	3p25.3	0	MIEF1	22q13.1	0
GPAT3	4q21.23	5.73219e-05	C7	5p13.1	7.53952e-05	ATP2B2	3p25.3	0	MGAT3	22q13.1	0
BOC	3q13.2	5.7277e-05	AL049795.1		7.53546e-05	SEC13	3p25.3	0	TAB1	22q13.1	0
STRIP2	7q32.1	5.72662e-05	SORBS1	10q24.1	7.5219e-05	GHRL	3p25.3	0	SYNGR1	22q13.1	0
SND1	7q32.1	5.72331e-05	MPI	15q24.1-q24.2	7.51802e-05	SYN2	3p25.2	0	GTPBP1	22q13.1	0
CDCA5	11q13.1	5.72072e-05	UGP2	2p15	7.50125e-05	LINC00852		0	AL021707.8		0
FIRRE		5.70976e-05	AC020978.7		7.49061e-05	TATDN2	3p25.3	0	PRDX3P1		0
IL18BP	11q13.4	5.70442e-05	AP001324.1		7.48929e-05	IRAK2	3p25.3	0	JOSD1	22q13.1	0
KMT5AP2		5.70358e-05	SMPDL3A	6q22.31	7.47408e-05	VHL	3p25.3	0	AL022322.1		0
GHR	5p13.1-p12	5.68067e-05	MTND2P28		7.4658e-05	BRK1	3p25.3	0	SLC16A8	22q13.1	0
CPSF3	2p25.1	5.66689e-05	AC087289.1		7.46072e-05	FANCD2	3p25.3	0	PICK1	22q13.1	0
AL355312.2		5.6612e-05	AP3S2	15q26.1	7.46043e-05	CIDECP1		0	MTMR12	5p13.3	0
LINC01709		5.65352e-05	SINHCAF	12p11.21	7.45387e-05	TIMP4	3p25.2	0	POLR2F	22q13.1	0
PPP1R14A	19q13.2	5.65306e-05	SAP30.DT		7.44892e-05	AC091492.1		0	ZFR	5p13.3	0
EXO1	1q43	5.61784e-05	TSNAXIP1	16q22.1	7.44773e-05	EMC3	3p25.3	0	C22orf23	22q13.1	0
KCNMB1	5q35.1	5.60439e-05	GALNT17	7q11.22	7.40823e-05	NUP210	3p25.1	0	AL031587.5		0
POC1B.GALNT4		5.60081e-05	CNN1	19p13.2	7.4069e-05	XPC	3p25.1	0	MICALL1	22q13.1	0
S100B	21q22.3	5.59175e-05	COX20	1q44	7.40564e-05	XPC.AS1		0	AL022311.1		0
AC004967.1		5.56192e-05	DMPK	19q13.32	7.38396e-05	AC090004.1		0	EIF3L	22q13.1	0
WDR43	2p23.2	5.55786e-05	SUCLG2P2		7.37454e-05	TMEM43	3p25.1	0	ANKRD54	22q13.1	0
AL139423.1		5.55409e-05	AC106886.4		7.35399e-05	CHCHD4	3p25.1	0	GCAT	22q13.1	0
CDC42P6		5.55364e-05	AL592430.1		7.3328e-05	FBLN2	3p25.1	0	H1.0		0
KIAA0513	16q24.1	5.51504e-05	CENPA	2p23.3	7.32809e-05	HDAC11	3p25.1	0	NOL12	22q13.1	0
MAB21L1	13q13.3	5.50744e-05	ADTRP	6p24.1	7.3106e-05	IQSEC1	3p25.2-p25.1	0	BAIAP2L2	22q13.1	0
NAIP	5q13.2	5.4848e-05	ZBTB7B	1q21.3	7.29e-05	PPARG	3p25.2	0	AL022322.2		0
PTPRH	19q13.42	5.48115e-05	LINC01605		7.2847e-05	CAND2	3p25.2	0	PLA2G6	22q13.1	0
AUNIP	1p36.11	5.42261e-05	UQCR11		7.27483e-05	RPL32	3p25.2	0	FAM227A	22q13.1	0
RPS15AP12		5.41765e-05	SCN9A	2q24.3	7.26739e-05	KRT18P17		0	PDZD2	5p13.3	0
TMPRSS13	11q23.3	5.41178e-05	RHPN1	8q24.3	7.25697e-05	RAF1	3p25.2	0	TOMM22	22q13.1	0
CHRDL1	Xq23	5.40714e-05	AL137186.2		7.25392e-05	MKRN2	3p25.2	0	AL021707.2		0
CBLN2	18q22.3	5.40346e-05	NR1I3	1q23.3	7.23455e-05	MKRN2OS	3p25.2	0	AC025178.1		0
GTPBP4	10p15.3	5.40307e-05	TCF7L1	2p11.2	7.22478e-05	TSEN2	3p25.2	0	CBY1	22q13.1	0
CORO6	17q11.2	5.39551e-05	AKR1B10	7q33	7.21561e-05	AC022007.1		0	GOLPH3	5p13.3	0
TMEM82	1p36.21	5.38044e-05	NME2		7.21007e-05	EMC3.AS1		0	DMC1	22q13.1	0
AC007292.1		5.379e-05	ANLN	7p14.2	7.18353e-05	GRAP2	22q13.1	0	MAFF	22q13.1	0
AP001062.1		5.37454e-05	DNASE1L3	3p14.3	7.17968e-05	MRPS36P1		0	DDX17	22q13.1	0
PCDHGA11	5q31.3	5.36846e-05	RHBDL2	1p34.3	7.16466e-05	AC026191.1		0	AC025181.2		0
BTNL8	5q35.3	5.35346e-05	PLEKHN1	1p36.33	7.15587e-05	SRGAP3	3p25.3	0	KDELR3	22q13.1	0
DSCAML1	11q23.3	5.32513e-05	LDB3	10q23.2	7.13294e-05	RAD18	3p25.3	0	TPTEP2		0
RPL35P5		5.28879e-05	CBFB	16q22.1	7.12955e-05	OXTR	3p25.3	0	CSNK1E	22q13.1	0
CD209	19p13.2	5.28703e-05	LMO3	12p12.3	7.12748e-05	SSUH2	3p25.3	0	TMEM184B	22q13.1	0
AC079447.1		5.28328e-05	AC084880.1		7.12309e-05	LMCD1.AS1		0	MRTFA	22q13.1-q13.2	0
SF3B3	16q22.1	5.26897e-05	DAAM2.AS1		7.12234e-05	LMCD1	3p25.3	0	ST13	22q13.2	0
PI4KB	1q21.3	5.25517e-05	TXNRD3	3q21.3	7.11333e-05	EDEM1	3p26.1	0	SCN5A	3p22.2	0
FUT1	19q13.33	5.2287e-05	TRIM73	7q11.23	7.10873e-05	THUMPD3.AS1		0	NFAM1	22q13.2	0
ZNF430	19p12	5.22552e-05	MAPK4	18q21.1-q21.2	7.09617e-05	ARL8B	3p26.1	0	TCF20	22q13.2|22q13.3	0
TRPM2.AS		5.20484e-05	FUNDC2P1		7.09182e-05	BHLHE40	3p26.1	0	MYO10	5p15.1	0
C1QTNF9	13q12.12	5.2019e-05	LGI1	10q23.33	7.07321e-05	BHLHE40.AS1		0	CYP2D8P		0
GPRASP1	Xq22.1	5.16934e-05	MAB21L1	13q13.3	7.06358e-05	AC018816.1		0	CYP2D7	22q13.2	0
UGDH	4p14	5.15405e-05	LSM12P1		7.06334e-05	ITPR1	3p26.1	0	BASP1	5p15.1	0
PI16	6p21.2	5.15184e-05	UGT2B17	4q13.2	7.0553e-05	ITPR1.DT		0	AC254562.3		0
TMEM185B	2q14.2	5.14824e-05	RAB4B	19q13.2	7.04976e-05	SUMF1	3p26.1	0	NDUFA6.DT		0
RPL21P134		5.14718e-05	WNT2	7q31.2	7.04953e-05	THUMPD3	3p25.3	0	AC254562.1		0
TOP2A	17q21.2	5.11004e-05	TMEM236	10p12.33	7.04351e-05	SETD5	3p25.3	0	CYP2D6	22q13.2	0
ZFP91	11q12.1	5.09763e-05	XPO5	6p21.1	7.03848e-05	AC018809.2		0	FTH1P10		0
MMS22L	6q16.1	5.09341e-05	NIT2	3q12.2	7.03595e-05	CIDEC	3p25.3	0	NDUFA6	22q13.2	0
TOMM34	20q13.12	5.09078e-05	SPPL2A	15q21.2	7.0172e-05	PRRT3.AS1		0	AL021878.4		0
SH3BP4	2q37.2	5.07765e-05	ELAVL4	1p33-p32.3	7.01264e-05	PRRT3	3p25.3	0	SMDT1		0
CMBL	5p15.2	5.06207e-05	ADAMTS8	11q24.3	7.00763e-05	CRELD1	3p25.3	0	PHETA2	22q13.2	0
COL4A3	2q36.3	5.05074e-05	EEF1B2P3		6.98015e-05	AC018809.1		0	NAGA	22q13.2	0
HMCN2	9q34.11	5.04242e-05	MPRIPP1		6.97175e-05	IL17RC	3p25.3|3p25.3-p24.1	0	LINC01315		0
EDIL3	5q14.3	5.0368e-05	ABCC13	21q11.2	6.96731e-05	IL17RE	3p25.3	0	RPS26P28		0
SLIT3.AS2		5.0315e-05	NPY6R		6.95079e-05	JAGN1	3p25.3	0	DNAJB7	22q13.2	0
AL031595.1		5.003e-05	GPX3	5q33.1	6.93337e-05	TTLL3	3p25.3	0	SERHL		0
RALGAPA1P1		5.00085e-05	AOC3	17q21.31	6.92442e-05	LHFPL4	3p25.3	0	MCAT	22q13.2	0
AC002056.1		4.99225e-05	FOXP4.AS1		6.90693e-05	RPUSD3	3p25.3	0	BIK	22q13.2	0
SUCLG2	3p14.1	4.98626e-05	POLR3H	22q13.2	6.90026e-05	TADA3	3p25.3	0	TTLL1	22q13.2	0
LONRF2	2q11.2	4.9858e-05	H3P6		6.89524e-05	OGG1	3p25.3	0	ZNF622	5p15.1	0
AKR1B10	7q33	4.98202e-05	RPS7P1		6.8716e-05	CAMK1	3p25.3	0	TTLL1.AS1		0
EIF2S2	20q11.22	4.96266e-05	CAMK2G	10q22.2	6.86181e-05	BRPF1	3p25.3	0	PACSIN2	22q13.2	0
STRA6	15q24.1	4.94419e-05	PXYLP1	3q23	6.85099e-05	CPNE9	3p25.3	0	ARFGAP3	22q13.2	0
RHPN1	8q24.3	4.94387e-05	ENOPH1	4q21.22	6.84227e-05	MTMR14	3p25.3	0	RPL5P34		0
LIMK1	7q11.23	4.94204e-05	FTH1P23		6.83211e-05	LSM3	3p25.1	0	A4GALT	22q13.2	0
HNRNPUL2	11q12.3	4.9374e-05	AL691432.2		6.83127e-05	SLC6A6	3p25.1	0	CYB5R3	22q13.2	0
GBA2	9p13.3	4.92539e-05	AC010343.1		6.82692e-05	GRIP2	3p25.1	0	POLDIP3	22q13.2	0
TTLL6	17q21.32	4.91449e-05	KCNK3	2p23.3	6.81199e-05	NGLY1	3p24.2	0	RRP7BP		0
MIR22HG		4.91022e-05	INHBA	7p14.1	6.80402e-05	CMC1	3p24.1	0	RETREG1	5p15.1	0
SCP2	1p32.3	4.90783e-05	CAMTA2	17p13.2	6.79043e-05	EOMES	3p24.1	0	SERHL2	22q13.2	0
NBEAL1	2q33.2	4.89797e-05	DDX31	9q34.13	6.78874e-05	AC098614.2		0	RRP7A	22q13.2	0
AL357054.4		4.89245e-05	ADAM12	10q26.2	6.78346e-05	SLC4A7	3p24.1	0	WBP2NL	22q13.2	0
PDE7B	6q23.3	4.87946e-05	CRYZL2P.SEC16B		6.78345e-05	NEK10	3p24.1	0	SEPTIN3	22q13.2	0
MRGPRF	11q13.3	4.87833e-05	LINC01709		6.77895e-05	MICOS10P3		0	GUSBP1	5p14.3	0
NKX3.2		4.87139e-05	FOSL1	11q13.1	6.77894e-05	OXSM	3p24.2	0	CENPM	22q13.2	0
MTCO1P12		4.87036e-05	ATCAY	19p13.3	6.77423e-05	TOP2B	3p24.2	0	TOB2	22q13.2	0
GNA11	19p13.3	4.86668e-05	COL11A1	1p21.1	6.77102e-05	ZCWPW2	3p24.1	0	TEF	22q13.2	0
TCF7L1	2p11.2	4.8506e-05	JMJD7.PLA2G4B		6.75327e-05	RARB	3p24.2	0	ZC3H7B	22q13.2	0
TNS4	17q21.2	4.84025e-05	ASAP3	1p36.12	6.7509e-05	THRB.AS1		0	RANGAP1	22q13.2	0
CAMKMT	2p21	4.83272e-05	RBM8B		6.74624e-05	THRB	3p24.2	0	CHADL	22q13.2	0
CRYZL1	21q22.11	4.82861e-05	ARPC1A		6.74077e-05	NR1D2	3p24.2	0	L3MBTL2	22q13.2	0
DIXDC1	11q23.1	4.82841e-05	ZSWIM8	10q22.2	6.73539e-05	NKIRAS1	3p24.2	0	L3MBTL2.AS1		0
FTH1P3		4.79923e-05	EEF1B2P6		6.71343e-05	RPL15	3p24.2	0	DROSHA	5p13.3	0
CLEC10A	17p13.1	4.79854e-05	ADGRB3	6q12-q13	6.7074e-05	UBE2E1	3p24.2	0	EP300.AS1		0
PPP1R1A	12q13.2	4.79187e-05	BMP2	20p12.3	6.69462e-05	AZI2	3p24.1	0	AL035658.1		0
HLF	17q22	4.79186e-05	TOM1L2	17p11.2	6.66455e-05	AC098650.1		0	EP300	22q13.2	0
SHLD2P1	10q11.22	4.78349e-05	EXOSC3	9p13.2	6.65897e-05	CCDC174	3p25.1	0	AL080243.1		0
PLN	6q22.31	4.76321e-05	ARHGAP10	4q31.23	6.64834e-05	CMTM7	3p22.3	0	AL080243.2		0
FMN2	1q43	4.74155e-05	LLPHP3		6.64143e-05	CCR4	3p22.3	0	RBX1	22q13.2	0
AC068896.1		4.71373e-05	GPT	8q24.3	6.64029e-05	CNOT10	3p22.3	0	XPNPEP3	22q13.2	0
PDLIM2	8p21.3	4.71119e-05	SLC23A3	2q35	6.63599e-05	SUGT1P2		0	CDH6	5p13.3	0
TEX10	9q31.1	4.71084e-05	DGAT2	11q13.5	6.61968e-05	CNOT10.AS1		0	PHF5A	22q13.2	0
NUP62CL	Xq22.3	4.71034e-05	GCNT2	6p24.3-p24.2	6.61533e-05	RPL30P4		0	ACO2	22q13.2	0
FOXF2	6p25.3	4.7034e-05	ARHGEF37	5q32	6.61009e-05	DYNC1LI1	3p22.3	0	C22orf46		0
RPSAP54		4.68957e-05	PGAP4	9q31.1	6.60914e-05	CMTM6	3p22.3	0	TNFRSF13C	22q13.2	0
BRINP3	1q31.1	4.64716e-05	ITFG1.AS1		6.60454e-05	CMTM8	3p22.3	0	SREBF2	22q13.2	0
JCHAIN	4q13.3	4.64363e-05	AL022311.1		6.60307e-05	RBMS3	3p24.1	0	HSPD1P1		0
ABI3BP	3q12.2	4.63721e-05	HSD17B2	16q23.3	6.58872e-05	AC097639.1		0	SREBF2.AS1		0
DTL	1q32.3	4.61887e-05	ATG9B	7q36.1	6.55595e-05	GPD1L	3p22.3	0	CCDC134	22q13.2	0
AC069544.2		4.6077e-05	BHMT2	5q14.1	6.55137e-05	OSBPL10	3p23-p22.3	0	MEI1	22q13.2	0
SLC17A4	6p22.2	4.60491e-05	NOTUM	17q25.3	6.5502e-05	ZNF860	3p23-p22.3	0	SNU13	22q13.2	0
STAG3L1		4.59372e-05	FBLIM1	1p36.21	6.54097e-05	STT3B	3p23	0	MSNP1		0
S100A11	1q21.3	4.59317e-05	MATR3	5q31.2	6.54021e-05	AC096921.2		0	XRCC6	22q13.2	0
AC241585.1		4.58359e-05	RBM24	6p22.3	6.52968e-05	TGFBR2	3p24.1	0	AC010342.1		0
HADHAP2		4.58337e-05	PKIB	6q22.31	6.52878e-05	UBE2E2	3p24.3	0	DESI1	22q13.2	0
MCM10	10p13	4.58097e-05	NPM1P6		6.52153e-05	RPL24P7		0	PMM1	22q13.2	0
TRIM3	11p15.4	4.5804e-05	MICOS10	1p36.13	6.52092e-05	HMGB1P5		0	CSDC2	22q13.2	0
PCSK7	11q23.3	4.57116e-05	FANCG	9p13.3	6.51731e-05	METTL6	3p25.1	0	POLR3H	22q13.2	0
ACBD7	10p13	4.55653e-05	AGAP6	10q11.23	6.51665e-05	ANKRD28	3p25.1	0	LGALS1	22q13.1	0
SORBS3	8p21.3	4.55141e-05	IGSF10	3q25.1	6.51596e-05	RN7SL4P		0	PDXP	22q13.1	0
CFAP157	9q34.11	4.53754e-05	ASB5	4q34.2	6.51034e-05	BTD	3p25.1	0	SH3BP1	22q13.1	0
ZFPL1	11q13.1	4.53475e-05	ZNF121	19p13.2	6.5043e-05	HACL1	3p25.1	0	RAI14	5p13.2	0
MAP6	11q13.5	4.5236e-05	EPHX2	8p21.2-p21.1	6.49355e-05	CCDC58		0	LIF	22q12.2	0
CES3	16q22.1	4.50563e-05	MPP2	17q21.31	6.48534e-05	EAF1.AS1		0	MTMR3	22q12.2	0
LRRC37A17P		4.48741e-05	PDE8A	15q25.3	6.48313e-05	EAF1	3p25.1	0	AC026801.2		0
ACADVL	17p13.1	4.48652e-05	CHP1	15q15.1	6.44965e-05	SH3BP5	3p25.1	0	AC003681.1		0
GSN	9q33.2	4.48644e-05	HSPD1	2q33.1	6.44483e-05	ZNF385D	3p24.3	0	ASCC2	22q12.2	0
CDHR5	11p15.5	4.47729e-05	GFRA3	5q31.2	6.43545e-05	SH3BP5.AS1		0	ZMAT5	22q12.2	0
CADM3.AS1		4.4649e-05	INA	10q24.33	6.41244e-05	CAPN7	3p25.1	0	CABP7	22q12.2	0
TPO	2p25.3	4.46451e-05	NOS1	12q24.22	6.40588e-05	RBSN	3p25.1	0	NF2	22q12.2	0
EIF4A1P10		4.45819e-05	BZW1P2		6.40071e-05	MRPS25	3p25.1	0	NIPSNAP1	22q12.2	0
TMEM130	7q22.1	4.45581e-05	AURKA	20q13.2	6.39965e-05	NR2C2	3p25.1	0	THOC5	22q12.2	0
PI4KAP2	22q11.21	4.45295e-05	NR5A2	1q32.1	6.39411e-05	FGD5.AS1		0	NEFH	22q12.2	0
SEMA3B	3p21.31	4.44493e-05	FTH1P20		6.38019e-05	FGD5	3p25.1	0	AP1B1	22q12.2	0
MT1E	16q13	4.43492e-05	ZGPAT	20q13.33	6.37414e-05	IMPDH1P8		0	RASL10A	22q12.2	0
TSHZ1	18q22.3	4.42819e-05	KCNMA1	10q22.3	6.3722e-05	GALNT15	3p25.1	0	RAD1	5p13.2	0
AKR1C2	10p15.1	4.41373e-05	PPP1R14A	19q13.2	6.36703e-05	DPH3	3p25.1	0	GAS2L1	22q12.2	0
DNAJB6P1		4.41099e-05	BCAR3	1p22.1	6.36171e-05	AC090948.1		0	AC004264.1		0
ATP5MG		4.40235e-05	SIGLEC8	19q13.41	6.35045e-05	SGO1	3p24.3	0	CASTOR1	22q12.2	0
SLC9A1	1p36.11	4.39906e-05	MSRB3	12q14.3	6.34994e-05	PP2D1	3p24.3	0	PDXP.DT		0
MYOM1	18p11.31	4.393e-05	RPS2P46		6.34733e-05	RAB5A	3p24.3	0	TBC1D10A	22q12.2	0
CLDN23	8p23.1	4.39175e-05	AL354836.1		6.34539e-05	EFHB	3p24.3	0	EIF4HP2		0
PHF14	7p21.3	4.38952e-05	WSCD2	12q23.3	6.34127e-05	KCNH8	3p24.3	0	SLC35E4	22q12.2	0
CLIP3	19q13.12	4.38536e-05	TMEM127	2q11.2	6.33937e-05	SATB1.AS1		0	DUSP18	22q12.2	0
EXOC3	5p15.33	4.36602e-05	CEACAM7	19q13.2	6.31347e-05	RAD23BP1		0	AC003072.1		0
BAIAP3	16p13.3	4.35678e-05	AC006017.1		6.30544e-05	SATB1	3p24.3	0	TCN2	22q12.2	0
CPM	12q15	4.35303e-05	RPL7P1		6.3019e-05	TBC1D5	3p24.3	0	PES1	22q12.2	0
MXRA7	17q25.1	4.35163e-05	AC068896.1		6.29941e-05	AC104297.1		0	GAL3ST1	22q12.2	0
PPA1	10q22.1	4.34692e-05	CHAD	17q21.33	6.29241e-05	PLCL2	3p24.3	0	SEC14L6	22q12.2	0
BCAS1	20q13.2	4.34465e-05	SVOP	12q24.11	6.27899e-05	RFTN1	3p24.3	0	MTFP1	22q12.2	0
EPHA7	6q16.1	4.34291e-05	GPM6B	Xp22.2	6.27842e-05	OXNAD1	3p25.1-p24.3	0	SEC14L2	22q12.2	0
MFAP4	17p11.2	4.33971e-05	AC000089.1		6.27545e-05	AC090948.3		0	C1QTNF3.AMACR		0
EGLN1	1q42.2	4.33424e-05	AP003108.2		6.26026e-05	AC090948.2		0	RNF215	22q12.2	0
ERCC6L	Xq13.1	4.32048e-05	RPS7P11		6.25836e-05	SETMAR	3p26.1	0	CCDC157	22q12.2	0
KIF1A	2q37.3	4.31679e-05	HNRNPA1P48		6.25804e-05	LRRN1	3p26.2	0	AC138409.2		0
SEMA3E	7q21.11	4.31434e-05	BRD7P2		6.24541e-05	CRBN	3p26.2	0	SF3A1	22q12.2	0
ADAMTS9.AS1		4.31251e-05	SYNPO2	4q26	6.23319e-05	NDUFA6.DT		0	EWSR1	22q12.2	0
RMND5B	5q35.3	4.27494e-05	ADHFE1	8q13.1	6.21799e-05	NFAM1	22q13.2	0	RHBDD3	22q12.2	0
NIM1K	5p12	4.2667e-05	CMSS1	3q12.1	6.21701e-05	LINC01315		0	BRIX1	5p13.2	0
CELSR3	3p21.31	4.2601e-05	CITED2	6q24.1	6.20961e-05	TCF20	22q13.2|22q13.3	0	AL031186.1		0
KCNK3	2p23.3	4.25785e-05	ATP5F1A	18q21.1	6.20268e-05	OGFRP1		0	MIAT		0
OGN	9q22.31	4.25626e-05	SATL1	Xq21.1	6.20251e-05	CYP2D8P		0	IL7R	5p13.2	0
AC008906.1		4.24887e-05	NUF2	1q23.3	6.20174e-05	CYP2D7	22q13.2	0	TPST2	22q12.1	0
MYORG	9p13.3	4.24879e-05	ENDOD1	11q21	6.18721e-05	AC254562.3		0	LMBRD2	5p13.2	0
AGPAT1	6p21.32	4.24839e-05	CBX8	17q25.3	6.18462e-05	AC254562.1		0	Z95115.1		0
ADGRB3	6q12-q13	4.22882e-05	MRNIP	5q35.3	6.18303e-05	RRP7A	22q13.2	0	TFIP11	22q12.1	0
LINC01132		4.22731e-05	CTNND2	5p15.2	6.15363e-05	CYP2D6	22q13.2	0	SRRD	22q12.1	0
PTGDR2	11q12.2	4.21165e-05	MUSK	9q31.3	6.14439e-05	OLA1P1		0	HPS4	22q12.1	0
MMP11	22q11.23	4.20364e-05	CERS6.AS1		6.14385e-05	NDUFA6	22q13.2	0	ASPHD2	22q12.1	0
PEG3	19q13.43	4.19296e-05	SEMA3G	3p21.1	6.14384e-05	AL021878.4		0	SEZ6L	22q12.1	0
HIKESHIP2		4.19221e-05	ASCL2	11p15.5	6.14116e-05	SMDT1		0	GRK3	22q12.1	0
NCS1	9q34.11	4.18666e-05	CDRT4	17p12	6.14033e-05	PHETA2	22q13.2	0	CRYBB2P1		0
GPR162	12p13.31	4.18019e-05	MSX2	5q35.2	6.12949e-05	NAGA	22q13.2	0	AL008721.2		0
ZCCHC24	10q22.3	4.16988e-05	LGALS9C	17p11.2	6.12806e-05	SERHL		0	LRP5L	22q11.23	0
RBPMS	8p12	4.16782e-05	PLCE1	10q23.33	6.12148e-05	SERHL2	22q13.2	0	AL022324.2		0
TFR2	7q22.1	4.1652e-05	PCSK7	11q23.3	6.11685e-05	AL031595.3		0	MIATNB		0
KCTD2	17q25.1	4.14363e-05	STIM1	11p15.4	6.11351e-05	BIK	22q13.2	0	SPEF2	5p13.2	0
DCAF5	14q24.1	4.13976e-05	LINC00865		6.10935e-05	PNPLA3	22q13.31	0	LINC01422		0
CSF1	1p13.3	4.13766e-05	SUCLG2	3p14.1	6.09026e-05	SULT4A1	22q13.31	0	CCDC117	22q12.1	0
MYL6	12q13.2	4.13315e-05	AC083862.1		6.08351e-05	EFCAB6	22q13.2-q13.31	0	EMID1	22q12.2	0
AC006254.1		4.13253e-05	AC005062.1		6.08294e-05	SCUBE1	22q13.2	0	KREMEN1	22q12.1	0
CPSF2	14q32.12	4.13216e-05	HPGD	4q34.1	6.0817e-05	TTLL12	22q13.2	0	ZNRF3	22q12.1	0
IGFL2	19q13.32	4.12723e-05	CHL1	3p26.3	6.07677e-05	TSPO	22q13.2	0	Z93930.2		0
AC021092.1		4.11208e-05	SNX32	11q13.1	6.07312e-05	MCAT	22q13.2	0	DNAJC21	5p13.2	0
CNRIP1	2p14	4.10994e-05	SLC31A2	9q32	6.0682e-05	TTLL1	22q13.2	0	XBP1	22q12.1|22q12	0
CENPF	1q41	4.10057e-05	HNRNPA3P5		6.05689e-05	RRP7BP		0	HSCB	22q12.1	0
AMOTL1	11q21	4.09984e-05	AC004967.1		6.05219e-05	TTLL1.AS1		0	Z97353.1		0
GINS1	20p11.21	4.0997e-05	AC073861.1		6.04257e-05	PACSIN2	22q13.2	0	CHEK2	22q12.1	0
MGAT4C	12q21.31-q21.32	4.08071e-05	ATF7.NPFF		6.04059e-05	ARFGAP3	22q13.2	0	PRLR	5p13.2	0
STX12	1p35.3	4.06919e-05	AL035458.2		6.02349e-05	RPL5P34		0	TTC28	22q12.1	0
FNDC10	1p36.33	4.06693e-05	AL139353.1		6.01988e-05	A4GALT	22q13.2	0	TTC28.AS1		0
HADH	4q25	4.05779e-05	ATAD2	8q24.13	5.99372e-05	CYB5R3	22q13.2	0	PITPNB	22q12.1	0
PTPMT1	11p11.2	4.05483e-05	MMP28	17q12	5.98737e-05	POLDIP3	22q13.2	0	MN1	22q12.1	0
HIGD1A	3p22.1	4.05183e-05	RPS26	12q13.2	5.98584e-05	WBP2NL	22q13.2	0	OSBP2	22q12.2	0
NAPA	19q13.32-q13.33	4.02753e-05	NOVA1	14q12	5.97572e-05	SEPTIN3	22q13.2	0	MORC2.AS1		0
P2RY1	3q25.2	4.01943e-05	SLC25A32	8q22.3	5.97051e-05	CENPM	22q13.2	0	C1QTNF3	5p13.2	0
WASHC2C	10q11.22	4.01434e-05	AC104297.1		5.95322e-05	XPNPEP3	22q13.2	0	HMOX1	22q12.3	0
TIGD2	4q22.1	3.99882e-05	PBLD	10q21.3	5.92947e-05	L3MBTL2.AS1		0	FOXRED2	22q12.3	0
MYO1A	12q13.3	3.9962e-05	AC074212.1		5.92601e-05	EP300.AS1		0	TXN2	22q12.3	0
SEC14L2	22q12.2	3.98647e-05	HAND2.AS1		5.8805e-05	AL035658.1		0	RPS15AP38		0
STOX2	4q35.1	3.98546e-05	NCAPG2	7q36.3	5.88039e-05	EP300	22q13.2	0	MYH9	22q12.3	0
KIF18A	11p14.1	3.98092e-05	PLA2G2C	1p36.12	5.87999e-05	AL080243.1		0	APOL1	22q12.3	0
ICAM3	19p13.2	3.98061e-05	DPH1	17p13.3	5.87005e-05	AL080243.2		0	APOL2	22q12.3	0
CYP1B1.AS1		3.97872e-05	CPM	12q15	5.86956e-05	RBX1	22q13.2	0	APOL4	22q12.3	0
STK31	7p15.3	3.96377e-05	AL132642.1		5.84822e-05	DNAJB7	22q13.2	0	APOL3	22q12.3	0
NAALADL1	11q13.1	3.95637e-05	PPA1	10q22.1	5.84256e-05	TNFRSF13C	22q13.2	0	Z95114.3		0
TRIM29	11q23.3	3.95631e-05	TCEAL2	Xq22.1	5.83978e-05	ST13	22q13.2	0	RBFOX2	22q12.3	0
MYBL2	20q13.12	3.95036e-05	CORO2B	15q23	5.83393e-05	SLC25A17	22q13.2	0	APOL6	22q12.3	0
CNNM4	2q11.2	3.9442e-05	TMEM59	1p32.3	5.83197e-05	MRTFA	22q13.1-q13.2	0	NPR3	5p13.3	0
AF111167.2		3.94215e-05	CDK2	12q13.2	5.83061e-05	SGSM3	22q13.1	0	MB		0
PLA2G5	1p36.13	3.93856e-05	AC007292.1		5.82526e-05	ADSL	22q13.1	0	RASD2	22q12.3	0
PSMA6P1		3.93695e-05	NME1	17q21.33	5.82268e-05	TNRC6B	22q13.1	0	MCM5	22q12.3	0
ZC3HAV1L	7q34	3.92315e-05	EDN3	20q13.32	5.80746e-05	FAM83F	22q13.1	0	EIF3D	22q12.3	0
MSRB3	12q14.3	3.91831e-05	GART	21q22.11	5.79931e-05	L3MBTL2	22q13.2	0	IFT27	22q12.3	0
C18orf25		3.90492e-05	ZNF692	1q44	5.7863e-05	CHADL	22q13.2	0	NCF4	22q12.3	0
ZNF710.AS1		3.90315e-05	AC004623.1		5.77475e-05	RANGAP1	22q13.2	0	RAC2	22q13.1	0
TDP2	6p22.3	3.89055e-05	MPND	19p13.3	5.76891e-05	ZC3H7B	22q13.2	0	GGA1	22q13.1	0
PLA2G2C	1p36.12	3.8889e-05	EIF4EBP3	5q31.3	5.75724e-05	SREBF2	22q13.2	0	LGALS2	22q13.1	0
PDGFRA	4q12	3.86723e-05	GATD3B		5.75512e-05	SREBF2.AS1		0	CDC42EP1	22q13.1	0
VARS2	6p21.33	3.86661e-05	RGL4	22q11.23	5.75216e-05	CCDC134	22q13.2	0	CARD10	22q13.1	0
PCDHGB3	5q31.3	3.86213e-05	ICAM3	19p13.2	5.72979e-05	MEI1	22q13.2	0	MFNG	22q13.1	0
HSPB7	1p36.13	3.86197e-05	AL161909.1		5.72322e-05	C22orf46		0	CYTH4	22q13.1	0
SLC23A3	2q35	3.85922e-05	C1orf210	1p34.2	5.72248e-05	SNU13	22q13.2	0	C1QTNF6	22q12.3	0
AC067930.5		3.85449e-05	PCDHGB5	5q31.3	5.71475e-05	XRCC6	22q13.2	0	SUB1	5p13.3	0
NUF2	1q23.3	3.851e-05	PRRT1	6p21.32	5.71028e-05	DESI1	22q13.2	0	IL2RB	22q12.3	0
MAD2L1	4q27	3.84912e-05	MET	7q31.2	5.69755e-05	PMM1	22q13.2	0	TMPRSS6	22q12.3	0
ST20.AS1		3.84125e-05	AK4P1		5.69023e-05	CSDC2	22q13.2	0	KCTD17	22q12.3	0
TMEM50B	21q22.11	3.83332e-05	AC098850.3		5.67533e-05	POLR3H	22q13.2	0	MPST	22q12.3	0
L1CAM	Xq28	3.8219e-05	RIOK3	18q11.2	5.67441e-05	ACO2	22q13.2	0	TST	22q12.3	0
AL359232.1		3.82019e-05	SIGLEC17P	19q13.41	5.66639e-05	PHF5A	22q13.2	0	CSF2RB	22q12.3	0
DOP1A	6q14.1	3.81867e-05	EAF1.AS1		5.66171e-05	TOB2	22q13.2	0	AC010343.1		0
SMG6	17p13.3	3.81554e-05	C1QTNF9	13q12.12	5.65287e-05	TEF	22q13.2	0	TOM1	22q12.3	0
TOX4	14q11.2	3.81383e-05	LARGE1	22q12.3	5.63965e-05	SAMM50	22q13.31	0	MORC2	22q12.2	0
KIF1C	17p13.2	3.80173e-05	PRORP	14q13.2	5.6232e-05	PARVB	22q13.31	0	AC034231.1		0
LITAF	16p13.13	3.78603e-05	SYT5	19q13.42|11p	5.61416e-05	AC024060.2		0	EIF4ENIF1	22q12.2	0
AC004877.1		3.7793e-05	CD163L1	12p13.31	5.61005e-05	SELENOO	22q13.33	0	AL096701.3		0
AC007541.1		3.76462e-05	RPL17P36		5.60668e-05	SBF1	22q13.33	0	LINC01521		0
RBM47	4p14	3.76409e-05	HMGCLL1	6p12.1	5.60169e-05	PPP6R2	22q13.33	0	PATZ1	22q12.2	0
ACP1	2p25.3	3.75344e-05	AP000347.1		5.59866e-05	DENND6B	22q13.33	0	PIK3IP1.DT		0
SUCO	1q24.3	3.74768e-05	AC138956.1		5.58443e-05	PLXNB2	22q13.33	0	PIK3IP1	22q12.2	0
SEMA6A.AS1		3.74631e-05	CDKL1	14q21.3	5.57773e-05	MAPK12	22q13.33	0	ADAMTS12	5p13.3-p13.2	0
CDC6	17q21.2	3.73907e-05	PAQR8	6p12.2	5.5729e-05	HDAC10	22q13.33	0	LIMK2	22q12.2	0
AL451165.2		3.72791e-05	MEIS2	15q14	5.56891e-05	TUBGCP6	22q13.33	0	AMACR	5p13.2	0
AP001029.2		3.72728e-05	UGT2B15	4q13.2	5.56311e-05	AL022328.2		0	RNF185	22q12.2	0
DAND5	19p13.13	3.72549e-05	ULBP2	6q25.1	5.5573e-05	LMF2	22q13.33	0	INPP5J	22q12.2	0
CNTN2	1q32.1	3.72524e-05	SMIM15.AS1		5.53378e-05	AL022328.1		0	SELENOM	22q12.2	0
TREX2	Xq28	3.72403e-05	TUBB3	16q24.3	5.51538e-05	AL022328.4		0	SMTN	22q12.2	0
VIM.AS1		3.72136e-05	CCN5	20q13.12	5.50472e-05	TRABD	22q13.33	0	AC005005.3		0
LURAP1	1p34.1	3.71889e-05	CASQ2	1p13.1	5.50462e-05	AL022328.3		0	TUG1		0
TCEA1P2		3.71399e-05	C2CD4A	15q22.2	5.50406e-05	PANX2	22q13.33	0	DRG1	22q12.2	0
ATIC	2q35	3.70794e-05	AL356481.3		5.50072e-05	MOV10L1	22q13.33	0	SFI1	22q12.2	0
BDH2	4q24	3.7068e-05	DHDDS	1p36.11	5.5001e-05	PIM3	22q13.33	0	PISD	22q12.2	0
MALL	2q13	3.70527e-05	AC006978.2		5.49749e-05	ADM2	22q13.33	0	RTCB	22q12.3	0
NEK2	1q32.3	3.69972e-05	RNF112	17p11.2	5.48622e-05	NCAPH2	22q13.33	0	HMGXB4	22q12.3	0
DSCC1	8q24.12	3.68923e-05	PARM1	4q13.3	5.48421e-05	AL031595.1		0	ISX	22q12.3	0
SIAE	11q24.2	3.68379e-05	VASH1.AS1		5.47645e-05	ARSA	22q13.33	0	LARGE1	22q12.3	0
HSPA1A	6p21.33	3.6801e-05	C14orf39	14q23.1	5.46857e-05	TRNT1	3p26.2	0	SYN3	22q12.3	0
SLC18A2	10q25.3	3.67266e-05	ENTPD8	9q34.3	5.4684e-05	CNTN4	3p26.3-p26.2	0	TIMP3	22q12.3	0
DDIAS	11q14.1	3.66223e-05	IQANK1	8q24.3	5.46809e-05	CHL1	3p26.3	0	FBXO7	22q12.3	0
ANKRD35	1q21.1	3.64954e-05	LHFPL4	3p25.3	5.46383e-05	RPL23AP82		0	RFPL3S		0
PRR13P5		3.64776e-05	AL589765.7		5.45741e-05	RABL2B	22q13.33	0	PRR14L	22q12.2	0
CA12	15q22.2	3.64529e-05	MAN2A2	15q26.1	5.4473e-05	AC002056.1		0	SLC5A1	22q12.3	0
IDI2	10p15.3	3.6395e-05	NDUFS7	19p13.3	5.43005e-05	SHANK3	22q13.33	0	Z74021.1		0
CLSPN	1p34.3	3.63844e-05	ZHX1.C8orf76		5.42792e-05	MAPK8IP2	22q13.33	0	YWHAH	22q12.3	0
MOCS3	20q13.13	3.63777e-05	MYO1C	17p13.3	5.41854e-05	SCO2	22q13.33	0	TARS1	5p13.3	0
GPR17	2q14.3	3.6377e-05	SEPTIN6	Xq24	5.41592e-05	CHKB	22q13.33	0	C22orf24		0
EIF3L	22q13.1	3.63278e-05	LINC00092		5.4114e-05	CHKB.DT		0	DEPDC5	22q12.2-q12.3	0
RBM24	6p22.3	3.63214e-05	TROAP	12q13.12	5.41091e-05	CHKB.CPT1B		0	TSPO	22q13.2	0
SYNPO	5q33.1	3.62979e-05	ZRANB2.AS1		5.40632e-05	CPT1B	22q13.33	0	TTLL12	22q13.2	0
AC009690.1		3.62789e-05	SDR39U1	14q12	5.4028e-05	KLHDC7B	22q13.33	0	SCUBE1	22q13.2	0
TMEM63C	14q24.3	3.61989e-05	IGKV2D.28		5.37371e-05	ODF3B		0	TBC1D5	3p24.3	0
RPL21	13q12.2	3.61844e-05	FGL2	7q11.23	5.37199e-05	TYMP	22q13.33	0	PLCL2	3p24.3	0
RASSF3	12q14.2	3.61297e-05	HSD17B11	4q22.1	5.37186e-05	CRELD2	22q13.33	0	RFTN1	3p24.3	0
TUBBP1		3.59603e-05	TMEM220.AS1		5.36695e-05	ALG12	22q13.33	0	OXNAD1	3p25.1-p24.3	0
GDPD2	Xq13.1	3.59427e-05	WSCD1	17p13.2	5.36373e-05	ZBED4	22q13.33	0	AC090948.3		0
SFRP5	10q24.2	3.59354e-05	HSPA2	14q23.3	5.35804e-05	NUP50	22q13.31	0	AC090948.2		0
TPH1	11p15.1	3.59264e-05	SLC25A20	3p21.31	5.35698e-05	BX537318.1		0	AC090948.1		0
MEGF11	15q22.31	3.59161e-05	SPICE1	3q13.2	5.34753e-05	ATXN10	22q13.31	0	DPH3	3p25.1	0
HSD17B2	16q23.3	3.58539e-05	CTHRC1	8q22.3	5.34707e-05	Z95331.1		0	GALNT15	3p25.1	0
ZRANB1	10q26.13	3.58096e-05	NUTM2E	10q22.3	5.34136e-05	FBLN1	22q13.31	0	IMPDH1P8		0
KLRC4.KLRK1		3.57685e-05	HADHB	2p23.3	5.33519e-05	RIBC2	22q13.31	0	ANKRD28	3p25.1	0
TCEAL7	Xq22.2	3.5763e-05	GRIN2D	19q13.33	5.33512e-05	FAM118A	22q13.31	0	RN7SL4P		0
SH3TC2	5q32	3.57482e-05	PPP2R5D	6p21.1	5.33295e-05	KIAA0930	22q13.31	0	BTD	3p25.1	0
AP000757.1		3.57282e-05	FERP1		5.33162e-05	NUP50.DT		0	HACL1	3p25.1	0
MAPK4	18q21.1-q21.2	3.56862e-05	AC104958.2		5.32915e-05	BRD1	22q13.33	0	COLQ	3p25.1	0
SNRK.AS1		3.56653e-05	ZNF473	19q13.33	5.31935e-05	Z82243.1		0	EAF1.AS1		0
AC011448.1		3.56272e-05	SSTR1	14q21.1	5.30619e-05	ARHGAP8	22q13.31	0	AC104297.1		0
AC007920.2		3.56188e-05	RALGDS	9q34.13-q34.2	5.30003e-05	PRR5.ARHGAP8		0	SATB1	3p24.3	0
E2F1	20q11.22	3.56019e-05	ACACB	12q24.11	5.29101e-05	PRR5	22q13.31	0	VGLL4	3p25.3-p25.2	0
RABAC1	19q13.2	3.5561e-05	THUMPD2	2p22.1|2p22-p21	5.29079e-05	RTL6	22q13.31	0	RAD23BP1		0
U91328.1		3.55557e-05	MUL1	1p36.12	5.29039e-05	SHISAL1	22q13.31	0	NR1D2	3p24.2	0
KLC3	19q13.32	3.54817e-05	STRA6	15q24.1	5.28797e-05	PARVG	22q13.31	0	NKIRAS1	3p24.2	0
GFER	16p13.3	3.54354e-05	RNF185	22q12.2	5.27366e-05	LINC00899		0	RPL15	3p24.2	0
DPY19L1	7p14.2	3.53996e-05	GOLGA6L5P		5.27244e-05	PRR34	22q13.31	0	UBE2E1	3p24.2	0
RAD18	3p25.3	3.53743e-05	HSPB6	19q13.12	5.26908e-05	PRR34.AS1		0	UBE2E2	3p24.3	0
VASH1.AS1		3.5373e-05	GTF3C3	2q33.1	5.26133e-05	MIRLET7BHG	22q13.31	0	RPL24P7		0
PRKDC	8q11.21	3.53664e-05	CKAP2L	2q14.1	5.25758e-05	Z98885.3		0	HMGB1P5		0
SLITRK3	3q26.1	3.53477e-05	ATP6V0E2.AS1		5.2552e-05	C22orf34		0	ZNF385D	3p24.3	0
TFAP4	16p13.3	3.53302e-05	AC034102.1		5.25012e-05	TAFA5	22q13.32	0	SGO1	3p24.3	0
H2AC19		3.52898e-05	RAD50	5q31.1	5.23907e-05	TBC1D22A	22q13.31	0	KAT2B	3p24.3	0
HLCS	21q22.13	3.52042e-05	AC021092.1		5.23845e-05	AL118516.1		0	PP2D1	3p24.3	0
ACKR1	1q23.2	3.51913e-05	ABCG2	4q22.1	5.22947e-05	CERK	22q13.31	0	RAB5A	3p24.3	0
LINC02245		3.51819e-05	MXRA7P1		5.22608e-05	GRAMD4	22q13.31	0	EFHB	3p24.3	0
GTF2IRD2	7q11.23	3.50797e-05	SLC26A3	7q22.3-q31.1	5.21879e-05	CELSR1	22q13.31	0	KCNH8	3p24.3	0
RAD54B	8q22.1	3.50177e-05	CREB3L3	19p13.3	5.21419e-05	TRMU	22q13.31	0	SATB1.AS1		0
HADHB	2p23.3	3.48871e-05	TLE5	19p13.3	5.20652e-05	GTSE1	22q13.31	0	EAF1	3p25.1	0
MMP7	11q22.2	3.48734e-05	PITPNA.AS1		5.20064e-05	GTSE1.DT		0	METTL6	3p25.1	0
DNAJC4	11q13.1	3.4871e-05	SUZ12P1		5.19859e-05	TTC38	22q13.31	0	SH3BP5	3p25.1	0
CCL23	17q12	3.48078e-05	AC079944.2		5.19481e-05	PKDREJ	22q13.31	0	SH3BP5.AS1		0
PKD1P5		3.47782e-05	ST13P3		5.19442e-05	CDPF1	22q13.31	0	HDAC11	3p25.1	0
AC068338.2		3.4776e-05	LINC00294		5.18462e-05	PPARA	22q13.31	0	NUP210	3p25.1	0
MT.TT		3.47616e-05	AL390195.1		5.18012e-05	CSTA	3q21.1	0	IQSEC1	3p25.2-p25.1	0
SCAMP2	15q24.1	3.47454e-05	AC138811.1		5.16666e-05	PLXND1	3q22.1	0	CAND2	3p25.2	0
ZNF667	19q13.43	3.47096e-05	ADAMTS9.AS2		5.16512e-05	FAM162A	3q21.1	0	RPL32	3p25.2	0
ATP5PO	21q22.11	3.46988e-05	TENT5B	1p36.11	5.15626e-05	UNC5C	4q22.3	0	KRT18P17		0
TAMALIN	12q13.13	3.46914e-05	FLCN	17p11.2	5.15232e-05	EIF4E	4q23	0	CTNND2	5p15.2	0
CKMT1B	15q15.3	3.46876e-05	AC008622.2		5.151e-05	BTF3P13		0	MKRN2	3p25.2	0
AC022968.1		3.46557e-05	KIF20A	5q31.2	5.12662e-05	AC114811.2		0	MKRN2OS	3p25.2	0
RMDN2	2p22.2	3.45975e-05	AP001931.1		5.11885e-05	TSPAN5	4q23	0	TSEN2	3p25.2	0
AL136084.1		3.4534e-05	SECTM1	17q25.3	5.11869e-05	RAP1GDS1	4q23	0	PPARG	3p25.2	0
ZNF219	14q11.2	3.45242e-05	PITRM1.AS1		5.10764e-05	RPL5P12		0	AC091492.1		0
NECTIN4	1q23.3	3.42859e-05	AC138932.4		5.10488e-05	AC106881.1		0	SYN2	3p25.2	0
GBA3	4p15.2	3.42647e-05	PDZRN3	3p13	5.10236e-05	BMPR1B	4q22.3	0	DNAH5	5p15.2	0
DNAJB5	9p13.3	3.42562e-05	DTNA	18q12.1	5.09039e-05	AC019131.2		0	TIMP4	3p25.2	0
CBX3	7p15.2	3.42231e-05	RPGRIP1L	16q12.2	5.08873e-05	PDLIM5	4q22.3	0	FBLN2	3p25.1	0
PID1	2q36.3	3.42179e-05	CPT1B	22q13.33	5.08756e-05	HPGDS	4q22.3	0	CHCHD4	3p25.1	0
SLC22A17	14q11.2	3.41432e-05	HTD2	3p14.3	5.07242e-05	SMARCAD1	4q22.3	0	TMEM43	3p25.1	0
ZNF747	16p11.2	3.41423e-05	KLK6	19q13.41	5.05819e-05	ATOH1	4q22.2	0	FGD5.AS1		0
C20orf194		3.41067e-05	SLC35B3	6p24.3	5.05284e-05	CCSER1	4q22.1	0	CAPN7	3p25.1	0
TNFSF10	3q26.31	3.41014e-05	PBX4	19p13.11	5.05099e-05	TMSB4XP8		0	ANKRD33B	5p15.2	0
PTCHD1	Xp22.11	3.40859e-05	STMN2	8q21.13	5.04962e-05	MMRN1	4q22.1	0	DAP	5p15.2	0
ZFYVE21	14q32.33	3.40797e-05	NRXN1	2p16.3	5.0452e-05	METAP1	4q23	0	RBSN	3p25.1	0
AL049795.1		3.395e-05	KLF9	9q21.12	5.01283e-05	ADH5	4q23	0	MRPS25	3p25.1	0
SPINDOC	11q13.1	3.37284e-05	CLDN23	8p23.1	5.01209e-05	AC093866.1		0	NR2C2	3p25.1	0
HCG25		3.37266e-05	MYORG	9p13.3	5.00547e-05	DNAJB14	4q23	0	FGD5	3p25.1	0
ITPKB	1q42.12	3.36874e-05	PTGES2.AS1		5.00419e-05	SLC39A8	4q24	0	AC090004.1		0
LYPLA2P1		3.36607e-05	AC130689.1		4.98594e-05	BANK1	4q24	0	CCDC174	3p25.1	0
MST1L	1p36.13	3.33832e-05	SMYD3	1q44	4.97977e-05	FLJ20021		0	GRIP2	3p25.1	0
NUDT3	6p21.31	3.32916e-05	C16orf89	16p13.3	4.97408e-05	PPP3CA	4q24	0	SLC6A6	3p25.1	0
AC005833.1		3.32323e-05	VWA5A	11q24.2	4.9655e-05	H2AZ1.DT		0	LSM3	3p25.1	0
HJURP	2q37.1	3.31293e-05	NPIPA3		4.96208e-05	DDIT4L	4q24	0	XPC	3p25.1	0
GAD1	2q31.1	3.3119e-05	C4orf19		4.96186e-05	H2AZ1	4q23	0	XPC.AS1		0
DAB2IP	9q33.2	3.30866e-05	HADH	4q25	4.95742e-05	LAMTOR3	4q23	0	MARCHF6	5p15.2	0
AL132642.1		3.30444e-05	EPHX4	1p22.1	4.94956e-05	ADH4	4q23	0	RARB	3p24.2	0
MAP4	3p21.31	3.30311e-05	SCHIP1		4.94627e-05	DAPP1	4q23	0	TOP2B	3p24.2	0
AL513218.1		3.29882e-05	AL135999.1		4.94597e-05	MTTP	4q23	0	PDCD6IP	3p22.3	0
RBM20	10q25.2	3.27664e-05	AC007938.3		4.94498e-05	TRMT10A	4q23	0	TCEA1P2		0
LRRC37BP1	17q11.2	3.27279e-05	KIF1C	17p13.2	4.94056e-05	ADH1B	4q23	0	AC097359.2		0
BEND5	1p33	3.27164e-05	ENPP6	4q35.1	4.9367e-05	AP002026.1		0	LRRFIP2	3p22.2	0
GFRA3	5q31.2	3.25912e-05	AC006449.3		4.93322e-05	ADH1A	4q23	0	AC126118.1		0
NDUFA6.DT		3.25655e-05	FBXO32	8q24.13	4.92809e-05	ADH6	4q23	0	UBE2FP1		0
MNX1.AS1		3.25525e-05	CBX4	17q25.3	4.91161e-05	SNCA	4q22.1	0	UBE2D3P2		0
LRRN2	1q32.1	3.25139e-05	BTD	3p25.1	4.90963e-05	GPRIN3	4q22.1	0	MLH1	3p22.2	0
SLC16A9	10q21.2	3.25008e-05	AC131953.1		4.90146e-05	NFKB1	4q24	0	RPL29P11		0
MYEOV	11q13.3	3.24711e-05	INTS7	1q32.3	4.8991e-05	GPAT3	4q21.23	0	EPM2AIP1	3p22.2	0
EGFR.AS1		3.24359e-05	ISX	22q12.3	4.88946e-05	SLC10A6	4q21.3	0	PRADC1P1		0
TMEFF2	2q32.3	3.23099e-05	SMKR1		4.87867e-05	PTPN13	4q21.3	0	TRANK1	3p22.2	0
AC137630.2		3.22552e-05	KLC3	19q13.32	4.86005e-05	MAPK10	4q21.3	0	AC105749.1		0
MAP1LC3B2	12q24.22	3.21606e-05	AC026410.3		4.855e-05	ARHGAP24	4q21.23-q21.3	0	HSPD1P6		0
AL035458.2		3.21551e-05	TGFBI	5q31.1	4.85486e-05	WDFY3.AS2		0	DCLK3	3p22.2	0
BEX4	Xq22.1	3.21267e-05	C15orf48	15q21.1	4.84876e-05	WDFY3	4q21.23	0	STAC	3p22.3-p22.2	0
ZNF582.AS1		3.20827e-05	FCRL2	1q23.1	4.83591e-05	CDS1	4q21.23	0	GOLGA4	3p22.2	0
SCN9A	2q24.3	3.20586e-05	GSN	9q33.2	4.83553e-05	ABRAXAS1	4q21.23	0	C3orf35		0
CDC25C	5q31.2	3.20527e-05	ITM2C	2q37.1	4.82717e-05	TECRP1		0	CCT5	5p15.2	0
NPM1	5q35.1	3.20022e-05	GOLGA6L4	15q25.2	4.82318e-05	MRPS18C	4q21.23	0	ACAA1	3p22.2	0
ADCY2	5p15.31	3.19752e-05	CD44	11p13	4.82314e-05	HELQ	4q21.23	0	EXOG	3p22.2	0
BRCA1	17q21.31	3.18631e-05	AC084018.2		4.82289e-05	HPSE	4q21.23	0	ACVR2B	3p22.2	0
AL162151.2		3.18128e-05	FAP	2q24.2	4.81799e-05	COQ2	4q21.23	0	ACVR2B.AS1		0
GDF15	19p13.11	3.17917e-05	RAPGEFL1	17q21.1	4.81249e-05	PLAC8	4q21.22	0	XYLB	3p22.2	0
PLAC9	10q22.3	3.17539e-05	MAFG.DT		4.8117e-05	COPS4	4q21.22	0	OXSR1	3p22.2	0
CLDN4	7q11.23	3.17273e-05	SLIT3	5q34-q35.1	4.81054e-05	LIN54	4q21.22	0	MYD88	3p22.2	0
TBC1D1	4p14	3.16882e-05	EYA2	20q13.12	4.80264e-05	AC093827.3		0	SNHG18		0
FP671120.7		3.1685e-05	CBX3	7p15.2	4.79438e-05	AFF1	4q21.3-q22.1	0	NDUFAF4P3		0
CHL1	3p26.3	3.16791e-05	JAM2	21q21.3	4.78993e-05	TIGD2	4q22.1	0	ATPSCKMT	5p15.2	0
NPR1	1q21.3	3.16285e-05	EME2	16p13.3	4.78016e-05	ABCG2	4q22.1	0	PLCD1	3p22.2	0
AC002398.1		3.15657e-05	CCNE1	19q12	4.77901e-05	FAM13A	4q22.1	0	VILL	3p22.2	0
SNHG16		3.14846e-05	KLRB1	12p13.31	4.77585e-05	FAM13A.AS1		0	CTDSPL	3p22.2	0
CENPA	2p23.3	3.13408e-05	AP000866.2		4.76822e-05	HERC3	4q22.1	0	ITGA9.AS1		0
ADAMTS12	5p13.3-p13.2	3.13076e-05	NPFFR1	10q22.1	4.75631e-05	NAP1L5	4q22.1|4q21-q22	0	ITGA9	3p22.2	0
TCN2	22q12.2	3.11861e-05	MKNK1	1p33	4.74949e-05	HERC5	4q22.1	0	AC012640.4		0
C4orf19		3.11618e-05	AL596087.1		4.74053e-05	HERC6	4q22.1	0	AC112220.2		0
ANOS1	Xp22.31	3.10002e-05	ZGRF1	4q25	4.73804e-05	PPM1K	4q22.1	0	NGLY1	3p24.2	0
TOM1L2	17p11.2	3.09976e-05	CHCHD3P3		4.73076e-05	PKD2	4q22.1	0	CLASP2	3p22.3	0
GJB4	1p34.3	3.09965e-05	UGT1A10	2q37.1	4.72771e-05	GAPDHP60		0	AC012640.2		0
ELAVL4	1p33-p32.3	3.09885e-05	SERTAD4.AS1		4.72757e-05	SPP1	4q22.1	0	OSBPL10	3p23-p22.3	0
PBLD	10q21.3	3.0964e-05	EPB41L4B	9q31.3	4.72361e-05	HSP90AB3P	4q22.1	0	STT3B	3p23	0
SYPL2	1p13.3	3.09327e-05	SCLY	2q37.3	4.70559e-05	SPARCL1	4q22.1	0	AC096921.2		0
KLHDC2	14q21.3	3.08979e-05	SYP	Xp11.23	4.6992e-05	NUDT9	4q22.1	0	TGFBR2	3p24.1	0
STPG4	2p21	3.08468e-05	MYRF.AS1		4.68697e-05	HSD17B11	4q22.1	0	RBMS3	3p24.1	0
MEX3A	1q22	3.0764e-05	SIGLEC11	19q13.33	4.67583e-05	HSD17B13	4q22.1	0	TMEM39A	3q13.33	0
DENND2A	7q34	3.07425e-05	ANO5	11p14.3	4.66885e-05	KLHL8	4q22.1	0	ZCWPW2	3p24.1	0
RAP1A	1p13.2	3.06572e-05	CCNP	19q13.2	4.66063e-05	AC098487.1		0	AZI2	3p24.1	0
TAGLN3	3q13.2	3.05823e-05	CLIP3	19q13.12	4.64614e-05	KRT8P46		0	CMC1	3p24.1	0
ANO5	11p14.3	3.04888e-05	RAB43P1		4.6407e-05	SEC31A	4q21.22	0	EOMES	3p24.1	0
NLN	5q12.3	3.04786e-05	PALLD	4q32.3	4.64067e-05	H3P14		0	SLC4A7	3p24.1	0
MASP1	3q27.3	3.04765e-05	MOCS1	6p21.2	4.6376e-05	CAMK2D	4q26	0	NEK10	3p24.1	0
CMSS1	3q12.1	3.04691e-05	SPCS2P4	1p35.3	4.63227e-05	ANK2	4q25-q26	0	MICOS10P3		0
SNRPEP2	9p24.1	3.04664e-05	RIMKLA	1p34.2	4.62867e-05	AC004057.1		0	OXSM	3p24.2	0
HMGB1P5		3.04377e-05	RPL7	8q21.11	4.62392e-05	RPL7AP30		0	GPD1L	3p22.3	0
CNPY2	12q13.3	3.03599e-05	PCOLCE2	3q23	4.62043e-05	LARP7	4q25	0	CMBL	5p15.2	0
SOX9	17q24.3	3.03578e-05	ACTG2	2p13.1	4.6167e-05	MIR302CHG		0	AC097639.1		0
ASPHD1	16p11.2	3.03259e-05	UGT2A3	4q13.2	4.61431e-05	ZGRF1	4q25	0	CCR4	3p22.3	0
ACO2	22q13.2	3.01653e-05	SNRPEP4		4.60172e-05	TOX4P1		0	UBP1	3p22.3	0
KCNIP4	4p15.31-p15.2	3.01296e-05	HELLS	10q23.33	4.5939e-05	UGT8	4q26	0	FBXL2	3p22.3	0
ATF4P4		3.01016e-05	MPPE1	18p11.21	4.59145e-05	ALPK1	4q25	0	SUSD5	3p22.3	0
ADCYAP1R1	7p14.3	2.99979e-05	MIR497HG		4.59059e-05	TIFA	4q25	0	CRTAP	3p22.3	0
EIF2S3	Xp22.11	2.99626e-05	IGF2	11p15.5	4.58868e-05	AP1AR	4q25	0	GLB1	3p22.3	0
ADAM12	10q26.2	2.99214e-05	YBX1P10		4.5886e-05	AC109347.1		0	TMPPE	3p22.3	0
SLITRK2	Xq27.3	2.99187e-05	PCDHA2	5q31.3	4.58824e-05	FAM241A		0	CNOT10	3p22.3	0
PRNP	20p13	2.98679e-05	STK31	7p15.3	4.58285e-05	PITX2	4q25	0	CMTM8	3p22.3	0
SALL2	14q11.2	2.98591e-05	AC022558.3		4.5822e-05	ENPEP	4q25	0	SUGT1P2		0
CCN5	20q13.12	2.98092e-05	FIGNL1	7p12.2	4.56695e-05	ARSJ	4q26	0	CNOT10.AS1		0
PALM	19p13.3	2.9715e-05	NPM1P27		4.56662e-05	ACTN4P1		0	RPL30P4		0
CRYAB	11q23.1	2.96955e-05	IGLV5.45		4.55165e-05	EGF	4q25	0	DYNC1LI1	3p22.3	0
TRPM6	9q21.13	2.96387e-05	RNF31	14q12	4.54096e-05	SYNPO2	4q26	0	CMTM6	3p22.3	0
PARPBP	12q23.2	2.95458e-05	AC104109.4		4.5387e-05	MAD2L1	4q27	0	CMTM7	3p22.3	0
AP2A2	11p15.5	2.95089e-05	ATP5PO	21q22.11	4.53608e-05	PDE5A	4q26	0	TAMM41	3p25.2	0
FRMD4A	10p13	2.94927e-05	MACIR	5q21.1	4.51549e-05	AC093752.1		0	ATG7	3p25.3	0
HIF3A	19q13.32	2.94792e-05	TMEFF2	2q32.3	4.51407e-05	GTF2IP12		0	EFCAB6	22q13.2-q13.31	0
STON1	2p16.3	2.94387e-05	LAMA1	18p11.31	4.51315e-05	FABP2	4q26	0	AL022328.1		0
WNT2	7q31.2	2.93947e-05	GPR15	3q11.2	4.50818e-05	C4orf3		0	TRABD	22q13.33	0
ZWINT	10q21.1	2.93003e-05	AC044787.1		4.508e-05	USP53	4q26	0	AL022328.3		0
B3GALT4	6p21.32	2.92768e-05	LINC01122		4.50326e-05	SEC24D	4q26	0	PANX2	22q13.33	0
PDX1	13q12.2	2.92329e-05	ADH1C	4q23	4.49843e-05	TRAM1L1	4q26	0	MOV10L1	22q13.33	0
AP003465.1		2.9097e-05	AC012435.2		4.49832e-05	METTL14	4q26	0	PIM3	22q13.33	0
UBE2S	19q13.42	2.9094e-05	FMN2	1q43	4.49533e-05	CICP16		0	CRELD2	22q13.33	0
SHISA3	4p13	2.90497e-05	SMIM14		4.49296e-05	AC110079.1		0	OTULIN	5p15.2	0
SLCO2A1	3q22.1-q22.2	2.90318e-05	ANAPC7	12q24.11	4.48683e-05	CEP170P1	4q26	0	ZBED4	22q13.33	0
ZNF224	19q13.31	2.8965e-05	IRF9	14q12	4.48629e-05	PRSS12	4q26	0	BRD1	22q13.33	0
OR2S1P	9p13.3	2.89604e-05	MIER1	1p31.3	4.4712e-05	SNHG8		0	Z98885.3		0
FBL	19q13.2	2.88943e-05	CRAMP1	16p13.3	4.45818e-05	NT5C3AP1		0	C22orf34		0
ADAMTS1	21q21.3	2.88843e-05	CHCHD10	22q11.23	4.45593e-05	ELOVL6	4q25	0	TAFA5	22q13.32	0
CDON	11q24.2	2.88584e-05	RPL10P16		4.45244e-05	LRIT3	4q25	0	TBC1D22A	22q13.31	0
ACADS	12q24.31	2.87482e-05	AC040162.1		4.4499e-05	MANBA	4q24	0	AL118516.1		0
FBXL3	13q22.3	2.87191e-05	HDAC10	22q13.33	4.44763e-05	TET2	4q24	0	CERK	22q13.31	0
CYP2U1.AS1		2.8715e-05	TMEM130	7q22.1	4.44439e-05	TBCK	4q24	0	AL022328.4		0
NELFCD	20q13.32	2.86969e-05	SHCBP1	16q11.2	4.43883e-05	NPNT	4q24	0	AL022328.2		0
LINC01123		2.86449e-05	AL133481.1		4.42853e-05	INTS12	4q24	0	HRH1	3p25.3	0
ABCC13	21q11.2	2.85649e-05	GTF3A	13q12.2	4.42172e-05	GSTCD	4q24	0	SELENOO	22q13.33	0
RAB27A	15q21.3	2.84279e-05	SMAD1.AS1		4.41795e-05	ARHGEF38	4q24	0	KLHDC7B	22q13.33	0
AFF3	2q11.2	2.83916e-05	PLAC8	4q21.22	4.41762e-05	EEF1A1P9		0	ODF3B		0
KIF5C	2q23.1-q23.2	2.83681e-05	FAM163B	9q34.2	4.4125e-05	PPA2	4q24	0	TYMP	22q13.33	0
LINC01475		2.83412e-05	SLC6A6	3p25.1	4.4091e-05	CXXC4	4q24	0	SCO2	22q13.33	0
NEFM	8p21.2	2.83265e-05	TOMM20P4		4.40585e-05	DKK2	4q25	0	NCAPH2	22q13.33	0
DLSTP1		2.8322e-05	NR1H4	12q23.1	4.40481e-05	CENPE	4q24	0	LMF2	22q13.33	0
ATP5PF	21q21.3	2.83203e-05	BSCL2	11q12.3	4.40433e-05	BDH2	4q24	0	ADM2	22q13.33	0
IL20RA	6q23.3	2.83182e-05	ATP6V1C2	2p25.1	4.38964e-05	SLC9B2	4q24	0	SBF1	22q13.33	0
IGSF11	3q13.32	2.82709e-05	CELSR3	3p21.31	4.38679e-05	SLC9B1	4q24	0	PPP6R2	22q13.33	0
SNAP23	15q15.1-q15.2	2.82666e-05	RPSAP54		4.38643e-05	CISD2	4q24	0	DENND6B	22q13.33	0
AP000866.2		2.81818e-05	NFXL1	4p12	4.3779e-05	UBE2D3	4q24	0	PLXNB2	22q13.33	0
RPS15	19p13.3	2.81401e-05	NBPF14	1q21.2	4.37767e-05	UBE2D3.AS1		0	MAPK11	22q13.33	0
LSM8	7q31.31	2.80769e-05	AC011504.1		4.37633e-05	AIMP1	4q24	0	MAPK12	22q13.33	0
MTARC2	1q41	2.80582e-05	TAPT1	4p15.32	4.36696e-05	PAPSS1	4q25	0	HDAC10	22q13.33	0
EIF4BP6		2.80534e-05	PABPN1	14q11.2	4.36046e-05	GAR1	4q25	0	TUBGCP6	22q13.33	0
ADGRL3	4q13.1	2.80495e-05	PEX26	22q11.21	4.36039e-05	SEC24B.AS1		0	GRAMD4	22q13.31	0
TPM1.AS		2.79976e-05	AC016596.2		4.35497e-05	CFI	4q25	0	RBBP4P1		0
CKS2		2.7992e-05	CFAP298.TCP10L		4.35291e-05	PLA2G12A	4q25	0	TRMU	22q13.31	0
GNG12.AS1		2.79916e-05	VPS33B	15q26.1	4.35186e-05	CASP6	4q25	0	GTSE1	22q13.31	0
ANKFY1	17p13.2	2.79836e-05	NDUFA4P1		4.3514e-05	AC004067.1		0	NUP50.DT		0
ACVRL1	12q13.13	2.79545e-05	AL139095.2		4.35117e-05	MCUB	4q25	0	Z82243.1		0
B3GNT8	19q13.2	2.79423e-05	SNRNP70	19q13.33	4.35026e-05	HIGD1AP14		0	ARHGAP8	22q13.31	0
AC105339.2		2.7942e-05	RAB5B	12q13.2	4.34772e-05	SEC24B	4q25	0	PRR5.ARHGAP8		0
SULT1B1	4q13.3	2.79044e-05	BVES		4.33508e-05	RBMXP4		0	PRR5	22q13.31	0
HNRNPA1	12q13.13	2.79024e-05	DRG1P1		4.33475e-05	SGMS2	4q25	0	RTL6	22q13.31	0
ZNF135	19q13.43	2.78299e-05	MTMR10	15q13.3	4.33271e-05	COL25A1	4q25	0	SHISAL1	22q13.31	0
RNFT2	12q24.22	2.78225e-05	RAF1	3p25.2	4.33213e-05	OSTC	4q25	0	PARVG	22q13.31	0
HM13	20q11.21	2.77466e-05	AL158801.4		4.32895e-05	RPL34	4q25	0	AL031595.1		0
MLXIP	12q24.31	2.77191e-05	RPS26P47		4.32886e-05	LEF1	4q25	0	FBXL7	5p15.1	0
CDCA2	8p21.2	2.76906e-05	ATP6V1G2	6p21.33	4.31995e-05	HADH	4q25	0	PARVB	22q13.31	0
SELENOTP1		2.76245e-05	UBB	17p11.2	4.31878e-05	CYP2U1.AS1		0	AL031595.3		0
SERPINB5	18q21.33	2.75933e-05	RIMS4	20q13.12	4.31534e-05	CYP2U1	4q25	0	SAMM50	22q13.31	0
UQCRC2	16p12.2	2.74968e-05	ACBD6	1q25.2-q25.3	4.30556e-05	THAP9	4q21.22	0	PNPLA3	22q13.31	0
AC124067.2		2.74831e-05	VAMP2	17p13.1	4.3029e-05	THAP9.AS1		0	SULT4A1	22q13.31	0
YWHAZP3		2.74793e-05	ARL4D	17q21.31	4.29051e-05	NDNF	4q27	0	NUP50	22q13.31	0
AC002347.2		2.74431e-05	GNG5P2		4.28981e-05	PDGFRA	4q12	0	KIAA0930	22q13.31	0
PGR	11q22.1	2.74372e-05	PRMT3	11p15.1	4.28531e-05	NMU	4q12	0	FAM118A	22q13.31	0
PIGM	1q23.2	2.74266e-05	ARMH3	10q24.32	4.28437e-05	CLOCK	4q12	0	PRR34.AS1		0
SETD6	16q21	2.73892e-05	TMEM220	17p13.1	4.27992e-05	TMEM165	4q12	0	GTSE1.DT		0
SLC7A14	3q26.2	2.73435e-05	LINC01475		4.27918e-05	SRD5A3.AS1		0	TTC38	22q13.31	0
RPL7AP66		2.72305e-05	TESK2	1p34.1	4.26446e-05	SRD5A3	4q12	0	PKDREJ	22q13.31	0
AL353588.1		2.71663e-05	TMEM9B	11p15.4	4.26332e-05	KDR	4q12	0	CDPF1	22q13.31	0
SAPCD1.AS1		2.71351e-05	GABRD	1p36.33	4.26227e-05	KIT	4q12	0	PPARA	22q13.31	0
SOCS2.AS1		2.71235e-05	POLR2J2	7q22.1	4.2559e-05	CHIC2	4q12	0	MIRLET7BHG	22q13.31	0
NDUFC2	11q14.1	2.70927e-05	TPI1P1		4.25586e-05	CEP135	4q12	0	ANKH	5p15.2	0
ZMAT1	Xq22.1	2.70759e-05	JMJD7	15q15.1	4.25067e-05	LNX1	4q12	0	RIBC2	22q13.31	0
CFAP20DC	3p14.2	2.70555e-05	AC034102.6		4.23859e-05	FIP1L1	4q12	0	PRR34	22q13.31	0
PAICS	4q12	2.70187e-05	CCDC78	16p13.3	4.2383e-05	SCFD2	4q12	0	LINC00899		0
PTTG1	5q33.3	2.70079e-05	MAPK7	17p11.2	4.23748e-05	ERVMER34.1		0	BX537318.1		0
FAM135B	8q24.23	2.69872e-05	RPL34P33		4.23575e-05	DANCR		0	ATXN10	22q13.31	0
TBC1D10A	22q12.2	2.69864e-05	AC005912.1		4.23423e-05	USP46.DT		0	Z95331.1		0
ISCU	12q23.3	2.69361e-05	POLR2D	2q14.3	4.23293e-05	USP46	4q12	0	FBLN1	22q13.31	0
MACIR	5q21.1	2.68972e-05	AL928654.2		4.22779e-05	EXOC1	4q12	0	CPT1B	22q13.33	0
CAST	5q15	2.67784e-05	PSMA6	14q13.2	4.21613e-05	RPL7AP31		0	CHKB.CPT1B		0
GOLM1	9q21.33	2.67735e-05	A2M.AS1		4.21522e-05	SGCB	4q12	0	CHKB.DT		0
GOLGA7B	10q24.2	2.66813e-05	ELOA.AS1		4.20879e-05	POLR2B	4q12	0	SETD5	3p25.3	0
RRAGC	1p34.3	2.66717e-05	NAAA	4q21.1	4.20817e-05	STAP1	4q13.2	0	PRRT3	3p25.3	0
IL17RC	3p25.3|3p25.3-p24.1	2.66561e-05	MTFR1	8q13.1	4.19809e-05	CENPC	4q13.2	0	CRELD1	3p25.3	0
ENPP6	4q35.1	2.6614e-05	SNHG1		4.19691e-05	AC115223.1		0	AC018809.1		0
MRGBP	20q13.33	2.64874e-05	AGAP10P		4.19476e-05	EXOC5P1		0	IL17RE	3p25.3	0
ST13P15		2.64701e-05	GCSHP5		4.18517e-05	ADGRL3	4q13.1	0	JAGN1	3p25.3	0
PCDHGC3	5q31.3	2.6419e-05	KCNMB1	5q35.1	4.17883e-05	IGFBP7.AS1		0	CIDEC	3p25.3	0
MRPL3	3q22.1	2.63403e-05	CCNF	16p13.3	4.17688e-05	IGFBP7	4q12	0	TTLL3	3p25.3	0
POLR2D	2q14.3	2.63387e-05	CACNA1C	12p13.33	4.17512e-05	NOA1	4q12	0	RPUSD3	3p25.3	0
NBPF25P	1q21.1	2.62549e-05	TIGD1	2q37.1	4.17139e-05	AASDH	4q12	0	ARPC4	3p25.3	0
SLC35D1	1p31.3	2.61992e-05	KAT5	11q13.1	4.16877e-05	REST	4q12	0	TADA3	3p25.3	0
AQR	15q14	2.61389e-05	DM1.AS		4.16754e-05	HOPX	4q12	0	OGG1	3p25.3	0
CKAP2L	2q14.1	2.60742e-05	DLST	14q24.3	4.16655e-05	ARL9	4q12	0	CAMK1	3p25.3	0
LINC01836		2.60641e-05	NDUFA13	19p13.11	4.16148e-05	SRP72	4q12	0	BRPF1	3p25.3	0
ACAT1	11q22.3	2.60565e-05	SRI.AS1		4.15592e-05	PAICS	4q12	0	CPNE9	3p25.3	0
CTHRC1	8q22.3	2.60506e-05	LITAF	16p13.13	4.15473e-05	PPAT	4q12	0	MTMR14	3p25.3	0
FILIP1	6q14.1	2.6007e-05	CHRNE	17p13.2	4.14689e-05	AC068620.2		0	PRRT3.AS1		0
PCDHGB6	5q31.3	2.59783e-05	ZBTB7C	18q21.1	4.14612e-05	SPATA18	4q12	0	TRIO	5p15.2	0
GCOM1	15q21.3	2.59589e-05	RIC3	11p15.4	4.14222e-05	LRRC66	4q12	0	AC018809.2		0
AC016582.3		2.59004e-05	AC139887.1		4.14085e-05	UBA6	4q13.2	0	TATDN2	3p25.3	0
SMG1P4		2.58957e-05	IL10RB.DT		4.14071e-05	BEND4	4p13	0	SLC6A1	3p25.3	0
MIER3	5q11.2	2.58938e-05	YPEL1	22q11.21-q11.22	4.13888e-05	RAC1P2		0	ATP2B2	3p25.3	0
MFAP5	12p13.31	2.58798e-05	TRMT112P6		4.13354e-05	GABRA2	4p12	0	SEC13	3p25.3	0
CELSR1	22q13.31	2.58322e-05	SPINDOC	11q13.1	4.12602e-05	GNPDA2	4p12	0	GHRLOS		0
RFX2	19p13.3	2.58027e-05	TMEM238L		4.12339e-05	GUF1	4p12	0	GHRL	3p25.3	0
NPFFR1	10q22.1	2.57722e-05	PCBP1	2p13.3	4.12132e-05	AC096586.2		0	LINC00852		0
UHRF1	19p13.3	2.57721e-05	DNAH2	17p13.1	4.12114e-05	ATP8A1	4p13	0	IRAK2	3p25.3	0
ILF2	1q21.3	2.56269e-05	ADAMTS12	5p13.3-p13.2	4.11077e-05	SHISA3	4p13	0	EMC3.AS1		0
PPP2R5D	6p21.1	2.55838e-05	PTH1R	3p21.31	4.10894e-05	SLC30A9	4p13	0	VHL	3p25.3	0
RNF187		2.55248e-05	RPS20P10		4.10713e-05	COMMD8	4p12	0	BRK1	3p25.3	0
LMBR1	7q36.3	2.55141e-05	PBX2P1		4.10588e-05	DCAF4L1	4p13	0	FANCD2	3p25.3	0
NTAN1	16p13.11	2.54997e-05	CDC6	17q21.2	4.1043e-05	TMEM33	4p13	0	CIDECP1		0
HELLS	10q23.33	2.54837e-05	SKP2	5p13.2	4.09733e-05	PHOX2B	4p13	0	AC022007.1		0
SPARCL1	4q22.1	2.54801e-05	CACNA1H	16p13.3	4.0916e-05	LIMCH1	4p13	0	EMC3	3p25.3	0
ARHGEF37	5q32	2.54556e-05	AC005329.3		4.0875e-05	UCHL1	4p13	0	LHFPL4	3p25.3	0
GPR19	12p13.1	2.53938e-05	GCNT3	15q22.2	4.08656e-05	APBB2	4p14-p13	0	OTULINL	5p15.2	0
PTGDR	14q22.1	2.53584e-05	VCL	10q22.2	4.08428e-05	AC131953.1		0	CHKB	22q13.33	0
POLR1A	2p11.2	2.52762e-05	AL161787.1		4.08271e-05	AC107398.3		0	THUMPD3.AS1		0
SOX15	17p13.1	2.52302e-05	NIBAN1	1q25.3	4.08209e-05	ATP10D	4p12	0	SETMAR	3p26.1	0
SDHA	5p15.33	2.51834e-05	SUCLG1	2p11.2	4.08072e-05	AC027271.1		0	LRRN1	3p26.2	0
GVQW3		2.51813e-05	KLHDC8B	3p21.31	4.08045e-05	SLAIN2	4p11	0	CRBN	3p26.2	0
ZSWIM6	5q12.1	2.51638e-05	RASA4DP		4.07872e-05	DCUN1D4	4q12	0	AC024060.2		0
ARFGAP1	20q13.33	2.51199e-05	MRPL35	2p11.2	4.0662e-05	CWH43	4p11	0	EEF1A1P13		0
STAB1	3p21.1	2.49268e-05	TICRR	15q26.1	4.06517e-05	OCIAD2	4p11	0	TRNT1	3p26.2	0
HAGLR		2.4926e-05	CCL28	5p12	4.06006e-05	OCIAD1	4p11	0	CNTN4	3p26.3-p26.2	0
CTBS	1p22.3	2.49117e-05	PRR4	12p13.2	4.05987e-05	OCIAD1.AS1		0	CHL1	3p26.3	0
DCAF13	8q22.3	2.48945e-05	VIPR1	3p22.1	4.05549e-05	FRYL	4p11	0	RPL23AP82		0
DCTN2	12q13.3	2.48903e-05	PBXIP1	1q21.3	4.04909e-05	SLC10A4	4p11	0	RABL2B	22q13.33	0
ATOH8	2p11.2	2.4884e-05	DESI1	22q13.2	4.04874e-05	TEC	4p12-p11	0	AC002056.1		0
FBXO45	3q29	2.4876e-05	PHC1P1		4.04662e-05	AC092597.1		0	AC010491.1		0
SMARCA4	19p13.2	2.48754e-05	NCOA4	10q11.22	4.04133e-05	TXK	4p12	0	SHANK3	22q13.33	0
AC023024.1		2.48597e-05	GALNT6	12q13.13	4.03852e-05	NIPAL1	4p12	0	ARSA	22q13.33	0
MTMR7	8p22	2.48593e-05	CCZ1B	7p22.1	4.0356e-05	CNGA1	4p12	0	MAPK8IP2	22q13.33	0
CLEC5A	7q34	2.48117e-05	ST13P7		4.03278e-05	NFXL1	4p12	0	SUMF1	3p26.1	0
NCAM1.AS1		2.48108e-05	LIX1L.AS1		4.02934e-05	AC107068.2		0	ITPR1.DT		0
AVL9	7p14.3	2.47557e-05	AL589935.1		4.0267e-05	AC107068.1		0	ITPR1	3p26.1	0
IGFLR1	19q13.12	2.47524e-05	EEF1A1P6		4.02613e-05	CORIN	4p12	0	LMCD1.AS1		0
AMN	14q32.32	2.47243e-05	SUMO1P3		4.02579e-05	AC096720.2		0	THUMPD3	3p25.3	0
TPMTP1		2.46778e-05	TNNT3	11p15.5	4.02339e-05	AC079880.1		0	AC026191.1		0
ASCL5	1q32.1	2.46766e-05	WHAMMP3		4.02293e-05	SCD5	4q21.22	0	SRGAP3	3p25.3	0
CAPN5	11q13.5	2.46728e-05	GLS2	12q13.3	4.02121e-05	SHROOM3	4q21.1	0	RAD18	3p25.3	0
AC010327.6		2.46322e-05	GBA3	4p15.2	4.00931e-05	CNOT6L	4q21.1	0	OXTR	3p25.3	0
TMTC4	13q32.3	2.46122e-05	AHCYL2	7q32.1	4.0089e-05	CXCL13	4q21.1	0	SSUH2	3p25.3	0
AC068338.3		2.46072e-05	CENPF	1q41	4.00499e-05	CCNG2	4q21.1	0	LMCD1	3p25.3	0
SHCBP1	16q11.2	2.45899e-05	CHKB.CPT1B		4.00173e-05	CCNI	4q21.1	0	AC018816.1		0
RPIA	2p11.2	2.45779e-05	ZRANB1	10q26.13	4.00118e-05	SEPTIN11	4q21.1	0	CCT6P2		0
ENOPH1	4q21.22	2.45582e-05	ASNS	7q21.3	3.99782e-05	TXNP6		0	MRPS36P1		0
PCOLCE2	3q23	2.45565e-05	UBE2V1P2		3.99562e-05	SOWAHB	4q21.1	0	EDEM1	3p26.1	0
PPP1R12A.AS1		2.45163e-05	C3orf80	3q25.33	3.98908e-05	CCDC158	4q21.1	0	ARL8B	3p26.1	0
NKAPL	6p22.1	2.44441e-05	H2AC18		3.98442e-05	SERBP1P5		0	BHLHE40	3p26.1	0
PREX2	8q13.2	2.4429e-05	SPDYA	2p23.2	3.98155e-05	SNX5P1		0	BHLHE40.AS1		0
MMRN1	4q22.1	2.44149e-05	HADHA	2p23.3	3.96805e-05	STBD1	4q21.1	0	ARHGAP31	3q13.32-q13.33	0
SHLD2P3	10q11.22	2.43096e-05	DUXAP10		3.96692e-05	FAM47E	4q21.1	0	AC092903.2		0
PMS2CL	7p22.1	2.43015e-05	GHR	5p13.1-p12	3.95593e-05	SCARB2	4q21.1	0	POGLUT1	3q13.33	0
UQCR10	22q12.2	2.42933e-05	GP2	16p12.3	3.95079e-05	NUP54	4q21.1	0	SLAIN2	4p11	0
PRDM16.DT		2.42819e-05	NBR1	17q21.31	3.94971e-05	ART3	4q21.1|4p15.1-p14	0	TXK	4p12	0
MIOS	7p21.3	2.42125e-05	MEF2B	19p13.11	3.94627e-05	CXCL11	4q21.1	0	NIPAL1	4p12	0
KLHL8	4q22.1	2.42123e-05	RWDD3	1p21.3	3.94185e-05	MRPL1	4q21.1	0	CNGA1	4p12	0
RPS2	16p13.3	2.41896e-05	DUSP14	17q12	3.93821e-05	FRAS1	4q21.21	0	NFXL1	4p12	0
AL645929.1		2.41736e-05	ST13P19		3.93501e-05	CXCL9	4q21.1	0	AC107068.2		0
YWHAZP4		2.41582e-05	RBM5	3p21.31	3.93362e-05	RASGEF1B	4q21.21	0	AC107068.1		0
F2RL1	5q13.3	2.4107e-05	PTGDR2	11q12.2	3.92357e-05	TMEM150C	4q21.22	0	CORIN	4p12	0
RAE1	20q13.31	2.41017e-05	SOX4	6p22.3	3.92341e-05	AC067942.1		0	AC092597.1		0
POLR3GL	1q21.1	2.40991e-05	FP565260.6		3.92066e-05	ENOPH1	4q21.22	0	ATP10D	4p12	0
ULBP2	6q25.1	2.4079e-05	GOLGA8A	15q14	3.91831e-05	HNRNPDL	4q21.22	0	COMMD8	4p12	0
CLIP4	2p23.2	2.40756e-05	NECAB1	8q21.3	3.91782e-05	AC124016.1		0	AC107398.3		0
GMPS	3q25.31	2.40621e-05	SSBP2	5q14.1	3.91167e-05	HNRNPD	4q21.22	0	RAC1P2		0
VPS26C	21q22.13	2.38932e-05	DIABLO	12q24.31	3.89554e-05	AC124016.2		0	GABRA2	4p12	0
NGFR	17q21.33	2.38045e-05	BTF3P5		3.893e-05	PRKG2	4q21.21	0	GNPDA2	4p12	0
SYTL4	Xq22.1	2.37933e-05	LINC01977		3.87813e-05	ANXA3	4q21.21	0	GUF1	4p12	0
AC091045.1		2.37455e-05	ABHD3	18q11.2	3.87583e-05	BMP3	4q21.21	0	TEC	4p12-p11	0
UTS2B	3q28	2.37066e-05	MAOA	Xp11.3	3.87582e-05	PRDM8	4q21.21	0	SFRP2	4q31.3	0
HAPLN1	5q14.3	2.36285e-05	USPL1	13q12.3	3.86909e-05	ANTXR2	4q21.21	0	TIMMDC1	3q13.33	0
SLC6A16	19q13.33	2.35955e-05	RPS3AP6		3.86131e-05	LINC01088		0	SLC10A4	4p11	0
NDUFA5P11		2.35793e-05	UBC	12q24.31	3.859e-05	PAQR3	4q21.21	0	ERVMER34.1		0
KRBOX1	3p22.1	2.3554e-05	AL450998.2		3.85813e-05	BMP2K	4q21.21	0	DANCR		0
MMP28	17q12	2.34598e-05	AC005180.2		3.84619e-05	LINC01094		0	TLR2	4q31.3	0
KIF4A	Xq13.1	2.34585e-05	MMP11	22q11.23	3.83705e-05	CXCL10	4q21.1	0	USP46.DT		0
CCDC113		2.34098e-05	AC008038.1		3.83256e-05	SDAD1	4q21.1	0	USP46	4q12	0
MAPK15	8q24.3	2.34089e-05	KRIT1	7q21.2	3.82772e-05	UBA6.AS1		0	SPATA18	4q12	0
LINC02542		2.33868e-05	AC022211.4		3.82752e-05	RUFY3	4q13.3	0	SGCB	4q12	0
CIP2A	3q13.13	2.33755e-05	AL161668.3		3.8136e-05	HMGA1P2		0	LRRC66	4q12	0
DENND3	8q24.3	2.33184e-05	LBHD1	11q12.3	3.81024e-05	COX18	4q13.3	0	AC027271.1		0
FBXO41	2p13.2	2.33041e-05	AC135012.3		3.80945e-05	ADAMTS3	4q13.3	0	DCUN1D4	4q12	0
PDZRN3	3p13	2.32943e-05	RBM20	10q25.2	3.80481e-05	SLC4A4	4q13.3	0	OCIAD2	4p11	0
AC106791.1		2.32867e-05	AC010680.2		3.8032e-05	DCK	4q13.3	0	RNF175	4q31.3	0
CAPN13	2p23.1	2.32836e-05	ARHGEF9	Xq11.1	3.80131e-05	MOB1B	4q13.3	0	OCIAD1	4p11	0
NLE1	17q12	2.32299e-05	CEP55	10q23.33	3.79735e-05	GRSF1	4q13.3	0	OCIAD1.AS1		0
SLC25A32	8q22.3	2.32103e-05	SNHG17		3.79517e-05	UTP3	4q13.3	0	FRYL	4p11	0
CBFB	16q22.1	2.3188e-05	ZNF219	14q11.2	3.79441e-05	RASSF6	4q13.3	0	AC096586.2		0
TPSG1	16p13.3	2.31737e-05	AF230666.1		3.79431e-05	JCHAIN	4q13.3	0	ATP8A1	4p13	0
LINC00920		2.31529e-05	SNAP29	22q11.21	3.79143e-05	ODAM	4q13.3	0	SHISA3	4p13	0
POLH	6p21.1	2.31409e-05	FAM156A		3.78307e-05	SULT1B1	4q13.3	0	BEND4	4p13	0
SKAP1	17q21.32	2.31324e-05	GRHL1	2p25.1	3.78115e-05	UGT2B7	4q13.2	0	UBE2K	4p14	0
PHC1	12p13.31	2.31276e-05	PCOLCE.AS1		3.77858e-05	UGT2A3	4q13.2	0	AC108471.2		0
RACGAP1	12q13.12	2.31228e-05	NUDCD1	8q23.1	3.77038e-05	MT2P1		0	SMIM14		0
MYZAP	15q21.3	2.31093e-05	DONSON	21q22.11	3.77028e-05	YTHDC1	4q13.2	0	UGDH.AS1		0
GNG5	1p22.3	2.30795e-05	ZCCHC24	10q22.3	3.76735e-05	ANKRD17	4q13.3	0	UGDH	4p14	0
CMTM8	3p22.3	2.3001e-05	NR3C2	4q31.23	3.76713e-05	CXCL6	4q13.3	0	LIAS	4p14	0
ZNRF1	16q23.1	2.29931e-05	FAM166A		3.76552e-05	NAAA	4q21.1	0	MAP9	4q32.1	0
MTHFD2	2p13.1	2.29785e-05	NOC3L	10q23.33	3.76534e-05	BTC	4q13.3	0	AC021148.1		0
PPT2	6p21.32	2.29203e-05	EEF1A1P5		3.76323e-05	USO1	4q21.1	0	RPL9	4p14	0
THRB	3p24.2	2.29132e-05	CCDC144NL.AS1		3.75878e-05	G3BP2	4q21.1	0	KLB	4p14	0
AP5M1	14q22.3	2.29104e-05	RAB9B	Xq22.2	3.7581e-05	CDKL2	4q21.1	0	RFC1	4p14	0
ASCC3	6q16.3	2.28792e-05	AP001282.1		3.75589e-05	THAP6	4q21.1	0	GUCY1A1	4q32.1	0
LGALS9C	17p11.2	2.28712e-05	AC002347.2		3.75549e-05	RCHY1	4q21.1	0	WDR19	4p14	0
CHGB	20p12.3	2.284e-05	PPP1R14BP3		3.75199e-05	LINC02562		0	KLHL5	4p14	0
IMPDH1P8		2.28373e-05	AC024293.1		3.7478e-05	PARM1	4q13.3	0	AC079921.1		0
ANKS1B	12q23.1	2.28281e-05	XPNPEP3	22q13.2	3.74471e-05	AREG	4q13.3	0	AC098591.3		0
CASZ1	1p36.22	2.2811e-05	MICU3	8p22	3.7428e-05	CXCL1	4q13.3	0	PDS5A	4p14	0
RERG	12p12.3	2.279e-05	RAVER2	1p31.3	3.73937e-05	EREG	4q13.3	0	N4BP2	4p14	0
ZBTB7C	18q21.1	2.27702e-05	YBX1P2		3.73829e-05	MTHFD2L	4q13.3	0	LRAT	4q32.1	0
FO681492.1		2.27486e-05	DAND5	19p13.13	3.73221e-05	AC093677.2		0	SLC30A9	4p13	0
SSBP2	5q14.1	2.2711e-05	FAM13A.AS1		3.72718e-05	CXCL2	4q13.3	0	DCAF4L1	4p13	0
CXXC1	18q21.1	2.27091e-05	AC009087.1		3.72484e-05	CXCL3	4q13.3	0	TMEM33	4p13	0
SENP3	17p13.1	2.26879e-05	LINC01978		3.72104e-05	CXCL5	4q13.3	0	DCHS2	4q31.3	0
STIM1	11p15.4	2.26767e-05	PID1	2q36.3	3.72059e-05	PF4	4q13.3	0	PLRG1	4q31.3	0
DMRTA1	9p21.3	2.26325e-05	CYP20A1	2q33.2	3.71965e-05	PRDM5	4q27	0	PHOX2B	4p13	0
ADH5P4		2.26228e-05	TNFRSF17	16p13.13	3.71589e-05	TNIP3	4q27	0	LIMCH1	4p13	0
B3GALT1	2q24.3	2.25864e-05	LINC02884		3.71544e-05	WDR5B	3q21.1	0	AC095057.3		0
NDUFB2.AS1		2.25456e-05	PSMD9	12q24.31	3.71132e-05	AC093909.1		0	UCHL1	4p13	0
CACNA1C	12p13.33	2.2532e-05	ATG4D	19p13.2	3.7061e-05	SDHA	5p15.33	0	APBB2	4p14-p13	0
SLC25A4	4q35.1	2.25291e-05	PPP1R14D	15q15.1	3.70593e-05	CCDC127	5p15.33	0	AC131953.1		0
FOXF1	16q24.1	2.25013e-05	AC124067.2		3.70579e-05	AC021087.3		0	NSUN7	4p14	0
BHMT2	5q14.1	2.2491e-05	SLC35F1	6q22.2-q22.31	3.70338e-05	PLEKHG4B	5p15.33	0	RBM47	4p14	0
EIF4A2P4		2.24898e-05	AP000547.3		3.70246e-05	FRG1	4q35.2	0	RHOH	4p14	0
AC036108.3		2.24302e-05	SLC22A17	14q11.2	3.7017e-05	FRG1.DT		0	TMEM131L	4q31.3	0
ELL2P1		2.24191e-05	BNC2	9p22.3-p22.2	3.7e-05	AC093909.6		0	SCFD2	4q12	0
LINC01124		2.24028e-05	TGS1	8q12.1	3.69487e-05	AC093789.1		0	FIP1L1	4q12	0
SET	9q34.11	2.23632e-05	C20orf194		3.69455e-05	PDCD6	5p15.33	0	UBA6	4q13.2	0
KPNA2	17q24.2	2.23607e-05	NUP107	12q15	3.69404e-05	FAT1	4q35.2	0	MOB1B	4q13.3	0
COQ9	16q21	2.23553e-05	SNRK.AS1		3.69358e-05	KLKB1	4q35.2	0	GRSF1	4q13.3	0
LBHD1	11q12.3	2.23346e-05	CALM1	14q32.11	3.69123e-05	CYP4V2	4q35.1-q35.2	0	RUFY3	4q13.3	0
NUS1P1		2.23218e-05	SMAD1	4q31.21	3.68469e-05	FLJ38576		0	UTP3	4q13.3	0
AC012645.4		2.22824e-05	PKHD1L1	8q23.1-q23.2	3.68418e-05	FAM149A	4q35.1	0	MIR4453HG		0
PEX11A	15q26.1	2.22821e-05	EXOC5P1		3.67891e-05	RPSAP70		0	JCHAIN	4q13.3	0
TAF1A	1q41	2.22704e-05	TMEM108	3q22.1	3.6654e-05	TLR3	4q35.1	0	ODAM	4q13.3	0
AL356489.2		2.22523e-05	CRELD1	3p25.3	3.66295e-05	AC021087.2		0	SULT1B1	4q13.3	0
CEND1	11p15.5	2.22431e-05	TEX10	9q31.1	3.65984e-05	AHRR	5p15.33	0	UGT2B7	4q13.2	0
SNAPC2	19p13.2	2.2242e-05	CCDC152	5p12	3.65918e-05	AC093797.1		0	UGT2A3	4q13.2	0
DSN1	20q11.23	2.22394e-05	SFRP1	8p11.21	3.64959e-05	ZDHHC11	5p15.33	0	UGT2B15	4q13.2	0
KMT5AP1		2.22016e-05	FABP4	8q21.13	3.645e-05	TERT	5p15.33	0	UGT2B17	4q13.2	0
HDAC2	6q21	2.21632e-05	CILP	15q22.31	3.64421e-05	SLC12A7	5p15.33	0	TMEM154	4q31.3	0
ECHDC2	1p32.3	2.21599e-05	CCDC150	2q33.1	3.64225e-05	NKD2	5p15.33	0	YTHDC1	4q13.2	0
ABHD17AP1		2.21378e-05	CCL23	17q12	3.64118e-05	AC116351.2		0	UBA6.AS1		0
AGAP10P		2.21264e-05	HSD11B2	16q22.1	3.63413e-05	AC116351.1		0	DCK	4q13.3	0
ZNF208	19p12	2.21144e-05	AC020913.1		3.63083e-05	TRIP13	5p15.33	0	SLC4A4	4q13.3	0
C3orf86		2.20595e-05	OGFOD2	12q24.31	3.62947e-05	BRD9	5p15.33	0	ADAMTS3	4q13.3	0
AC012640.4		2.20518e-05	SIAH1	16q12.1	3.62516e-05	ZDHHC11B		0	CXCL5	4q13.3	0
MSRA	8p23.1	2.20514e-05	PDE9A	21q22.3	3.61884e-05	EXOC3.AS1		0	AREG	4q13.3	0
RGMA	15q26.1	2.20325e-05	TMEM200B	1p35.3	3.6178e-05	TPPP	5p15.33	0	FBXW7	4q31.3	0
ASPM	1q31.3	2.20274e-05	PMS2P7		3.61636e-05	AC026740.1		0	MTHFD2L	4q13.3	0
PCDHGB5	5q31.3	2.20072e-05	OGFRP1		3.61006e-05	CEP72	5p15.33	0	AC093677.2		0
GIMAP5	7q36.1	2.19597e-05	NHP2P1		3.60816e-05	SLC9A3	5p15.33	0	CXCL2	4q13.3	0
RERE	1p36.23	2.18959e-05	SEZ6L	22q12.1	3.60191e-05	SLC9A3.AS1		0	CXCL3	4q13.3	0
RBMXP2		2.18934e-05	KAT2B	3p24.3	3.60056e-05	PP7080		0	PF4	4q13.3	0
UBE2QL1	5p15.31	2.18085e-05	AC005089.1		3.59948e-05	EXOC3	5p15.33	0	COX18	4q13.3	0
KIF18B	17q21.31	2.17916e-05	RBBP4P1		3.59654e-05	SORBS2	4q35.1	0	CXCL1	4q13.3	0
NDN	15q11.2	2.1781e-05	PADI2	1p36.13	3.58715e-05	PDLIM3	4q35.1	0	CXCL6	4q13.3	0
NDE1	16p13.11	2.1777e-05	TTLL6	17q21.32	3.58483e-05	LPCAT1	5p15.33	0	CXCL8	4q13.3	0
HP1BP3	1p36.12	2.17656e-05	FGF14.AS2		3.58478e-05	NEIL3	4q34.3	0	RASSF6	4q13.3	0
SLC35F1	6q22.2-q22.31	2.17497e-05	ZFAS1		3.58423e-05	ING2	4q35.1	0	ANKRD17	4q13.3	0
TENT5B	1p36.11	2.17374e-05	AC092143.3		3.57651e-05	CDKN2AIP	4q35.1	0	HMGA1P2		0
LGMNP1		2.17311e-05	CBARP	19p13.3	3.57449e-05	WWC2	4q35.1	0	AC079880.1		0
HSD17B6	12q13.3	2.17209e-05	TCP11L1	11p13	3.57066e-05	DCTD	4q35.1	0	AC096720.2		0
GALNT16	14q24.1	2.17099e-05	SCNN1G	16p12.2	3.56637e-05	TENM3	4q34.3-q35.1	0	LNX1	4q12	0
SMC5.AS1		2.17091e-05	CU638689.4		3.56447e-05	AC093840.1		0	STAP1	4q13.2	0
TLE5	19p13.3	2.16658e-05	GDE1	16p12.3	3.56335e-05	AGA	4q34.3	0	AASDH	4q12	0
TTYH3	7p22.3	2.1664e-05	BMPR1AP1		3.56226e-05	VEGFC	4q34.3	0	RPL7AP31		0
FGD1	Xp11.22	2.16636e-05	SLC44A4	6p21.33	3.55722e-05	TRAPPC11	4q35.1	0	CRACD	4q12	0
WASH9P		2.16425e-05	FABP2	4q26	3.55668e-05	SPCS3	4q34.2	0	CEP135	4q12	0
ZNF564	19p13.2	2.16402e-05	ABHD16A	6p21.33	3.55623e-05	ASB5	4q34.2	0	EXOC1	4q12	0
TAF1D	11q21	2.16321e-05	SRI	7q21.12	3.55237e-05	WDR17	4q34.2	0	NMU	4q12	0
BMP2	20p12.3	2.16294e-05	FAM166C		3.54784e-05	GPM6A	4q34.2	0	CLOCK	4q12	0
SH3PXD2A.AS1		2.16284e-05	SEMA6A	5q23.1	3.54555e-05	AC096751.2		0	TMEM165	4q12	0
MAMDC2.AS1		2.16121e-05	AC105036.3		3.54376e-05	AC096751.1		0	SRD5A3.AS1		0
FYCO1	3p21.31	2.1567e-05	CHAF1B	21q22.12-q22.13	3.53619e-05	HPGD	4q34.1	0	SRD5A3	4q12	0
JPH2	20q13.12	2.15435e-05	RND2	17q21.31	3.53273e-05	RWDD4	4q35.1	0	KDR	4q12	0
KLK10	19q13.41	2.15381e-05	RPL41P1		3.52797e-05	STOX2	4q35.1	0	KIT	4q12	0
PDIA3P1	1q21.1	2.15308e-05	MEIS1	2p14	3.52165e-05	CCDC110	4q35.1	0	PDGFRA	4q12	0
GET4	7p22.3	2.14541e-05	GGT6	17p13.2	3.52126e-05	ACSL1	4q35.1	0	TRIM2	4q31.3	0
CFAP251	12q24.31	2.1392e-05	AC100778.3		3.51601e-05	C4orf47		0	CHIC2	4q12	0
GABRD	1p36.33	2.13886e-05	C5orf66		3.51541e-05	UFSP2	4q35.1	0	AC068620.2		0
KRT8P13		2.13655e-05	LARGE2	11p11.2	3.5146e-05	ANKRD37	4q35.1	0	ANXA2P1		0
SNTB1	8q24.12	2.13641e-05	ITGA7	12q13.2	3.5117e-05	LRP2BP	4q35.1	0	FHDC1	4q31.3	0
ADAMTSL1	9p22.2-p22.1	2.13485e-05	SDAD1	4q21.1	3.50991e-05	SNX25	4q35.1	0	IGFBP7	4q12	0
TMA16	4q32.2	2.13194e-05	LIMD1.AS1		3.50187e-05	CFAP97	4q35.1	0	CENPC	4q13.2	0
TUBAL3	10p15.1	2.13167e-05	MFSD14A	1p21.2	3.49448e-05	SLC25A4	4q35.1	0	TIGD4	4q31.3	0
SNRPEP4		2.12694e-05	ATP11A	13q34	3.4943e-05	CENPU	4q35.1	0	AC115223.1		0
CEP20	16p13.11	2.12553e-05	RCAN2	6p12.3	3.48843e-05	ENPP6	4q35.1	0	EXOC5P1		0
SIPA1	11q13.1	2.12329e-05	RPS24P8		3.48814e-05	PRIMPOL	4q35.1	0	ARFIP1	4q31.3	0
GIMAP1	7q36.1	2.11925e-05	AC018462.1		3.48647e-05	CASP3	4q35.1	0	IGFBP7.AS1		0
GDF9	5q31.1	2.11738e-05	CSNK2A3	11p15.4	3.47862e-05	IRF2.DT		0	POLR2B	4q12	0
SLC44A4	6p21.33	2.11261e-05	JPH2	20q13.12	3.47853e-05	IRF2	4q35.1	0	PAICS	4q12	0
ZNF749	19q13.43	2.11256e-05	COQ9	16q21	3.47835e-05	AC099343.2		0	NOA1	4q12	0
MAZ	16p11.2	2.11219e-05	FTSJ1	Xp11.23	3.4776e-05	LINC02362		0	FAM192BP		0
DCUN1D5	11q22.3	2.11157e-05	GNG12	1p31.3	3.47334e-05	LINC02363		0	REST	4q12	0
PPP1R11	6p22.1	2.10642e-05	NAALADL1	11q13.1	3.47318e-05	CLPTM1L	5p15.33	0	HOPX	4q12	0
RAB6D	2q21.1	2.10515e-05	SLCO1B3	12p12.2	3.47128e-05	SDHAP3		0	ARL9	4q12	0
CHKB	22q13.33	2.10487e-05	CPTP	1p36.33	3.4691e-05	FBXO8	4q34.1	0	SRP72	4q12	0
AC073575.2		2.10248e-05	C7orf31		3.46492e-05	DROSHA	5p13.3	0	TMEM156	4p14	0
NUP43	6q25.1	2.10184e-05	AC127024.6		3.46101e-05	MTMR12	5p13.3	0	FAM114A1	4p14	0
MRPL12		2.09927e-05	CCDC73	11p13	3.45893e-05	AC025181.2		0	TLR6	4p14	0
IGFL4	19q13.32	2.09745e-05	AC053503.5		3.45337e-05	GOLPH3	5p13.3	0	C4orf50	4p16.2-p16.1	0
KRT23	17q21.2	2.09661e-05	ETHE1	19q13.31	3.45005e-05	AC025178.1		0	TADA2B	4p16.1	0
TCEA3	1p36.12	2.08799e-05	AC017101.1		3.4488e-05	PDZD2	5p13.3	0	AC097382.2		0
CCT3	1q22	2.08726e-05	H2AZ2P1		3.44547e-05	AC025458.1		0	CCDC96		0
PDE3A	12p12.2	2.08455e-05	RPL23P8		3.43425e-05	C5orf22	5p13.3	0	KIAA0232	4p16.1	0
CCDC170	6q25.1	2.08241e-05	WASF4P	Xp11.23	3.43004e-05	CDH6	5p13.3	0	BLOC1S4	4p16.1	0
GID8	20q13.33	2.0823e-05	RAB1B	11q13.2	3.42313e-05	SUB1	5p13.3	0	MRFAP1L1	4p16.1	0
ANKS1A	6p21.31	2.08091e-05	PAPSS2	10q23.2-q23.31	3.42268e-05	MSNP1		0	PSME2P3		0
RAB23	6p12.1-p11.2	2.07917e-05	AC099336.2		3.42019e-05	AC010342.1		0	S100P	4p16.1	0
MYOT	5q31.2	2.07702e-05	AL132639.3		3.41889e-05	HSPD1P1		0	LINC02481		0
GALNT7	4q34.1	2.07276e-05	P2RX1	17p13.2	3.41364e-05	GUSBP1	5p14.3	0	AC093323.1		0
HTD2	3p14.3	2.07103e-05	CPSF4	7q22.1	3.41358e-05	FTH1P10		0	LINC02482		0
UTP25	1q32.2	2.07027e-05	RPL26P36		3.41071e-05	BASP1	5p15.1	0	RAPGEF2	4q32.1	0
ATP5F1B	12q13.3	2.06985e-05	AL356968.2		3.4066e-05	MYO10	5p15.1	0	MRFAP1	4p16.1	0
TJP3	19p13.3	2.06803e-05	KNL1	15q15.1	3.40313e-05	ZFR	5p13.3	0	MAN2B2	4p16.1	0
GTF2IRD1P1		2.06766e-05	SELENOTP1		3.39683e-05	NPR3	5p13.3	0	PPP2R2C	4p16.1	0
EFCAB11	14q32.11	2.06693e-05	FAM215B		3.39581e-05	RETREG1	5p15.1	0	GRPEL1	4p16.1	0
TTC22	1p32.3	2.06674e-05	AP002414.4		3.39521e-05	AC026801.2		0	LINC02447		0
RCCD1.AS1		2.06379e-05	HMCN2	9q34.11	3.39279e-05	LMBRD2	5p13.2	0	SORCS2	4p16.1	0
SRP14P2		2.06315e-05	ZFP69B	1p34.2	3.39017e-05	IL7R	5p13.2	0	AC104825.1		0
MOB4	2q33.1	2.06184e-05	AC007920.2		3.38926e-05	SPEF2	5p13.2	0	SLC2A9	4p16.1	0
DTNA	18q12.1	2.05764e-05	AC004490.1		3.38914e-05	PRLR	5p13.2	0	ENPP7P11		0
TMPRSS2	21q22.3	2.05758e-05	ACOT1	14q24.3	3.38812e-05	DNAJC21	5p13.2	0	C4orf46	4q32.1	0
CLIC5	6p21.1	2.0572e-05	STPG1	1p36.11	3.38675e-05	BRIX1	5p13.2	0	AC105345.1		0
B3GNT10		2.05513e-05	SLC35D1	1p31.3	3.38258e-05	RAD1	5p13.2	0	TRMT44	4p16.1	0
TNPO3	7q32.1	2.05506e-05	TRIM59	3q25.33	3.38072e-05	RAI14	5p13.2	0	ACOX3	4p16.1	0
RALGAPB	20q11.23	2.05409e-05	HOXD1	2q31.1	3.37184e-05	AC010343.1		0	ETFDH	4q32.1	0
CARNMT1	9q21.13	2.05379e-05	AC068338.3		3.37081e-05	AC138409.2		0	FNIP2	4q32.1	0
DUSP26	8p12	2.04777e-05	ADIRF.AS1		3.3704e-05	C1QTNF3.AMACR		0	HTRA3	4p16.1	0
RWDD3	1p21.3	2.0466e-05	HPCA	1p35.1	3.36987e-05	C1QTNF3	5p13.2	0	SH3TC1	4p16.1	0
EPN2	17p11.2	2.046e-05	PPP1R14B	11q13.1	3.36985e-05	AMACR	5p13.2	0	PPID	4q32.1	0
STX18.AS1		2.04573e-05	AC099548.2		3.36771e-05	ADAMTS12	5p13.3-p13.2	0	ABLIM2	4p16.1	0
MPEG1	11q12.1	2.04484e-05	AL356489.2		3.36543e-05	TARS1	5p13.3	0	AFAP1	4p16.1	0
AC132872.3		2.04372e-05	FAM13C	10q21.1	3.36374e-05	AC034231.1		0	AFAP1.AS1		0
GSK3A	19q13.2	2.04294e-05	AC013472.2		3.36258e-05	RPS26P28		0	WFS1	4p16.1	0
UXT.AS1		2.04167e-05	AC125494.1		3.36127e-05	ZNF622	5p15.1	0	CRMP1	4p16.2	0
AC073508.3		2.0374e-05	CMYA5	5q14.1	3.35751e-05	AC026412.3		0	WDR1	4p16.1	0
HPGDS	4q22.3	2.03719e-05	KIAA0895		3.3569e-05	UBE2QL1	5p15.31	0	EVC	4p16.2	0
SLC66A2	18q23	2.03701e-05	IL23A	12q13.3	3.35077e-05	MIR4458HG		0	RGS12	4p16.3	0
AP001065.3		2.03555e-05	POMC	2p23.3	3.34865e-05	MTRR	5p15.31	0	MSANTD1	4p16.3	0
CD27	12p13.31	2.03335e-05	LTBP4	19q13.2	3.34023e-05	FASTKD3	5p15.31	0	HTT	4p16.3	0
AMMECR1	Xq23	2.0306e-05	LYPD1	2q21.2	3.33844e-05	ADCY2	5p15.31	0	GRK4	4p16.3	0
SIX4	14q23.1	2.02034e-05	MCM10	10p13	3.3366e-05	SRD5A1	5p15.31	0	NOP14	4p16.3	0
FSCN3	7q32.1	2.02022e-05	RPL12P14		3.33454e-05	NSUN2	5p15.31	0	AC105250.1		0
AL355032.1		2.01967e-05	PPP1R12C	19q13.42	3.32964e-05	LINC01018	5p15.31	0	MARCHF1	4q32.2-q32.3	0
ZER1	9q34.11	2.01462e-05	YTHDF2P1		3.32422e-05	MED10	5p15.31	0	NOP14.AS1		0
LY6H	8q24.3	2.01263e-05	HAGHL	16p13.3	3.32162e-05	SNHG18		0	MFSD10	4p16.3	0
NRP2	2q33.3	2.01236e-05	SLC16A9	10q21.2	3.31949e-05	LINC02145	5p15.31	0	ADD1	4p16.3	0
NPIPA3		2.01047e-05	FAT1	4q35.2	3.31863e-05	ICE1	5p15.32	0	SH3BP2	4p16.3	0
AC007292.2		2.00848e-05	RFC3	13q13.2	3.3181e-05	ADAMTS16	5p15.32	0	TNIP2	4p16.3	0
FAR2P2		2.0055e-05	BBIP1	10q25.2	3.31323e-05	NDUFS6	5p15.33	0	FAM193A	4p16.3	0
RASD2	22q12.3	2.00516e-05	LEF1	4q25	3.31063e-05	MRPL36	5p15.33	0	SMIM31	4q32.3	0
WDR72	15q21.3	2.00385e-05	CACTIN	19p13.3	3.30296e-05	AC026412.1		0	RNF4	4p16.3	0
FTH1P12		2.00102e-05	PRR5.ARHGAP8		3.30203e-05	AC026412.2		0	DOK7	4p16.3	0
PCSK1N	Xp11.23	1.99921e-05	CDK5RAP3	17q21.32	3.30019e-05	SEMA5A	5p15.31	0	LRPAP1	4p16.3	0
DMPK	19q13.32	1.99905e-05	VARS2	6p21.33	3.29774e-05	ATPSCKMT	5p15.2	0	LINC02600		0
HADHA	2p23.3	1.99684e-05	GDF15	19p13.11	3.2956e-05	FBXL7	5p15.1	0	TMA16	4q32.2	0
AC005332.6		1.99262e-05	OPN3	1q43	3.2859e-05	TRIO	5p15.2	0	EVC2	4p16.2	0
RPL22L1	3q26.2	1.98833e-05	FJX1	11p13	3.27748e-05	ANKH	5p15.2	0	STK32B	4p16.2	0
WASHC1	9p24.3	1.98525e-05	GFRA1	10q25.3	3.26722e-05	RBBP4P1		0	CYTL1	4p16.2	0
LRRC37A16P		1.98361e-05	LRP11	6q25.1	3.26537e-05	OTULIN	5p15.2	0	NAF1	4q32.2	0
IRAG1	11p15.4	1.97424e-05	AC009542.1		3.2614e-05	AC010491.1		0	MSX1	4p16.2	0
HNRNPA3P10		1.97332e-05	DMRTA1	9p21.3	3.26121e-05	EEF1A1P13		0	NPY1R	4q32.2	0
CTNNA3	10q21.3	1.97216e-05	CSNK2B	6p21.33	3.26062e-05	CCT6P2		0	STX18	4p16.3-p16.2	0
MT.TF		1.97072e-05	CTPS2	Xp22.2	3.25628e-05	OTULINL	5p15.2	0	ADRA2C	4p16.3	0
AURKA	20q13.2	1.96967e-05	GTF2IRD1	7q11.23	3.25198e-05	DNAH5	5p15.2	0	NSG1	4p16.3	0
ZNF580	19q13.42	1.96771e-05	RELN	7q22.1	3.25185e-05	CCT5	5p15.2	0	ZBTB49	4p16.3	0
HNRNPKP2		1.96637e-05	PALM	19p13.3	3.25006e-05	CTNND2	5p15.2	0	AC093788.1		0
B3GALNT2	1q42.3	1.96453e-05	TLR2	4q31.3	3.24745e-05	DAP	5p15.2	0	LYAR	4p16.3	0
PARM1	4q13.3	1.96436e-05	SORD	15q21.1	3.24503e-05	ANKRD33B	5p15.2	0	TMEM128	4p16.3	0
DNAH2	17p13.1	1.96116e-05	EIF4BP3		3.24404e-05	MARCHF6	5p15.2	0	FAM86EP		0
CES2	16q22.1	1.96109e-05	SCG2	2q36.1	3.24346e-05	AC012640.2		0	AC005674.1		0
RPL10P16		1.9564e-05	AP001001.1		3.24256e-05	CMBL	5p15.2	0	ZNF518B	4p16.1	0
ARRDC4	15q26.2	1.95552e-05	AC093535.2		3.24098e-05	AC012640.4		0	TLR1	4p14	0
NEXMIF	Xq13.3	1.94794e-05	TAF1D	11q21	3.23204e-05	CEP44	4q34.1	0	SLIT2	4p15.31	0
HMGB3	Xq28	1.94447e-05	PEX11A	15q26.1	3.22308e-05	HAND2.AS1		0	ANAPC4	4p15.2	0
HMGCLL1	6p12.1	1.94236e-05	SLC4A5	2p13.1	3.21678e-05	ANXA5	4q27	0	ZCCHC4	4p15.2	0
AL139156.2		1.94144e-05	GNA11	19p13.3	3.21354e-05	ELMOD2	4q31.1	0	PI4K2B	4p15.2	0
EIF5A2	3q26.2	1.9409e-05	LRRC55	11q12.1	3.21271e-05	USP38	4q31.21	0	SEPSECS.AS1		0
LGALS2	22q13.1	1.94029e-05	CNPY2	12q13.3	3.21083e-05	AC104596.1		0	SEPSECS	4p15.2	0
NIT2	3q12.2	1.93876e-05	AL592148.3		3.20993e-05	INPP4B	4q31.21	0	LGI2	4p15.2	0
IL11	19q13.42	1.93425e-05	ABCA9.AS1		3.20972e-05	LINC02432		0	CCDC149	4p15.2	0
CCL14	17q12	1.93415e-05	CD300LG	17q21.31	3.20742e-05	ZNF330	4q31.21	0	SOD3	4p15.2	0
AC104825.1		1.92984e-05	CKLF	16q21	3.19725e-05	RNF150	4q31.21	0	LINC02473		0
FAM13C	10q21.1	1.92864e-05	RAB6C	2q21.1	3.19716e-05	TBC1D9	4q31.21	0	DHX15	4p15.2	0
RAPH1	2q33.2	1.92505e-05	AC022968.1		3.19027e-05	CLGN	4q31.1	0	PPARGC1A	4p15.2	0
PDE5A	4q26	1.92503e-05	PRDX6	1q25.1	3.18994e-05	SMARCA5.AS1		0	GBA3	4p15.2	0
EIF5AP4		1.9248e-05	MMRN1	4q22.1	3.1882e-05	SCOC	4q31.1	0	TDO2	4q32.1	0
NMU	4q12	1.9236e-05	AC231533.2		3.18477e-05	SCOC.AS1		0	CDC42P6		0
PMAIP1	18q21.32	1.92316e-05	AL035658.1		3.18304e-05	RPL14P3		0	ADGRA3	4p15.2	0
GPM6B	Xp22.2	1.92297e-05	ANPEP	15q26.1	3.18258e-05	MAML3	4q31.1	0	SEL1L3	4p15.2	0
AP001542.3		1.92228e-05	LRRN4CL	11q12.3	3.18244e-05	MGST2	4q31.1	0	SMIM20		0
LINC00092		1.92188e-05	C14orf132		3.18197e-05	H3P16		0	RBPJ	4p15.2	0
CHSY3	5q23.3	1.91964e-05	DPF3	14q24.2	3.18191e-05	RAB33B	4q31.1	0	PGM2	4p14	0
MT1XP1		1.91558e-05	PWP2	21q22.3	3.18115e-05	AC097658.1		0	TLR10	4p14	0
GOLGA7	8p11.21	1.91547e-05	AL080317.2		3.17994e-05	SMARCA5	4q31.21	0	KLF3	4p14	0
SOX17	8q11.23	1.91511e-05	TOP2A	17q21.2	3.17845e-05	NAA15	4q31.1	0	KLF3.AS1		0
AC231981.1		1.91473e-05	CAPZB	1p36.13	3.17725e-05	MMAA	4q31.21	0	TBC1D1	4p14	0
ADCY9	16p13.3	1.9091e-05	TUBAL3	10p15.1	3.16063e-05	PRMT9	4q31.23	0	AC021106.1		0
CEP57L1	6q21	1.90758e-05	AL050343.2		3.15833e-05	TMEM184C	4q31.23	0	AC021106.2		0
KIAA0408	6q22.33	1.90438e-05	CNTN1	12q12	3.15554e-05	EDNRA	4q31.22-q31.23	0	RELL1	4p14	0
SHISA2	13q12.13	1.9042e-05	DNAJB5	9p13.3	3.14301e-05	AC093908.1		0	TBC1D19	4p15.2	0
LIME1	20q13.33	1.90335e-05	MOGAT2	11q13.5	3.14219e-05	SLC10A7	4q31.22	0	C4orf19		0
STAC2	17q12	1.90285e-05	S100A2	1q21.3	3.13996e-05	LSM6	4q31.22	0	GUCY1B1	4q32.1	0
CHAF1B	21q22.12-q22.13	1.90213e-05	STARD3	17q12	3.13686e-05	ZNF827	4q31.21-q31.22	0	NWD2	4p14	0
PARVA	11p15.3	1.90089e-05	WASL	7q31.32	3.13545e-05	SMAD1	4q31.21	0	ARAP2	4p14	0
CHD4	12p13.31	1.89969e-05	IGKV6.21		3.12731e-05	GUSBP5		0	PCDH7	4p15.1	0
DNAJC11	1p36.31	1.89922e-05	HAUS4	14q11.2	3.12562e-05	SMAD1.AS1		0	STIM2	4p15.2	0
MARCKS	6q21	1.89853e-05	BMX	Xp22.2	3.1246e-05	RTN3P1		0	PACRGL	4p15.31	0
SCD	10q24.31	1.89463e-05	AC005021.1		3.1189e-05	OTUD4	4q31.21	0	AC114728.1		0
SPCS2P4	1p35.3	1.89275e-05	AC109460.1		3.11335e-05	ABCE1	4q31.21	0	AIDAP2		0
UPK3BP1		1.89166e-05	HNRNPUP1		3.11197e-05	ANAPC10	4q31.21	0	CTSO	4q32.1	0
HTR1D	1p36.12	1.89096e-05	APOBR	16p12.1	3.10889e-05	HHIP	4q31.21	0	FBXL5	4p15.32	0
OXTR	3p25.3	1.89047e-05	CD302		3.10506e-05	HHIP.AS1		0	CC2D2A	4p15.32	0
WWP1P1		1.89004e-05	LINC02613		3.10461e-05	AC097376.3		0	C1QTNF7	4p15.32	0
ZNF788P		1.88836e-05	PDK4	7q21.3	3.10438e-05	NDUFC1	4q31.1	0	C1QTNF7.AS1		0
PITPNM2	12q24.31	1.88505e-05	SREBF2.AS1		3.10111e-05	NR3C2	4q31.23	0	CPEB2	4p15.32	0
CYP4F29P		1.88344e-05	AC073063.1		3.09879e-05	FGF2	4q28.1	0	GASK1B	4q32.1	0
VAC14.AS1		1.8828e-05	RIPK3	14q12	3.09571e-05	INTU	4q28.1	0	FAM198B.AS1		0
RPS27AP1		1.87909e-05	TCEA3	1p36.12	3.09228e-05	FAT4	4q28.1	0	BOD1L1	4p15.33	0
AC010538.1		1.875e-05	PLN	6q22.31	3.09125e-05	ANKRD50	4q28.1	0	TMEM144	4q32.1	0
CFD	19p13.3	1.87449e-05	RPS6KA6	Xq21.1	3.09099e-05	LINC01091		0	LINC01096		0
GDPD5	11q13.4-q13.5	1.87388e-05	AC005005.3		3.08928e-05	SPRY1	4q28.1	0	NKX3.2		0
MADCAM1	19p13.3	1.87298e-05	EBI3	19p13.3	3.08914e-05	SPATA5		0	RAB28	4p15.33	0
HTR4	5q32	1.87292e-05	STON1	2p16.3	3.08877e-05	NUDT6	4q28.1	0	HSP90AB2P		0
DNAH11	7p15.3	1.87253e-05	NUDT9	4q22.1	3.08069e-05	AC021205.3		0	HS3ST1	4p15.33	0
MIDEAS	14q24.3	1.87222e-05	SUN2	22q13.1	3.07932e-05	HSPA4L	4q28.1	0	RNPS1P1		0
DCAF11	14q12	1.87214e-05	MTERF3	8q22.1	3.07456e-05	BBS12	4q27	0	FAM200B	4p15.32	0
PEBP1P2		1.8689e-05	PSMA7	20q13.33	3.07276e-05	KIAA1109		0	BST1	4p15.32	0
CTSG	14q12	1.86737e-05	ATP8B1	18q21.31	3.06731e-05	TRPC3	4q27	0	GLRB	4q32.1	0
SVIL2P	10p11.23	1.86703e-05	HMGB1P6		3.0613e-05	BBS7	4q27	0	QDPR	4p15.32	0
CPT1A	11q13.3	1.86602e-05	TMEM241	18q11.2	3.05815e-05	CCNA2	4q27	0	LCORL	4p15.31	0
AC003991.1		1.86588e-05	GPA33	1q24.1	3.05575e-05	EXOSC9	4q27	0	NCAPG	4p15.31	0
CDKN3	14q22.2	1.85557e-05	PGM1	1p31.3	3.03796e-05	TMEM155		0	DCAF16	4p15.31	0
EIF4ENIF1	22q12.2	1.85418e-05	CPT1A	11q13.3	3.03716e-05	AC093591.1		0	FAM184B	4p15.32-p15.31	0
MFN2	1p36.22	1.854e-05	RNF169	11q13.4	3.03641e-05	AC093591.2		0	MED28	4p15.32	0
IRAK1	Xq28	1.85298e-05	AC233699.1		3.02918e-05	ELF2	4q31.1	0	LAP3	4p15.32	0
AL356481.3		1.8494e-05	MEP1B	18q12.1	3.02493e-05	PCDH10	4q28.3	0	LDB2	4p15.32	0
FAM218A		1.84593e-05	IDSP1		3.02461e-05	PPP1R14BP3		0	PDGFC	4q32.1	0
RUNDC3B	7q21.12	1.84297e-05	CGREF1	2p23.3	3.02049e-05	NOCT	4q31.1	0	TAPT1.AS1		0
PRELID1P6		1.84219e-05	IL16	15q25.1	3.0156e-05	AC098859.1		0	TAPT1	4p15.32	0
SHE	1q21.3	1.83742e-05	PDCD6IP	3p22.3	3.01478e-05	SLC7A11	4q28.3	0	PROM1	4p15.32	0
JPH1	8q21.11	1.8371e-05	ATP6V1D	14q23.3	3.01019e-05	PCDH18	4q28.3	0	FGFBP2		0
EDEM2	20q11.22	1.83663e-05	POC1B	12q21.33	3.00737e-05	AC104619.3		0	FGFBP1	4p15.32	0
IGHV3.72		1.83635e-05	FAHD1	16p13.3	3.00335e-05	PABPC4L	4q28.3	0	CD38	4p15.32	0
RPL5P4		1.83223e-05	TMEM255A	Xq24	3.00268e-05	C4orf33		0	BTC	4q13.3	0
PPP2R3A	3q22.2-q22.3	1.82911e-05	CMC1	3p24.1	3.00243e-05	PLK4	4q28.1	0	PARM1	4q13.3	0
EPM2AIP1	3p22.2	1.82785e-05	SUDS3P1		3.00224e-05	SCLT1	4q28.2	0	LINC02562		0
FRMD3	9q21.32	1.82675e-05	IGLL5	22q11.22	3.00011e-05	JADE1	4q28.2	0	SEC24B	4q25	0
C12orf57	12p13.31	1.82633e-05	HTR7	10q23.31	2.99992e-05	LINC02615		0	AC109347.1		0
UPF3AP1		1.82633e-05	TOMM40P2		2.99954e-05	PGRMC2	4q28.2	0	FAM241A		0
[truncated: 18,648 more rows]
