# Supplementary material for: Leveraging Multi-Model Machine Learning Algorithms for Tumor–Normal Classification and Discovery of Biomarkers in Colorectal Cancer Using Multi-Omics Data
Source: Cancers (Basel). 2026 May 7;18(10):1503. doi: 10.3390/cancers18101503 (PMC13204554; doi:10.3390/cancers18101503)
Supplement: Supplementary file 1 [file cancers-18-01503-s001.zip › SUPPLEMENTARY TABLE S3.xlsx]

## Sheet: Sheet1
LR_Feature	Chromosome_Position	CoefMeanAbs	SVM_Feature	Chromosome_Position	CoefMeanAbs
SIM2	21q22.13	0.0102994	COL11A1	1p21.1	0.00170034
COL11A1	1p21.1	0.00954578	SIM2	21q22.13	0.00168814
KRT80	12q13.13	0.00890961	KRT80	12q13.13	0.0015425
WNT2	7q31.2	0.00879143	COL10A1	6q22.1	0.00142405
INHBA	7p14.1	0.00875942	INHBA	7p14.1	0.00140141
SEC14L2	22q12.2	0.00851825	WNT2	7q31.2	0.0013903
GRHL1	2p25.1	0.00840884	ADAMTS12	5p13.3-p13.2	0.00137625
EPHX4	1p22.1	0.00837965	CST1	20p11.21	0.00134176
ADAMTS12	5p13.3-p13.2	0.00821868	EPHX4	1p22.1	0.00134081
COL10A1	6q22.1	0.00818618	SST	3q27.3	0.0013294
SST	3q27.3	0.00817084	MMP11	22q11.23	0.0013175
CST1	20p11.21	0.00816104	COMP	19p13.11	0.00131055
MMP11	22q11.23	0.00809221	STK31	7p15.3	0.00130323
MMP7	11q22.2	0.00807444	CTHRC1	8q22.3	0.00130183
ADAM12	10q26.2	0.00802845	KLK10	19q13.41	0.0012848
CTHRC1	8q22.3	0.00798533	CORIN	4p12	0.00128145
ESM1	5q11.2	0.00796864	NOX4	11q14.3	0.00128057
PYY	17q21.31	0.00788755	GALNTL6	4q34.1	0.00127322
COMP	19p13.11	0.00782659	ISM2	14q24.3	0.00127119
SMOX	20p13	0.00780814	KIF26B	1q44	0.00126814
BEST4	1p34.1	0.00777245	OLR1	12p13.2	0.00126422
GABRD	1p36.33	0.00774153	RPS28P7		0.00124357
GJB4	1p34.3	0.00773406	PODNL1	19p13.12	0.00124139
DUSP4	8p12	0.00767702	PYY	17q21.31	0.00123681
WNT3	17q21.31-q21.32	0.00766935	GRIN2D	19q13.33	0.00123219
MDFI	6p21.1	0.00766639	COL7A1	3p21.31	0.00122975
GRIN2D	19q13.33	0.00764901	SIGLEC14	19q13.41	0.00121829
CDH3	16q22.1	0.00764194	MMP7	11q22.2	0.00121814
CGREF1	2p23.3	0.00760368	GRHL1	2p25.1	0.00121776
ACAT1	11q22.3	0.00755159	RNF39	6p22.1	0.0012149
SLC4A11	20p13	0.00753102	MSX2	5q35.2	0.00120811
STK31	7p15.3	0.00751833	C16orf89	16p13.3	0.001202
SALL4	20q13.2	0.00751297	ADAM12	10q26.2	0.00120191
FAM162A	3q21.1	0.00746349	GABRD	1p36.33	0.00119023
KIF26B	1q44	0.00743818	LINC01819		0.00118714
AJUBA	14q11.2	0.00743247	GRASLND		0.00118603
CA7	16q22.1	0.00740038	PNLIPRP2	10q25.3	0.00118601
TIMP1	Xp11.3	0.00739825	TEX21P		0.00118163
TNFSF15	9q32	0.00736611	FOXQ1	6p25.3	0.00117173
NOX4	11q14.3	0.00733961	ESM1	5q11.2	0.00117046
IRAK2	3p25.3	0.00726022	TRIM25	17q22	0.00116968
MIR4435.2HG		0.00723749	CCN5	20q13.12	0.00116895
UGP2	2p15	0.00722579	TNFSF15	9q32	0.00116236
KLK10	19q13.41	0.00722266	BEST4	1p34.1	0.00116217
OLR1	12p13.2	0.00720717	SALL4	20q13.2	0.00115932
COL7A1	3p21.31	0.00717849	TNFSF4	1q25.1	0.00115144
FOXQ1	6p25.3	0.00717655	FJX1	11p13	0.00114968
OXTR	3p25.3	0.00714241	MATN3	2p24.1	0.0011458
CORIN	4p12	0.00712463	OXTR	3p25.3	0.00114415
FJX1	11p13	0.00710426	SH2D7	15q25.1	0.00114234
KRT17	17q21.2	0.00709437	GJB4	1p34.3	0.00114179
KLHL35	11q13.4	0.00705578	S100A2	1q21.3	0.00113917
HTR1D	1p36.12	0.00703016	ZMYND15	17p13.2	0.00113913
ANOS1	Xp22.31	0.00701768	IGSF10	3q25.1	0.00113244
CRNDE		0.00701539	AJUBA	14q11.2	0.00113121
TRIM29	11q23.3	0.00699418	ALG1L		0.00113068
CPNE7	16q24.3	0.00699291	CPNE7	16q24.3	0.00112991
PODNL1	19p13.12	0.00695636	DUSP4	8p12	0.00112694
STRA6	15q24.1	0.00695409	CGREF1	2p23.3	0.00112452
S100A2	1q21.3	0.00694543	ALKAL1	8q11.23	0.00112178
ERFE	2q37.3	0.00692154	ANOS1	Xp22.31	0.00112079
RASAL2.AS1		0.00690114	ABCA12	2q35	0.001118
MRPL35	2p11.2	0.00690083	AC007128.1		0.00111582
MSX2	5q35.2	0.00688622	CHGA	14q32.12	0.00111529
ULBP2	6q25.1	0.00684465	VEGFD	Xp22.2	0.00111345
CFAP92	3q21.3	0.00680826	STRA6	15q24.1	0.00110749
KIAA1549	7q34	0.0067891	WNT3	17q21.31-q21.32	0.00110524
TACSTD2	1p32.1	0.00677521	LINC01235		0.00110313
SH2D7	15q25.1	0.0067717	CLEC5A	7q34	0.00110232
GLTP	12q24.11	0.00675248	CDH3	16q22.1	0.00109706
CLEC5A	7q34	0.00674763	SMOX	20p13	0.0010947
CHGA	14q32.12	0.00673537	VNN1	6q23.2	0.00108958
ZMYND15	17p13.2	0.00671403	FOXP3	Xp11.23	0.00108648
CFAP251	12q24.31	0.0066885	IRAK2	3p25.3	0.0010848
CEP72	5p15.33	0.00666503	KRT17	17q21.2	0.00107199
GRASLND		0.00663484	SH3TC2	5q32	0.00106922
PLEKHN1	1p36.33	0.00663012	FAM162A	3q21.1	0.00106838
TNFSF4	1q25.1	0.00662339	VEGFA	6p21.1	0.00106761
FOXP3	Xp11.23	0.00660578	SEC14L2	22q12.2	0.0010623
SPATA12	3p14.3	0.00659227	CA7	16q22.1	0.0010616
GTF2IRD1	7q11.23	0.00658714	GSTA1	6p12.2	0.00105675
SH3TC2	5q32	0.00658656	CELSR3	3p21.31	0.00105468
SDHD	11q23.1	0.00658242	PCOLCE2	3q23	0.00105447
ALKAL1	8q11.23	0.00656522	LVRN	5q23.1	0.00105429
MUC5AC	11p15.5	0.00656161	SLCO4A1	20q13.33	0.00105368
SLC22A5	5q31.1	0.00654035	RASAL2.AS1		0.00105014
CCNP	19q13.2	0.00650714	DPEP1	16q24.3	0.00104989
MATN3	2p24.1	0.00649185	MUSK	9q31.3	0.00104877
SLCO4A1	20q13.33	0.00647516	CFAP92	3q21.3	0.00104813
RNF39	6p22.1	0.00646391	KLHL35	11q13.4	0.00104658
CYTOR	2p11.2	0.00645948	TACSTD2	1p32.1	0.00104606
FAP	2q24.2	0.00645489	TTC9	14q24.2	0.00104453
TTC9	14q24.2	0.00644275	IGFL4	19q13.32	0.00104025
SPTBN2	11q13.2	0.00643787	KIAA1549	7q34	0.00103882
USP2	11q23.3	0.00643524	TMEFF2	2q32.3	0.00103565
EGFL6	Xp22.2	0.00642366	SEC14L5	16p13.3	0.00103482
CBX4	17q25.3	0.00642037	CBX4	17q25.3	0.00103476
VEGFA	6p21.1	0.00638815	NKD2	5p15.33	0.00103387
STPG4	2p21	0.00638248	SLC4A11	20p13	0.00103183
SUCLG1	2p11.2	0.0063679	HTATSF1P2		0.00103155
VSTM2A	7p11.2	0.00635163	TFAP2A	6p24.3	0.00103068
SPNS2	17p13.2	0.00634554	LINCR.0001		0.00102814
GPD1L	3p22.3	0.00633767	PI16	6p21.2	0.00102153
GDPD5	11q13.4-q13.5	0.00633333	PLIN1	15q26.1	0.00102091
DBNDD1	16q24.3	0.0063082	BAMBI	10p12.1	0.00102089
TBX15	1p12	0.00630478	HECW1	7p14.1-p13	0.00101668
CD276	15q24.1	0.00630367	SLC35D3	6q23.3	0.00101475
CELSR3	3p21.31	0.00629165	SNAI1	20q13.13	0.001012
KLK11	19q13.41	0.00628402	SPNS2	17p13.2	0.00101134
KLK6	19q13.41	0.00624663	TRIM29	11q23.3	0.00100947
VNN1	6q23.2	0.00624562	CLEC3B	3p21.31	0.00100708
SLC6A6	3p25.1	0.00624215	ULBP2	6q25.1	0.00100658
CCN5	20q13.12	0.00622966	AC242842.1		0.00100617
APLN	Xq26.1	0.00622507	HTR1D	1p36.12	0.00100587
PLK3	1p34.1	0.00619917	DSC3	18q12.1	0.00100531
GPAT3	4q21.23	0.00617749	SFTPA2	10q22.3	0.00100468
CNIH3	1q42.12	0.00616945	MIR4435.2HG		0.00100445
PRKG2	4q21.21	0.00616457	INSM1	20p11.23	0.00100413
PCOLCE2	3q23	0.00616128	GDPD5	11q13.4-q13.5	0.00100316
ACAN	15q26.1	0.00615833	C9orf24		0.000998968
IL11	19q13.42	0.00615656	HAGHL	16p13.3	0.000997766
TGFBI	5q31.1	0.00615214	KLK6	19q13.41	0.000994408
ETV4	17q21.31	0.00614941	FAP	2q24.2	0.00099385
SFXN3	10q24.31	0.0061311	MDFI	6p21.1	0.000993652
HADH	4q25	0.00612716	PRXL2A	10q23.1	0.000992584
TMEFF2	2q32.3	0.00611352	CRNDE		0.000989507
SLC51B	15q22.31	0.00611054	LINC01978		0.000984666
CD55	1q32.2	0.00610897	SLC17A7	19q13.33	0.000983026
RPS28P7		0.00610824	KLK11	19q13.41	0.000982378
CCN4	8q24.22	0.00609565	AC093620.1		0.000981634
VEGFD	Xp22.2	0.00608667	CTSG	14q12	0.000980433
OTX1	2p15	0.00606716	PDP1	8q22.1	0.000978944
P4HA3	11q13.4	0.00606686	TIMP1	Xp11.3	0.000978863
AC009093.1		0.00605874	DHRS1	14q12	0.000978326
CHPF	2q35	0.00603106	RERGL	12p12.3	0.000977285
TPH1	11p15.1	0.00602043	CNIH3	1q42.12	0.000976648
SCGN	6p22.2	0.0060186	SLCO1B3	12p12.2	0.000974048
CHI3L1	1q32.1	0.00601592	HS3ST1	4p15.33	0.000971497
RNF183	9q32	0.0060131	ATG9B	7q36.1	0.000969922
SLC17A7	19q13.33	0.00600736	AC009093.1		0.000969488
KCP	7q32.1	0.005997	APCDD1L	20q13.32	0.000968643
BRINP3	1q31.1	0.00599109	KIAA0895		0.000965494
ETFDH	4q32.1	0.00598918	IGLV4.60		0.000963778
CPT1A	11q13.3	0.00598909	GPAT3	4q21.23	0.000962508
PHLDA1	12q21.2	0.00598396	EGFL6	Xp22.2	0.000962087
CLDN1	3q28	0.00597549	VSTM2A	7p11.2	0.000961288
KIAA0895		0.00597094	ERFE	2q37.3	0.000959423
TMEM132A	11q12.2	0.00596383	PLPP4	10q26.12	0.000959239
BLACAT1		0.00594486	NOTUM	17q25.3	0.000955414
ATG9B	7q36.1	0.00594471	ALDOB	9q31.1	0.000954599
PRECSIT	13q34	0.00593187	SPATA12	3p14.3	0.00095446
UCN3	10p15.1	0.0059314	STC2	5q35.2	0.000953433
SLCO1B3	12p12.2	0.00591735	CPT1A	11q13.3	0.000952461
AC007128.1		0.0059161	BMX	Xp22.2	0.000952279
UQCRFS1	19q12	0.0059151	CILP2	19p13.11	0.000952066
HADHA	2p23.3	0.00591466	ZNF200	16p13.3	0.000949201
MMP14	14q11.2	0.00590945	TGFBI	5q31.1	0.000948811
PNLIPRP2	10q25.3	0.00590187	ACAN	15q26.1	0.000948554
HADHB	2p23.3	0.00590171	CPLX2	5q35.2	0.0009464
RERGL	12p12.3	0.00589479	PRSS51		0.000944355
VWA2	10q25.3	0.00589371	MFAP2	1p36.13	0.000943342
CHSY3	5q23.3	0.00586516	GLTP	12q24.11	0.000943164
CEMIP	15q25.1	0.00585977	LYVE1	11p15.4	0.000942394
TFAP2A	6p24.3	0.00585137	GLDN	15q21.2	0.000941783
CS	12q13.3	0.00584637	ROBO2	3p12.3	0.000941596
SLC35D3	6q23.3	0.00584556	CCNP	19q13.2	0.000938361
CLDN2	Xq22.3	0.00584437	PLK3	1p34.1	0.000937452
IDH3A	15q25.1	0.00583702	HOXB8	17q21.32	0.000937241
ATP5F1A	18q21.1	0.00583361	PLAC9	10q22.3	0.000935492
PVT1		0.00580469	DBNDD1	16q24.3	0.000935203
PHLPP2	16q22.2	0.00580102	ACAT1	11q22.3	0.000934909
C16orf89	16p13.3	0.00579706	RGS13	1q31.2	0.000932233
TNFSF9	19p13.3	0.00579188	SLC22A3	6q25.3	0.00093223
ATP5PD	17q25.1	0.00579029	CHSY3	5q23.3	0.000931867
LINC01978		0.00578697	CLDN2	Xq22.3	0.000929839
ZC3HAV1L	7q34	0.00578299	MYOC	1q24.3	0.000929603
DDX31	9q34.13	0.00578203	GTF2IRD1	7q11.23	0.000928605
RIPK2	8q21.3	0.00577862	SPTBN2	11q13.2	0.000925815
ARNTL2		0.00577665	MMP14	14q11.2	0.000925813
TCN1	11q12.1	0.00577174	MADCAM1	19p13.3	0.000925476
CLEC3B	3p21.31	0.00576552	F2R	5q13.3	0.00092447
ARHGEF9	Xq11.1	0.005763	PRDM16.DT		0.000924243
PRDX6	1q25.1	0.00576248	CYTOR	2p11.2	0.000923775
ACADSB	10q26.13	0.00575461	P4HA3	11q13.4	0.00092299
HECW1	7p14.1-p13	0.00575112	CHI3L1	1q32.1	0.000922403
ROBO2	3p12.3	0.00574679	TNFSF9	19p13.3	0.000922336
TMEM72	10q11.21	0.00574255	MRPL35	2p11.2	0.000921172
ZNF200	16p13.3	0.00574206	LINC01748		0.000919798
IGSF10	3q25.1	0.00574156	GCK	7p13	0.000918866
AC093620.1		0.0057396	CP	3q24-q25.1	0.000917559
EVA1A	2p12	0.00573464	ATP23	12q14.1	0.000911718
UGDH	4p14	0.00573462	TMEM72	10q11.21	0.000911615
INSM1	20p11.23	0.00572928	RGS16	1q25.3	0.000910341
ADAMTS6	5q12.3	0.00572768	WDR72	15q21.3	0.000909022
KRT7	12q13.13	0.00572007	KCP	7q32.1	0.000909004
LINC01977		0.00571911	CCDC148	2q24.1	0.000908382
DPEP1	16q24.3	0.00571808	SMKR1		0.000907748
SNAI1	20q13.13	0.00570635	SCGN	6p22.2	0.000907137
RPL12P14		0.00570446	LINC01291		0.00090624
CYP27B1	12q14.1	0.00570193	TTC16	9q34.11	0.00090531
MFAP2	1p36.13	0.00570022	TFR2	7q22.1	0.000905301
MAOA	Xp11.3	0.00569958	SYT8	11p15.5	0.00090382
GOLGA7B	10q24.2	0.00569016	CEP72	5p15.33	0.000903518
LVRN	5q23.1	0.00568871	MUC5AC	11p15.5	0.00090258
DSC3	18q12.1	0.00568734	DLGAP1.AS2		0.000900319
GALNTL6	4q34.1	0.00568026	AC021218.1		0.000900238
ALDOB	9q31.1	0.00567048	CD55	1q32.2	0.000898318
SHISA2	13q12.13	0.00566009	CLDN1	3q28	0.000895797
BICD1	12p11.21	0.00565995	DDX31	9q34.13	0.000895564
TRPM2.AS		0.0056532	ST6GALNAC3	1p31.1	0.000895239
SLC23A1	5q31.2	0.00564842	HAPLN1	5q14.3	0.000893817
PKP1	1q32.1	0.00564607	SUCLG1	2p11.2	0.000893299
ZNF469	16q24.2	0.00564573	FOXS1	20q11.21	0.000893128
CFAP45	1q23.2	0.00563937	CHGB	20p12.3	0.000892891
MYOC	1q24.3	0.00563275	IRX3	16q12.2	0.000891846
F2R	5q13.3	0.00563238	CCDC78	16p13.3	0.000891699
RMDN2	2p22.2	0.0056261	STC1	8p21.2	0.000891643
ATP23	12q14.1	0.00562514	ETV4	17q21.31	0.000891319
STC1	8p21.2	0.00562397	CASD1	7q21.3	0.000888904
NDUFB1	14q32.12	0.0056226	CYP27B1	12q14.1	0.000888622
ABCA12	2q35	0.00561472	FKBP9	7p14.3	0.000888247
TESK2	1p34.1	0.0056136	SLC23A1	5q31.2	0.000888206
C6orf223		0.0056001	FMO1	1q24.3	0.000887801
C9orf24		0.00559692	GOLGA7B	10q24.2	0.000887495
CDKN2A	9p21.3	0.00559414	PAPSS1	4q25	0.000887119
MUSK	9q31.3	0.0055811	BRINP3	1q31.1	0.000885207
TFR2	7q22.1	0.00558104	CS	12q13.3	0.000885028
PLIN1	15q26.1	0.00557718	RPLP0P2		0.000884448
CXCL8	4q13.3	0.00557301	BLACAT1		0.000883876
MT1M	16q13	0.00556464	AL161431.1		0.000883417
SULT1C2	2q12.3	0.00556426	TNFRSF12A	16p13.3	0.000880313
ALG1L		0.00556398	EVA1A	2p12	0.000879882
SEC14L5	16p13.3	0.0055538	HPGDS	4q22.3	0.000879881
PBX4	19p13.11	0.00555289	PHLDA1	12q21.2	0.000877723
TNFRSF12A	16p13.3	0.0055475	C6orf223		0.000877329
TMIGD1	17q11.2	0.00554375	EVX1	7p15.2	0.000876978
TESC	12q24.22	0.00553628	ZNF469	16q24.2	0.000876588
PRSS22	16p13.3	0.00553358	TIGD1	2q37.1	0.000876081
CLBA1	14q32.33	0.00553234	PLEKHN1	1p36.33	0.000873685
SFRP4	7p14.1	0.00552522	SEMA3E	7q21.11	0.000873559
RGS16	1q25.3	0.005521	OR2S1P	9p13.3	0.00087346
NKD2	5p15.33	0.00551428	SIX4	14q23.1	0.000873125
CHGB	20p12.3	0.00551074	SYN3	22q12.3	0.00087261
CCDC148	2q24.1	0.00550953	COLEC11	2p25.3	0.000871678
AL161431.1		0.00550789	AP001350.2		0.000871467
PI16	6p21.2	0.00550784	UGDH	4p14	0.000871277
GCNT2	6p24.3-p24.2	0.005506	ONECUT2	18q21.31	0.000869046
ONECUT2	18q21.31	0.00550518	LPAL2	6q25.3	0.000867561
CA1	8q21.2	0.00550417	AC092368.3		0.000865697
CAT	11p13	0.00550281	BCAT2	19q13.33	0.000864922
ID2		0.00549704	DHRS4	14q11.2	0.000864876
STRIP2	7q32.1	0.00549546	UCN3	10p15.1	0.000863904
DNAH2	17p13.1	0.00548023	BMP8A	1p34.3	0.000863699
LINC01235		0.00547854	ZFAS1		0.000863205
ATPAF1	1p33	0.00547238	AC020916.1		0.000863051
CILP2	19p13.11	0.00546551	TIGD4	4q31.3	0.000862349
IRX3	16q12.2	0.00545926	OGN	9q22.31	0.000861753
SLC35G1	10q23.33	0.00545458	HMGN2	1p36.11	0.000861727
SQOR	15q21.1	0.0054541	TOMM20L	14q23.1	0.00086049
SIX4	14q23.1	0.00545332	ATP5PD	17q25.1	0.0008604
C7orf31		0.00545244	DLGAP1.AS1		0.000860146
SPP1	4q22.1	0.0054497	AC093642.3		0.000859945
RDH16	12q13.3	0.00544815	TDO2	4q32.1	0.000859803
MGST3	1q24.1	0.00544462	HSP90AB2P		0.000859361
PDP1	8q22.1	0.00544425	UNC93A	6q27	0.000859084
RHPN1	8q24.3	0.00543662	TBX15	1p12	0.000857713
COX7C	5q14.3	0.00543405	NSMF	9q34.3	0.000857548
CD82	11p11.2	0.00543383	TRPM2.AS		0.000856738
PDX1	13q12.2	0.00541772	CFD	19p13.3	0.000855604
DUSP14	17q12	0.00541563	UGP2	2p15	0.000854632
SLC39A10	2q32.3	0.00541337	FOSL1	11q13.1	0.000854151
CCNYL1	2q33.3	0.00540833	EEF1AKMT3	12q14.1	0.000853417
TREM1	6p21.1	0.00540461	AMZ1	7p22.3	0.000851849
FOXS1	20q11.21	0.00540434	PVT1		0.00084943
TIMM21	18q22.3	0.0054026	GPD1L	3p22.3	0.00084831
PLAU	10q22.2	0.00539097	LEPR	1p31.3	0.000848264
AC021218.1		0.00539076	CCN4	8q24.22	0.000846552
LINC01819		0.00538887	TXNRD3	3q21.3	0.0008453
SRD5A3	4q12	0.00538868	AC127496.7		0.00084333
GRAMD2B	5q23.2	0.0053834	CCNYL1	2q33.3	0.000842471
LYVE1	11p15.4	0.00538115	TLX1	10q24.31	0.000840883
STIM1	11p15.4	0.00538065	MAFTRR		0.000840168
LMTK3	19q13.33	0.00538032	TREM1	6p21.1	0.000839909
GPR3	1p36.11	0.00537705	FABP6	5q33.3	0.000839909
MMP3	11q22.2	0.00537625	CNGA3	2q11.2	0.00083583
BOLA3	2p13.1	0.00537612	CD276	15q24.1	0.000835334
FABP6	5q33.3	0.00537235	MT1M	16q13	0.000835114
HS3ST1	4p15.33	0.00537226	C8orf37		0.000833267
PPARGC1B	5q32	0.00536205	RHEBL1	12q13.12	0.000832832
NEK5	13q14.3	0.00534756	OTX1	2p15	0.000832301
IL1RN	2q14.1	0.00534589	ITGA11	15q23	0.000831303
PLPP4	10q26.12	0.00534572	RIPK2	8q21.3	0.000830699
ATP11A	13q34	0.00532979	SFXN3	10q24.31	0.000830443
TMEM63C	14q24.3	0.00532819	HCAR1	12q24.31	0.000830404
CALCOCO2	17q21.32	0.00531803	VWA2	10q25.3	0.000830327
HTR4	5q32	0.00531706	KRT23	17q21.2	0.000830319
SPHK1	17q25.1	0.00531184	CXCL11	4q21.1	0.000828795
PRR36	19p13.2	0.00531001	SLC6A6	3p25.1	0.000828481
DNAH5	5p15.2	0.00530993	LMTK3	19q13.33	0.000827701
FOSL1	11q13.1	0.00530628	CEP70	3q22.3	0.000827598
MFSD12	19p13.3	0.00529416	MLXIP	12q24.31	0.000827386
BCAT2	19q13.33	0.00529271	CHPF	2q35	0.000826533
TTC26		0.00528812	F10	13q34	0.000825336
MAFG.DT		0.00528578	SLC39A10	2q32.3	0.000825069
GLDN	15q21.2	0.00528335	TMEM63C	14q24.3	0.000824909
MIER1	1p31.3	0.00527633	CDKN2A	9p21.3	0.000824022
RPLP0P2		0.00527514	SPP1	4q22.1	0.000823847
BHLHE40	3p26.1	0.00527508	CLBA1	14q32.33	0.000822968
BMP8A	1p34.3	0.0052597	TMEM151B	6p21.1	0.000822608
ACADS	12q24.31	0.00525925	TPH1	11p15.1	0.000822161
CTSG	14q12	0.00525729	TOR1B	9q34.11	0.000821749
CWH43	4p11	0.00525605	CAMKK2	12q24.31	0.000821746
MDH1	2p15	0.00525604	IRS2	13q34	0.000821685
AL049836.1		0.00525583	NFXL1	4p12	0.000820776
HIGD1A	3p22.1	0.00525533	NPFFR1	10q22.1	0.000818943
PRXL2A	10q23.1	0.00525499	BOLA3	2p13.1	0.000818831
SH3PXD2A.AS1		0.0052488	PRSS22	16p13.3	0.000818715
HPGDS	4q22.3	0.00524572	IDH3A	15q25.1	0.000816932
GRHL3	1p36.11	0.00523978	ACADSB	10q26.13	0.000816848
MADCAM1	19p13.3	0.00523076	P3H4	17q21.2	0.000816475
STC2	5q35.2	0.00522856	SLC22A5	5q31.1	0.000816174
RSPO2	8q23.1	0.00522114	AC010531.6		0.000816157
BMX	Xp22.2	0.00520941	SLC6A20	3p21.31	0.000815947
DIO2	14q31.1	0.00520938	PRKG2	4q21.21	0.000815399
AC007182.1		0.00520476	ARHGEF9	Xq11.1	0.000814747
SLC51A	3q29	0.00519656	HMGA2.AS1		0.000814643
CEP70	3q22.3	0.00519626	DUSP14	17q12	0.000814344
GUCA2B	1p34.2	0.00519444	ADAMTS6	5q12.3	0.00081388
TRPV4	12q24.11	0.00519322	CEMIP	15q25.1	0.000812881
CCL26	7q11.23	0.00519061	SFRP1	8p11.21	0.000812225
LGI1	10q23.33	0.00519024	AL049836.1		0.000811672
TMEM151B	6p21.1	0.00518061	USP2	11q23.3	0.000811433
ZSWIM4	19p13.13-p13.12	0.00517735	IGFBP6	12q13.13	0.000811271
PDE6A	5q32	0.00517507	SDHD	11q23.1	0.000811122
NDUFA10	2q37.3	0.00516954	TTC26		0.000810512
GSTM4	1p13.3	0.00516021	RHCG	15q26.1	0.000810348
CFD	19p13.3	0.0051558	PRR36	19p13.2	0.000810279
DHRS11	17q12	0.00515331	MB21D2	3q29	0.000809721
CNNM2	10q24.32	0.00514725	ZC3HAV1L	7q34	0.000809582
BACE2	21q22.2-q22.3	0.0051472	AC010735.2		0.000809574
CPLX2	5q35.2	0.00514633	DDN	12q13.12	0.000808849
AL109615.3		0.00514238	PRECSIT	13q34	0.000808372
LEF1	4q25	0.00514089	ZNF77	19p13.3	0.000808145
OR2S1P	9p13.3	0.00514011	GSTM4	1p13.3	0.000807756
SPATA33	16q24.3	0.00513924	ABCC8	11p15.1	0.00080774
PIWIL1	12q24.33	0.00513883	BICD1	12p11.21	0.000806773
CALB2	16q22.2	0.0051348	DIO2	14q31.1	0.000804874
ITGA11	15q23	0.00513418	LRRC6		0.00080465
ZNF295.AS1		0.00513067	MAFG.DT		0.000804476
ENDOD1	11q21	0.00513057	ANK1	8p11.21	0.000803839
PAX9	14q13.3	0.00513054	CFAP45	1q23.2	0.000803607
TINCR	19p13.3	0.00512964	HADH	4q25	0.000803386
PCSK2	20p12.1	0.00512231	DCTD	4q35.1	0.000802899
KIAA1549L	11p13	0.00511958	FHAD1	1p36.21	0.000802398
HAGHL	16p13.3	0.00511891	TESK2	1p34.1	0.000802303
IGFL4	19q13.32	0.00511483	ALG1L9P		0.000802107
CXCL11	4q21.1	0.00511439	C17orf100	17p13.1	0.000801424
ISM2	14q24.3	0.00511401	TMSB4Y	Yq11.221	0.000800156
NOTUM	17q25.3	0.00511316	STPG4	2p21	0.000799426
SDHC	1q23.3	0.00511068	DNASE1L2	16p13.3	0.000799268
WDR72	15q21.3	0.00510167	PPARGC1B	5q32	0.000799238
TXNRD3	3q21.3	0.00509765	GSTM5	1p13.3	0.000799007
TLX1	10q24.31	0.0050974	CYB561D1	1p13.3	0.00079832
DNAJC11	1p36.31	0.00509116	FKBP9P1	7p11.2	0.000797329
ABCD3	1p21.3	0.00508829	CWH43	4p11	0.000797215
RIMS4	20q13.12	0.00508694	FGFBP2		0.00079692
DPP10.AS1		0.00508433	SQOR	15q21.1	0.000796458
SMKR1		0.00508353	CAPN11	6p21.1	0.00079642
CPXM1	20p13	0.00507626	PLXNA3	Xq28	0.000795663
SYP	Xp11.23	0.00507189	MGC32805		0.000795167
MYEOV	11q13.3	0.00506749	AQP9	15q21.3	0.000795166
CNTFR	9p13.3	0.00506089	CCL26	7q11.23	0.00079466
KRT23	17q21.2	0.00505845	CAT	11p13	0.000794456
MRPS9	2q12.1	0.00505595	KIF5A	12q13.3	0.000792315
PTGDR2	11q12.2	0.00505258	SPATA33	16q24.3	0.000791945
MMP1	11q22.2	0.00504849	CALB2	16q22.2	0.000791704
ABHD6	3p14.3	0.00504765	MAOA	Xp11.3	0.000791128
TTC16	9q34.11	0.00504732	RSPO2	8q23.1	0.000790817
TNFRSF10B	8p21.3	0.00503747	TPSB2	16p13.3	0.000790538
FKBP10	17q21.2	0.00503741	LY6G6C	6p21.33	0.00078982
LZTS1	8p21.3	0.00503738	WFDC21P		0.000788485
DMRTA1	9p21.3	0.00503288	CNGB1	16q21	0.000787839
MPZ	1q23.3	0.00502848	SLC51B	15q22.31	0.000787278
PHOX2A	11q13.4	0.00502759	SNHG15		0.0007851
TMEM163	2q21.3	0.0050274	GSTM3	1p13.3	0.000784941
GNA11	19p13.3	0.0050244	CLDN9	16p13.3	0.00078472
DLGAP1.AS2		0.00501887	BHLHE40	3p26.1	0.00078428
SEMA3E	7q21.11	0.00501789	CLDN12	7q21.13	0.000783484
ARHGEF28	5q13.2	0.00501567	PNPLA3	22q13.31	0.000782351
DYRK3	1q32.1	0.00501393	NKAIN3	8q12.3	0.000781991
KRT6B	12q13.13	0.00500954	GPR3	1p36.11	0.000781784
SLC25A20	3p21.31	0.0050072	C7orf31		0.000781746
HECW2	2q32.3	0.00500713	PKP1	1q32.1	0.000781609
UBFD1	16p12.2	0.00500582	SNTB1	8q24.12	0.000781565
TEX21P		0.00500558	L1CAM	Xq28	0.000780533
TAF1A	1q41	0.00500259	PLCXD3	5p13.1	0.000780523
PLAC9	10q22.3	0.00500041	GREB1	2p25.1	0.00077967
LRRC1	6p12.1	0.00499971	P2RY12	3q25.1	0.000779479
NFE2L3	7p15.2	0.00499897	BBC3	19q13.32	0.000778261
DDN	12q13.12	0.00499894	NDUFS2	1q23.3	0.000777746
SH3BP1	22q13.1	0.00499887	TNXB	6p21.33-p21.32	0.000777583
ACAA2	18q21.1	0.00499503	MYEOV	11q13.3	0.000777318
PLAC4		0.00499353	GRP	18q21.32	0.000777272
P3H4	17q21.2	0.00499321	SH3BP1	22q13.1	0.000777087
SLC6A14	Xq23	0.00499053	NUP43	6q25.1	0.000776547
LINC01836		0.0049865	KIF5C	2q23.1-q23.2	0.000776425
SERPINE1	7q22.1	0.00498458	MT1F		0.000776354
CASD1	7q21.3	0.00498157	ABI3BP	3q12.2	0.00077621
CARD14	17q25.3	0.00497957	CYSRT1	9q34.3	0.000775768
SLC22A3	6q25.3	0.00497289	ECH1	19q13.2	0.000775618
AL928654.4		0.00496879	ID2		0.000775185
CDKL1	14q21.3	0.00496733	AL928654.4		0.000775152
SDHB	1p36.13	0.00496656	THEM4	1q21.3	0.000773917
CELSR1	22q13.31	0.00496343	MPZ	1q23.3	0.000773899
NAP1L2	Xq13.2	0.00495991	KIAA1549L	11p13	0.000773371
ZNF697	1p12	0.00495889	APLN	Xq26.1	0.000773358
MT3	16q13	0.00495752	NDRG4	16q21	0.000772973
CCDC78	16p13.3	0.00495676	PMAIP1	18q21.32	0.000772679
TRIM25	17q22	0.0049561	FKBP10	17q21.2	0.000772564
ACO2	22q13.2	0.00495543	ARL9	4q12	0.000771692
AMZ1	7p22.3	0.00495284	LSS	21q22.3	0.000771553
PCP4L1		0.00495234	MTERF3	8q22.1	0.000771523
PMAIP1	18q21.32	0.00495155	LGI1	10q23.33	0.000771308
MEGF6	1p36.32	0.00495023	KRT15	17q21.2	0.000771179
EPHX1	1q42.12	0.00495011	HOXC6	12q13.13	0.000770612
AC020916.1		0.00494343	PDE6A	5q32	0.000770478
SPTBN5	15q15.1	0.00494311	ADAMTS2	5q35.3	0.000769045
ATP5MC3	2q31.1	0.00494278	UBFD1	16p12.2	0.000768519
GOT1	10q24.2	0.00493938	IL11	19q13.42	0.00076809
COQ9	16q21	0.00493609	SIGLEC16		0.000767933
EVX1	7p15.2	0.00493379	SCARA5	8p21.1	0.000766749
SLC36A1	5q33.1	0.00493211	CXCL16	17p13.2	0.000766105
SLC25A34	1p36.21	0.00493087	PCSK2	20p12.1	0.000766099
SLC6A20	3p21.31	0.00492377	AC005089.1		0.000765971
SERPINH1	11q13.5	0.00492301	OTUB2	14q32.12	0.000765968
ABHD2	15q26.1	0.00491987	SLC44A5	1p31.1	0.00076592
ARHGAP44	17p12	0.00491925	TRAK2	2q33.1	0.000765894
BAMBI	10p12.1	0.00491681	AP001372.2		0.000765614
ATP5PF	21q21.3	0.00491569	HADHA	2p23.3	0.000765302
KCNH8	3p24.3	0.00491267	ETFDH	4q32.1	0.000765168
HMGN2	1p36.11	0.00490802	GCNT2	6p24.3-p24.2	0.000764887
SEMA7A	15q24.1	0.00489806	SLC25A20	3p21.31	0.000764504
VAC14.AS1		0.00489635	CNNM2	10q24.32	0.000764388
RXRG	1q23.3	0.00489602	NAP1L2	Xq13.2	0.000763993
CP	3q24-q25.1	0.00489458	TMEM117	12q12	0.000763211
CACNG8	19q13.42	0.00489301	STIM1	11p15.4	0.000763018
AK3	9p24.1	0.00489239	IQCA1	2q37.2-q37.3	0.000761867
CLDN12	7q21.13	0.00489234	NABP1	2q32.3	0.0007617
GRIN2B	12p13.1	0.00488982	PLAU	10q22.2	0.000760408
NDUFS2	1q23.3	0.00488785	PEX6	6p21.1	0.000759979
TPM4	19p13.12-p13.11	0.00488759	FBXO43	8q22.2	0.000759735
ANK1	8p11.21	0.004884	TMEM108	3q22.1	0.00075958
L1CAM	Xq28	0.00488013	ELFN1	7p22.3	0.000759574
RBKS	2p23.2	0.0048795	SEMA3G	3p21.1	0.000759474
LUCAT1		0.0048779	LEF1	4q25	0.000759046
ALPK2	18q21.31-q21.32	0.00487726	CYP4B1	1p33	0.000757999
SPOCD1	1p35.2	0.00487615	NDUFB1	14q32.12	0.00075786
PDHB	3p14.3	0.00487333	TCTEX1D4		0.000757779
MELTF	3q29	0.00487104	AC092171.3		0.000757306
DHRS4	14q11.2	0.00486779	PIANP	12p13.31	0.000756662
ZNF473	19q13.33	0.00486316	AC124944.2		0.000756608
TMEM241	18q11.2	0.00486018	ELFN1.AS1		0.000755863
LMCD1.AS1		0.00485961	ZSWIM4	19p13.13-p13.12	0.000755676
KCNJ15	21q22.13-q22.2	0.00484998	PTGDR2	11q12.2	0.000755656
NPFFR1	10q22.1	0.0048494	NOC2LP1		0.000755139
OSM	22q12.2	0.00484863	CISD3	17q12	0.00075502
CYB5A	18q22.3	0.0048446	CXCL8	4q13.3	0.000754327
LINC01748		0.0048432	SPHK1	17q25.1	0.000753982
CPT2	1p32.3	0.00484225	BDNF	11p14.1	0.000753723
PRADC1	2p13.2	0.00484082	OR51E1	11p15.4	0.000753697
PLCD1	3p22.2	0.00484006	LINC01836		0.000753268
SCG3	15q21.2	0.00483602	UGGT2	13q32.1	0.000753244
MXI1	10q25.2	0.00483476	ZNF185	Xq28	0.000753127
GLRX5	14q32.13	0.00483367	RXRG	1q23.3	0.000752938
GDE1	16p12.3	0.00483262	DRAXIN	1p36.22	0.000752835
S100A11	1q21.3	0.0048303	IGFL2	19q13.32	0.000752578
PLXNA1	3q21.3	0.00483025	MFSD12	19p13.3	0.000752384
SLC25A23	19p13.3	0.00482969	DCTN5	16p12.2	0.000752078
LILRB5	19q13.42	0.00482782	LINC01977		0.000752011
DHRS1	14q12	0.00482694	CSMD2	1p35.1	0.000751361
MSI2	17q22	0.00482545	MGST3	1q24.1	0.00075135
LY6G6C	6p21.33	0.00482458	AC105285.1		0.000751309
PPM1H	12q14.1-q14.2	0.0048235	BCHE	3q26.1	0.000751162
LPCAT1	5p15.33	0.00482296	GALNT13	2q23.3	0.000751045
ATP6V1E2	2p21|2p16-p12	0.00482078	EIF5	14q32.32	0.000750968
AC025171.1		0.0048193	GLP2R	17p13.1	0.000749917
OGN	9q22.31	0.00481925	MCEMP1	19p13.2	0.000749302
SPRY4	5q31.3	0.00481903	ECHDC1	6q22.33	0.000748971
CALM1	14q32.11	0.00481627	C9orf50	9q34.11	0.000748484
STMN4	8p21.2	0.00481587	AMPD2	1p13.3	0.000747641
CAPN11	6p21.1	0.00481474	ANKRD20A5P	18p11.21	0.000747248
GFRA2	8p21.3	0.00481187	COL1A1	17q21.33	0.00074722
FBXO43	8q22.2	0.00481058	PITX2	4q25	0.000746854
ECH1	19q13.2	0.00480639	GP2	16p12.3	0.000746765
SOX4	6p22.3	0.00480495	AKR1C1	10p15.1	0.000746274
HAPLN3	15q26.1	0.00480433	PACC1	1q32.3	0.000746262
RNF5	6p21.32	0.00480404	GRIN3A	9q31.1	0.000746195
GABRP	5q35.1	0.00480296	LILRB5	19q13.42	0.000745365
ZNF121	19p13.2	0.00480005	MARCHF4	2q35	0.000745187
FXYD5	19q13.12	0.00479897	UQCRFS1	19q12	0.000744703
FAM166C		0.00479769	ZP3	7q11.23	0.000744474
TMEM39A	3q13.33	0.00479763	LINC02166		0.000744313
MALL	2q13	0.00479589	MAVS	20p13	0.000744244
AQP9	15q21.3	0.00479519	MSI2	17q22	0.000744011
AEN	15q26.1	0.00479386	TMEM100	17q22	0.000743791
FSCN1	7p22.1	0.00478711	NSG2	5q35.2	0.000743738
SYT8	11p15.5	0.00478673	SLC7A14	3q26.2	0.00074372
RPGRIP1L	16q12.2	0.00478388	ACAT2	6q25.3	0.000742881
NUDT9	4q22.1	0.00477717	ZNF473	19q13.33	0.00074277
TDP2	6p22.3	0.00477553	RHPN1	8q24.3	0.000742681
ME2	18q21.2	0.00477549	GLRX5	14q32.13	0.000742671
BFSP1	20p12.1	0.00477394	HMGB1P1	20q13.31	0.000742489
SPIB	19q13.33	0.0047729	TEF	22q13.2	0.000741464
ACADM	1p31.1	0.00477047	PCDH10	4q28.3	0.000741424
CYP4B1	1p33	0.00476984	NEK5	13q14.3	0.000740794
ATP5F1B	12q13.3	0.00476933	PDX1	13q12.2	0.000740349
TRIB3	20p13	0.0047684	BMP5	6p12.1	0.000740286
MKLN1.AS		0.00476777	SRPX	Xp11.4	0.00074016
CCNO	5q11.2	0.00476651	LINC00092		0.000739846
CYSRT1	9q34.3	0.00476055	LPO	17q22	0.000739442
SPATA6L	9p24.2-p24.1	0.00476033	GPM6B	Xp22.2	0.000739124
IL23A	12q13.3	0.00475834	BMP7	20q13.31	0.00073874
ABCG2	4q22.1	0.00475405	LINC01124		0.000738659
DLD	7q31.1	0.00475249	RPS6KL1	14q24.3	0.000737904
MINAR1	15q25.1	0.00474589	MMP3	11q22.2	0.000737145
FOXD1	5q13.2	0.00474482	MT2A		0.000736571
HOMER1	5q14.1	0.00474315	HOMER1	5q14.1	0.000736548
IL1RAP	3q28	0.00474264	MELTF	3q29	0.000736361
PAPSS1	4q25	0.00474262	MT3	16q13	0.000736159
SNHG15		0.00474206	JAG2	14q32.33	0.000735428
C9orf50	9q34.11	0.00474079	TTR	18q12.1	0.000735102
LPAL2	6q25.3	0.00473814	PSTK	10q26.13	0.000734797
SLC22A15	1p13.1	0.004733	SRD5A3	4q12	0.000734623
P3H1	1p34.2	0.00473282	OTC	Xp11.4	0.00073437
CYB561D1	1p13.3	0.00473168	SLC11A1	2q35	0.000734288
AC026356.1		0.00472902	PBX4	19p13.11	0.000734226
SLC6A9	1p34.1	0.00472872	SDHB	1p36.13	0.000733583
OTUB2	14q32.12	0.0047282	TRPV4	12q24.11	0.000733556
ECHDC1	6q22.33	0.00472647	SH2D6	2p11.2	0.000733268
PACC1	1q32.3	0.00472456	EPHX1	1q42.12	0.000733158
TNFSF11	13q14.11	0.00472059	AC010538.1		0.000732717
PGM1	1p31.3	0.00471807	SLCO5A1	8q13.3	0.00073208
RHEBL1	12q13.12	0.00471792	PIWIL1	12q24.33	0.000732035
PCNX2	1q42.2	0.00471656	OR2A9P		0.000731517
NPY6R		0.00471612	GRAMD2B	5q23.2	0.000731461
VWA5B2	3q27.1	0.00471156	SLC36A1	5q33.1	0.000731287
SULT2B1	19q13.33	0.00470894	ALOX15	17p13.2	0.00073111
NSG2	5q35.2	0.00470827	CYB5A	18q22.3	0.000730424
ARID3A	19p13.3	0.00470587	TSPAN5	4q23	0.000729814
SERPINB5	18q21.33	0.00470381	SH3PXD2A.AS1		0.000728522
HAPLN1	5q14.3	0.00470233	RIMS4	20q13.12	0.000728149
TTYH3	7p22.3	0.00470133	ABCD3	1p21.3	0.000727463
SLITRK3	3q26.1	0.00469752	PLIN4	19p13.3	0.000727452
EDNRA	4q31.22-q31.23	0.00469376	BFSP1	20p12.1	0.000727365
AC016027.1		0.00469329	SIGLEC11	19q13.33	0.000727175
ANXA3	4q21.21	0.00469164	TMED6	16q22.1	0.000727126
LPCAT3	12p13.31	0.00468934	PLCD3	17q21.31	0.000726557
TCTEX1D4		0.00468788	SHISA3	4p13	0.000726444
GLP2R	17p13.1	0.00468777	SYP	Xp11.23	0.000726234
TSPAN7	Xp11.4	0.00468435	PCP4L1		0.000725937
TMCC1	3q22.1	0.0046836	MSX1	4p16.2	0.000725027
LINC01232		0.00468359	NFE2L3	7p15.2	0.000724929
CLCN2	3q27.1	0.00468159	MEGF6	1p36.32	0.000724677
SMPX	Xp22.12	0.00468124	UTY	Yq11.221	0.000724244
SELENBP1	1q21.3	0.00468041	OMD	9q22.31	0.00072407
TP73	1p36.32	0.00467951	SFRP4	7p14.1	0.000724004
NEURL1B	5q35.1	0.00467672	ASB5	4q34.2	0.00072357
AC092171.3		0.00467636	GOT1	10q24.2	0.000723159
UQCRC2	16p12.2	0.00467015	DNAH5	5p15.2	0.000722952
GPR19	12p13.1	0.00466806	CA1	8q21.2	0.000722739
HLCS	21q22.13	0.00466743	CDKL1	14q21.3	0.000722632
PIANP	12p13.31	0.00466515	SULT1C2	2q12.3	0.000722503
HMGA2.AS1		0.00466508	CASC19		0.000722105
CASC19		0.00466494	ADAMTSL5	19p13.3	0.000721885
CHCHD10	22q11.23	0.00465785	ATP5F1A	18q21.1	0.000721718
BCHE	3q26.1	0.00465776	FNDC10	1p36.33	0.000721506
ZNF575	19q13.31	0.00465582	SCG3	15q21.2	0.00072141
PDCD4	10q25.2	0.00465535	DLX6.AS1		0.000721309
FAM227A	22q13.1	0.00465471	TWIST1	7p21.1	0.000720999
WT1	11p13	0.00465409	VWA5B2	3q27.1	0.000720858
GSTM5	1p13.3	0.00465233	TM4SF4	3q25.1	0.000720439
EPHX2	8p21.2-p21.1	0.0046519	DNAJC11	1p36.31	0.000720106
MTHFD1L	6q25.1	0.00464855	SOX4	6p22.3	0.000720022
SMYD3	1q44	0.00464365	GAD1	2q31.1	0.000719891
PPP1R1A	12q13.2	0.00464233	FLVCR1.DT		0.000719877
DCTD	4q35.1	0.00464207	RPL12P14		0.000719407
C5orf34	5p12	0.00464002	PLCD1	3p22.2	0.000719144
LRRC6		0.00463794	POU5F1B	8q24.21	0.000718717
MB21D2	3q29	0.00463531	TMCC1	3q22.1	0.000718544
P2RY12	3q25.1	0.00463486	SLC35E4	22q12.2	0.000718124
SHROOM4	Xp11.22	0.00463334	RGCC	13q14.11	0.000717937
ENC1	5q13.3	0.00463056	SPIB	19q13.33	0.000717621
CDH11	16q21	0.00462711	CADM3	1q23.2	0.000717012
TDO2	4q32.1	0.00462565	SCG2	2q36.1	0.000716811
SLC9A7	Xp11.3|Xp11.3	0.00462436	SPRY4	5q31.3	0.000716217
KRT16	17q21.2	0.00462398	HTR4	5q32	0.000716062
KITLG	12q21.32	0.00462199	PLAC4		0.000715751
MAPK15	8q24.3	0.00462197	TMEM241	18q11.2	0.000715664
CCDC187		0.00461744	SLC25A34	1p36.21	0.000715627
KCNH4	17q21.2	0.00461576	LYPD3	19q13.31	0.000715527
FKBP9	7p14.3	0.00461479	ANGPTL7	1p36.22	0.000715338
GAD1	2q31.1	0.00461284	AGXT	2q37.3	0.000715152
NANOS3	19p13.12	0.00461033	MT1A	16q13	0.000715149
CNGB1	16q21	0.00460551	TMEM223	11q12.3	0.000714728
RUNX1	21q22.12	0.00460086	FMO3	1q24.3	0.00071458
ULBP3	6q25.1	0.00459902	CEACAM3	19q13.2	0.000714331
UQCR10	22q12.2	0.00459878	PRSS2		0.000713455
CCND1	11q13.3	0.004596	RGP1	9p13.3	0.000713365
LINC01124		0.00459061	KCNH8	3p24.3	0.000712576
CNN2	19p13.3	0.0045868	TMEM132A	11q12.2	0.000712276
SCARA5	8p21.1	0.00458566	GFRA3	5q31.2	0.000712272
MLXIP	12q24.31	0.00458493	SNX2	5q23.2	0.000712082
PHOX2B	4p13	0.00458475	CACNG4	17q24.2	0.000711995
DPP10	2q14.1	0.00458349	PIRT	17p12	0.000711983
HMGB1P1	20q13.31	0.00458331	HECW2	2q32.3	0.00071131
UGT1A8	2q37.1	0.00458161	MEAK7	16q24.1	0.000711092
TM4SF1	3q25.1	0.00458052	KCNIP4	4p15.31-p15.2	0.00071069
MFN2	1p36.22	0.00457894	TREM2	6p21.1	0.000709897
AP001350.2		0.00457792	KITLG	12q21.32	0.00070978
RNF14	5q31.3	0.00457451	NCF1B	7q11.23	0.000709287
STX6	1q25.3	0.00457155	P3H1	1p34.2	0.000709115
ELFN1.AS1		0.00457123	SPATA6L	9p24.2-p24.1	0.000709088
ARL4D	17q21.31	0.00457079	MT1L		0.000709077
SLC26A2	5q32	0.00456906	ATP5MC3	2q31.1	0.000709045
NDUFS4	5q11.2	0.00456891	ARHGEF28	5q13.2	0.000708665
MS4A12	11q12.2	0.00456454	STIM2	4p15.2	0.000708457
LEPR	1p31.3	0.00456405	LZTS1	8p21.3	0.000708245
GRIN3A	9q31.1	0.00456285	ARHGAP44	17p12	0.000708219
KCNJ14	19q13.33	0.00456061	SVOP	12q24.11	0.00070801
TMEM236	10p12.33	0.00455877	GRIN2B	12p13.1	0.000707847
CA3.AS1		0.00455751	STX1A	7q11.23	0.000707495
TNXB	6p21.33-p21.32	0.00455683	ISL1	5q11.1	0.000707487
TRIM16	17p12	0.00455425	EEPD1	7p14.2	0.00070743
BMP7	20q13.31	0.00455232	DRD2	11q23.2	0.000707286
CELF3	1q21.3	0.00455154	FOXD1	5q13.2	0.000706975
FGFBP2		0.00455151	GRM2	3p21.2	0.000706694
LRP8	1p32.3	0.00454808	RMDN2	2p22.2	0.000706615
SSTR2	17q25.1	0.00454697	HBB	11p15.4	0.000706161
CSMD2	1p35.1	0.00454516	PPM1H	12q14.1-q14.2	0.000706027
IL13RA2	Xq23	0.00454335	SLC22A1	6q25.3	0.00070563
MPC1		0.00454265	SLITRK3	3q26.1	0.000705472
LMCD1	3p25.3	0.00454106	GNA11	19p13.3	0.000705428
JAG2	14q32.33	0.00454048	IL20RA	6q23.3	0.000704876
BTBD3	20p12.2	0.00453836	SHISA2	13q12.13	0.00070461
PRADC1P1		0.00453793	PDHB	3p14.3	0.000704558
TMEM35A	Xq22.1	0.00453709	UBP1	3p22.3	0.000704508
CISD3	17q12	0.00453617	CADM2	3p12.1	0.000704151
HILPDA	7q32.1	0.0045294	CEL	9q34.13	0.000703741
NSMF	9q34.3	0.00452853	RBKS	2p23.2	0.00070363
STX1A	7q11.23	0.00452776	LINC02185		0.000703297
SCP2	1p32.3	0.00452639	ANXA3	4q21.21	0.000703123
EIF5	14q32.32	0.0045263	FOLR2	11q13.4	0.00070301
FBXO41	2p13.2	0.00452243	VASH2	1q32.3	0.000702911
PRRX1	1q24.2	0.00452092	PPP1R1A	12q13.2	0.000702546
SRPX	Xp11.4	0.00451952	ENC1	5q13.3	0.000701869
DSG3	18q12.1	0.00451697	TACR2	10q22.1	0.000700947
ERO1A	14q22.1	0.0045153	WDR37	10p15.3	0.000700212
SLC39A6	18q12.2	0.00451519	TIMM21	18q22.3	0.000699535
ENTPD5	14q24.3	0.00451438	GAS2	11p14.3	0.000699527
CLYBL	13q32.3	0.00451426	GDF15	19p13.11	0.000699472
CXCL16	17p13.2	0.00451333	TAF1A	1q41	0.00069943
AC092368.3		0.00451318	CELF3	1q21.3	0.000698827
C17orf67	17q22	0.00451307	MDH1	2p15	0.000697528
PMEPA1	20q13.31	0.00451034	OSM	22q12.2	0.000697251
GFRA3	5q31.2	0.0045103	PKHD1L1	8q23.1-q23.2	0.000697052
FUT1	19q13.33	0.00450993	ANGPTL1	1q25.2	0.000696878
CADM3	1q23.2	0.00450816	GRHL3	1p36.11	0.000696836
GDF15	19p13.11	0.00450659	PHOX2A	11q13.4	0.00069637
WDR75	2q32.2	0.0045055	NAP1L4P1		0.000695924
SYN3	22q12.3	0.00450404	DGKD	2q37.1	0.00069583
MT1H	16q13	0.00450363	SERAC1	6q25.3	0.000695764
BDNF	11p14.1	0.00450191	NXF3	Xq22.1	0.000695722
NDUFS3	11p11.2	0.00449992	RPS27AP2		0.000695472
POGLUT2	13q33.1	0.00449779	AC006504.7		0.000694936
TIGD1	2q37.1	0.00449375	MKLN1.AS		0.000694873
SNX2	5q23.2	0.00449145	HLCS	21q22.13	0.000694689
GRP	18q21.32	0.0044891	SERPINB9P1		0.000693806
TWIST1	7p21.1	0.00448866	VIP	6q25.2	0.000693189
FUT8	14q23.3	0.00448774	FMN2	1q43	0.000692983
GHITM	10q23.1	0.00448545	CABLES1	18q11.2	0.000692701
LZTS3	20p13	0.00448352	ALDH2	12q24.12	0.000692457
TMEM100	17q22	0.00448208	AC022144.1		0.000692293
DLAT	11q23.1	0.00448131	TMEM35A	Xq22.1	0.000692281
KCNIP4	4p15.31-p15.2	0.0044786	PAX9	14q13.3	0.000692183
PIRT	17p12	0.00447551	ZNF713	7p11.2	0.000691803
PPP2R3A	3q22.2-q22.3	0.00447341	CCDC77	12p13.33	0.000691759
GSTA1	6p12.2	0.00447147	GFRA2	8p21.3	0.000691241
GNA15	19p13.3	0.0044704	AK3	9p24.1	0.000691208
AC127496.7		0.00446923	SEMA7A	15q24.1	0.000691097
TTLL4	2q35	0.00446903	CALCOCO2	17q21.32	0.000690512
METTL7A		0.00446832	BST1	4p15.32	0.000690071
SFTPA2	10q22.3	0.00446525	ADGRF1	6p12.3|6	0.000689731
TEX10	9q31.1	0.00446347	SMYD3	1q44	0.000688992
PLCD3	17q21.31	0.00446309	LMCD1	3p25.3	0.000688912
ST3GAL2	16q22.1	0.00446195	TTLL9	20q11.21	0.000688902
KIFC3	16q21	0.00445905	POGLUT2	13q33.1	0.000688868
SH2D6	2p11.2	0.00445766	PSKH1	16q22.1	0.000688669
LIMK1	7q11.23	0.00445475	CD1E	1q23.1	0.000688535
TNFRSF9	1p36.23	0.00445338	HS6ST2	Xq26.2	0.000688332
PACSIN2	22q13.2	0.00445239	BGN	Xq28	0.000688257
ACAD8	11q25	0.00445214	IL1RN	2q14.1	0.000687886
TACR2	10q22.1	0.00444999	CFAP46	10q26.3	0.000687418
CKB	14q32.33	0.00444974	FXYD5	19q13.12	0.000686881
CCL8	17q12	0.00444856	PSMG3.AS1		0.000686711
ATP5MD		0.0044485	CHRDL1	Xq23	0.000686685
UBP1	3p22.3	0.00444808	CNTFR	9p13.3	0.0006865
ZNF185	Xq28	0.00444697	ATP1A2	1q23.2	0.000686361
AMPD2	1p13.3	0.00444625	RNF183	9q32	0.000686333
TSPAN5	4q23	0.00444426	AL391121.1		0.000686282
SFRP5	10q24.2	0.00444378	SSC4D	7q11.23	0.000685708
PDE8A	15q25.3	0.00444281	TNFRSF10B	8p21.3	0.000685668
GPM6A	4q34.2	0.0044427	NTAQ1	8q24.13	0.000685308
SLC35E4	22q12.2	0.00444109	CDH11	16q21	0.00068527
LINC01979		0.0044396	ST3GAL2	16q22.1	0.000684822
TRAK2	2q33.1	0.00443915	SLC5A7	2q12.3	0.000684224
CHIT1	1q32.1	0.00443713	DYRK3	1q32.1	0.000684074
CCDC113		0.00443534	ATP6V1E2	2p21|2p16-p12	0.000683924
MT1F		0.00443436	SNAP29	22q11.21	0.000683896
CEL	9q34.13	0.00443308	PRELID1P1		0.000683813
IL1A	2q14.1	0.00443189	CHIT1	1q32.1	0.000683732
KIF5A	12q13.3	0.00442941	GABRE	Xq28	0.000683361
AZGP1	7q22.1	0.00442842	SLC6A9	1p34.1	0.000682571
IGFBP6	12q13.13	0.00442571	ZNF121	19p13.2	0.000682527
CNGA3	2q11.2	0.00442349	HTRA4	8p11.22	0.000681867
MRGBP	20q13.33	0.00442335	ACAA2	18q21.1	0.00068084
ATG4D	19p13.2	0.00442249	ATPAF2	17p11.2	0.000680023
SOX10	22q13.1	0.00442221	AL391056.1		0.000679677
DLGAP1.AS1		0.00441828	RARRES2	7q36.1	0.000679654
ATP1A2	1q23.2	0.00441474	CTNNB1	3p22.1	0.000679373
PPARGC1A	4p15.2	0.00441137	BFAR	16p13.12	0.000678945
SPPL2A	15q21.2	0.00441117	STMN2	8q21.13	0.000678853
UNC5A	5q35.2	0.00440756	ATG16L1	2q37.1	0.000678832
RGP1	9p13.3	0.00440705	MMP1	11q22.2	0.000677378
FHAD1	1p36.21	0.00440679	PCDHB9	5q31.3	0.000677307
SUCLG2	3p14.1	0.00440366	FAH	15q25.1	0.00067715
RAB43P1		0.00440357	ABHD6	3p14.3	0.000676573
PODXL	7q32.3	0.00440129	ABHD2	15q26.1	0.000676425
TRPM6	9q21.13	0.00440057	ZNF132	19q13.43	0.000676425
SLC16A4	1p13.3	0.00439981	AL132642.1		0.000676047
ZNF239	10q11.21	0.00439931	PRAC1	17q21.32	0.000675974
TEF	22q13.2	0.00439911	PRDX6	1q25.1	0.000675959
ASPHD1	16p11.2	0.00439891	ZNF12	7p22.1	0.000675816
ANGPTL7	1p36.22	0.00439531	PLK2	5q11.2	0.000675791
UGGT2	13q32.1	0.00439396	SDHC	1q23.3	0.000675517
SLC25A3	12q23.1	0.00439325	TMEM131	2q11.2	0.000674818
HTRA4	8p11.22	0.00438908	DMRTA1	9p21.3	0.000674676
ECSIT	19p13.2	0.00438763	KIF1A	2q37.3	0.000674631
LINC01132		0.00438724	GPX3	5q33.1	0.000674623
CETP	16q13	0.00438643	CCL8	17q12	0.00067455
KBTBD2	7p14.3	0.00438289	COX7C	5q14.3	0.000674256
FMO3	1q24.3	0.00438275	UBR7	14q32.12	0.00067415
SLC7A14	3q26.2	0.00438099	IRS1	2q36.3	0.000673488
LDHD	16q23.1	0.00438043	TFPI2	7q21.3	0.00067249
AHCYL2	7q32.1	0.00438028	KIFC3	16q21	0.000672482
UBAC1	9q34.3	0.00438012	ZNF398	7q36.1	0.000672031
IL20RA	6q23.3	0.00437935	ECSIT	19p13.2	0.000672027
ACAA1	3p22.2	0.00437637	RIMBP2	12q24.33	0.000671853
GPM6B	Xp22.2	0.00437498	ADORA3	1p13.2	0.000671824
ADAMTS2	5q35.3	0.00437298	PHLPP2	16q22.2	0.000671537
BCAR3	1p22.1	0.0043717	MT1E	16q13	0.000671336
STRADB	2q33.1	0.00436763	GPM6A	4q34.2	0.000671234
CDRT1		0.00436673	ZNF295.AS1		0.000671157
PGF	14q24.3	0.00436616	MALL	2q13	0.000671151
EPOP	17q12	0.004366	FUT11	10q22.2	0.000670487
NDUFA2	5q31.3	0.00436441	KPNA7	7q22.1	0.000670459
RTL10	22q11.21	0.00436441	ACADS	12q24.31	0.000670412
RGS13	1q31.2	0.00436169	EDNRA	4q31.22-q31.23	0.000670397
KLC3	19q13.32	0.00435896	RDH16	12q13.3	0.000670229
AC107294.2		0.00435881	LINC01232		0.000669995
ASB5	4q34.2	0.00435859	SMPX	Xp22.12	0.000669926
FH	1q43	0.00435345	TMEM255A	Xq24	0.000669889
MRPS11	15q25.3	0.00435284	TRMT11	6q22.32	0.000669717
TGIF2	20q11.23	0.00434855	TMEM236	10p12.33	0.00066935
GPX3	5q33.1	0.00434818	SLC22A15	1p13.1	0.000668992
MIR503HG		0.00434469	CCL21	9p13.3	0.000668901
NFXL1	4p12	0.00434386	LINC00662		0.000668735
GP2	16p12.3	0.00434313	UTP25	1q32.2	0.000668684
SLC4A10	2q24.2	0.0043426	TFAP2A.AS1		0.000668598
OSBPL3	7p15.3	0.00434078	PHOX2B	4p13	0.000668103
C2orf88	2q32.2	0.00433972	ADO	10q21.3	0.000667895
C2CD4A	15q22.2	0.00433874	ZNF697	1p12	0.000667457
PLIN4	19p13.3	0.00433457	PER3	1p36.23	0.000667432
AC124067.2		0.0043329	SEMA5B	3q21.1	0.000667388
MT2A		0.00433195	PLPPR4	1p21.3-p21.2	0.000667237
SFRP1	8p11.21	0.00433034	ATP5MC1	17q21.32	0.000667153
AC105942.1		0.00432753	C7	5p13.1	0.000667083
KRCC1	2p11.2	0.0043272	STMN4	8p21.2	0.000666557
ALG1L9P		0.004327	FAM21EP		0.000666546
UTP25	1q32.2	0.00432683	AL109615.3		0.000666511
KIF1A	2q37.3	0.00432598	MAB21L1	13q13.3	0.000666495
DPP6	7q36.2	0.00432479	FAM220A	7p22.1	0.000666388
COL1A1	17q21.33	0.00432362	ARL4D	17q21.31	0.000666367
PLXNA3	Xq28	0.00432051	AP2A2	11p15.5	0.000665641
PRELID1P1		0.00431951	SSUH2	3p25.3	0.000665425
HPSE2	10q24.2	0.00431948	CD209	19p13.2	0.000664549
MPP7	10p12.1	0.00431748	INPP5J	22q12.2	0.000664473
PABPC1L	20q13.12	0.00431731	HBA2	16p13.3	0.000664245
CTLA4	2q33.2	0.00431484	CCDC187		0.000664024
TFPI2	7q21.3	0.00431474	VAC14.AS1		0.000663817
MSX1	4p16.2	0.00431346	UNC5C	4q22.3	0.00066381
SLC38A7	16q21	0.00431212	SLC7A10	19q13.11	0.00066193
BGN	Xq28	0.00431206	MRGBP	20q13.33	0.000661564
CBX2	17q25.3	0.00431194	KBTBD2	7p14.3	0.00066156
AC005089.1		0.00431123	DHRS11	17q12	0.000661475
PLAAT2	11q12.3	0.00430821	CHCHD3	7q32.3-q33	0.000661473
CA4	17q23.1	0.00430724	CLU	8p21.1	0.00066145
ZFAS1		0.00430685	ACAD8	11q25	0.000661429
ALDH2	12q24.12	0.00430606	IVD	15q15.1	0.000661194
COX10	17p12	0.00430418	CXCL12	10q11.21	0.000661048
CADM2	3p12.1	0.00430307	CCNO	5q11.2	0.000661045
SLC25A11	17p13.2	0.00430208	LHFPL4	3p25.3	0.000661038
PPP1R13L	19q13.32	0.00430065	TCFL5	20q13.33	0.000660887
ANGPTL1	1q25.2	0.00429809	CDR2	16p12.2	0.000660419
NDUFC1	4q31.1	0.00429369	GPR19	12p13.1	0.00066038
MPND	19p13.3	0.00429157	RPGRIP1L	16q12.2	0.000660261
AC010538.1		0.00428817	ATPAF1	1p33	0.000660149
CMTM5	14q11.2	0.00428809	PCNX2	1q42.2	0.000658942
NXF3	Xq22.1	0.00428645	KRTAP5.AS1		0.000658812
FIRRE		0.00428598	MIER1	1p31.3	0.000658601
STMN2	8q21.13	0.00428423	SOX10	22q13.1	0.00065828
AC026704.1		0.00428368	KCNJ12	17p11.2	0.000657781
ANGPT2	8p23.1	0.00428306	SYT5	19q13.42|11p	0.000657731
ABCC8	11p15.1	0.00428172	DLAT	11q23.1	0.000657591
SIGLEC15	18q12.3	0.0042814	NRAP	10q25.3	0.000656887
ETHE1	19q13.31	0.00428046	FIRRE		0.000656863
CAMSAP1	9q34.3	0.00428041	SLC9A7	Xp11.3|Xp11.3	0.000656794
SERPINE2	2q36.1	0.00427829	SLC34A3	9q34.3	0.000655854
LINCR.0001		0.00427811	ZNF385B	2q31.2-q31.3	0.00065583
IVD	15q15.1	0.00427771	AP000704.1		0.000655794
CBFB	16q22.1	0.00427737	CA3.AS1		0.000655318
BMP5	6p12.1	0.00427601	HOXB6	17q21.32	0.000655205
AC092614.1		0.00427516	CCDC85C	14q32.2	0.000655083
FMO1	1q24.3	0.00427452	ASTN1	1q25.2	0.000654962
NOC2LP1		0.00427429	FAR1	11p15.3	0.000654802
MCEMP1	19p13.2	0.00427404	HADHB	2p23.3	0.000654333
GABRE	Xq28	0.00427387	ULK4	3p22.1	0.000654281
FMN2	1q43	0.00427187	IDNK	9q21.32	0.000654194
PEX26	22q11.21	0.00426928	ARNTL2		0.000653997
TM4SF4	3q25.1	0.00426869	PTGS1	9q33.2	0.000653965
CD209	19p13.2	0.00426864	NKX2.3		0.000653695
FGFRL1	4p16.3	0.00426492	ADH1C	4q23	0.000653539
CCBE1	18q21.32	0.00426411	MINAR1	15q25.1	0.00065344
MOCS1	6p21.2	0.0042641	C17orf67	17q22	0.000653357
PCSK1N	Xp11.23	0.00426319	PTGES2.AS1		0.000653062
KLF4	9q31.2	0.00426266	CD82	11p11.2	0.00065286
CDC14A	1p21.2	0.00425471	CLDN11	3q26.2	0.00065272
LINC01605		0.00425443	GREM2	1q43	0.00065265
GREM2	1q43	0.00425221	RPS20P33		0.000652323
SULT1A2	16p11.2	0.00424766	DPH6	15q14	0.000652071
TCF7	5q31.1	0.00424586	AC135721.1		0.000651767
NABP1	2q32.3	0.00424558	RNF8	6p21.2	0.000651564
SCN9A	2q24.3	0.00424476	CHCHD10	22q11.23	0.000651266
KPNA7	7q22.1	0.00424344	SSTR2	17q25.1	0.000651023
CCL23	17q12	0.00424168	LAG3	12p13.31	0.000650933
PTGES2.AS1		0.00424088	DMTN	8p21.3	0.000650778
ITGBL1	13q33.1	0.00424082	UCN	2p23.3	0.000650692
TOMM40L	1q23.3	0.0042394	CD99	X;Y	0.00065006
LRRC15	3q29	0.00423756	CARD14	17q25.3	0.000649933
SPNS3	17p13.2	0.0042371	PRADC1P1		0.000649761
APCDD1L	20q13.32	0.00423614	ARID3A	19p13.3	0.000649471
ABI3BP	3q12.2	0.00423235	MRPS9	2q12.1	0.00064941
NAP1L4P1		0.00423193	AEN	15q26.1	0.000649336
SLC11A1	2q35	0.00423186	CALM1	14q32.11	0.000649212
SNAP29	22q11.21	0.00423104	ZNF184	6p22.1	0.000648804
TREM2	6p21.1	0.00423076	RNF14	5q31.3	0.000648517
AGRN	1p36.33	0.00422972	C1orf109		0.000648033
STX12	1p35.3	0.00422756	KLC3	19q13.32	0.000647611
ACOT13	6p22.3	0.004227	WDR75	2q32.2	0.000647576
OTULIN	5p15.2	0.00422646	CAMSAP1	9q34.3	0.000647415
PRDM16.DT		0.00422545	EIF1AY	Yq11.223	0.000647072
CIPC	14q24.3	0.00422406	ZFY	Yp11.2	0.000646663
LINC00299		0.00422299	NRGN	11q24.2	0.000646446
SHISA3	4p13	0.00422186	AP001528.2		0.0006464
AP000704.1		0.00422069	ITGAV	2q32.1	0.000646301
SH3D21	1p34.3	0.00422058	ACTR5	20q11.23	0.000645937
HOXB8	17q21.32	0.00421838	CYP2D7	22q13.2	0.000645791
SUGCT	7p14.1	0.00421555	TEX10	9q31.1	0.000645609
OMD	9q22.31	0.00421457	PIGC	1q24.3	0.000645573
RPS6KL1	14q24.3	0.00421306	METTL7A		0.000645552
LRRC46	17q21.32	0.00421301	FUT1	19q13.33	0.000645433
TMEM253	14q11.2	0.00421229	MATN2	8q22.1-q22.2	0.000645393
RPL13AP20		0.0042115	LINC01473		0.000645248
IQCA1	2q37.2-q37.3	0.00420929	EXOC4	7q33	0.000645073
AFG3L2	18p11.21	0.00420889	TMIGD1	17q11.2	0.000645049
OSBP2	22q12.2	0.00420777	AC116914.2		0.00064497
CA14	1q21.2	0.0042074	TNNI3	19q13.42	0.000644942
ABCA13	7p12.3	0.00420427	AL121832.1		0.000644854
PLA2G2C	1p36.12	0.00420394	PTPRVP	1q32.1	0.000644825
TPSB2	16p13.3	0.00420256	KANK4	1p31.3	0.00064455
NCOA4	10q11.22	0.00420154	MLXIPL	7q11.23	0.000644515
VIP	6q25.2	0.00420134	RHOQP1		0.0006438
TBC1D8	2q11.2	0.00420121	SPOCD1	1p35.2	0.000643768
BTN2A3P	6p22.2	0.00419545	PLAC8L1	5q32	0.000643426
EEPD1	7p14.2	0.00419513	IGHV3.43		0.000643401
RPS20P33		0.00419431	SFRP5	10q24.2	0.000643375
AC093908.1		0.00419177	TNFSF11	13q14.11	0.000643268
AL359232.1		0.00418914	AC026356.1		0.000642837
FNDC11	20q13.33	0.00418821	CMTM5	14q11.2	0.000642682
PLOD1	1p36.22	0.00418811	AC012313.2		0.000642613
SYNDIG1	20p11.21	0.00418801	SLC26A2	5q32	0.000642608
SVOP	12q24.11	0.0041868	MT1G	16q13	0.000642593
CD44	11p13	0.0041867	MRPS30.DT		0.000642572
ATP5MC1	17q21.32	0.00418583	AL034379.1		0.000642422
AC144652.1		0.0041844	BACE2	21q22.2-q22.3	0.000642395
IMMT	2p11.2|2	0.00418099	RAB36	22q11.23	0.000642384
WNT5A	3p14.3	0.00417852	ATP5F1B	12q13.3	0.000642367
MEX3A	1q22	0.00417659	DLEU1		0.000642294
MET	7q31.2	0.00417604	TGIF1	18p11.31	0.000641877
ECRG4	2q12.2	0.00417564	LDLRAD3	11p13	0.000641858
FAM168B	2q21.1	0.00417542	WT1	11p13	0.000641354
PLS3	Xq23	0.00417291	PTGDR	14q22.1	0.000641207
THEM4	1q21.3	0.00417187	DNAH2	17p13.1	0.000641202
VPS26C	21q22.13	0.00416996	CHST1	11p11.2	0.000641164
EEF1AKMT3	12q14.1	0.00416813	PABPC1L	20q13.12	0.000641147
PTGDR	14q22.1	0.00416534	RCBTB1	13q14.2	0.000640866
SNTB1	8q24.12	0.00416522	CCBE1	18q21.32	0.000640734
BRPF3	6p21.31	0.00416434	KREMEN1	22q12.1	0.000640334
BX470102.1		0.00416368	MRPS22	3q23	0.000640235
LDLRAD3	11p13	0.00416058	NLGN4Y	Yq11.221	0.00063978
HS6ST2	Xq26.2	0.00416051	AC004540.1		0.000639086
HPN	19q13.11	0.00415773	LINC00672		0.000638958
LRRN2	1q32.1	0.00415722	NOTCH3	19p13.12	0.000638722
PYGM	11q13.1	0.00415615	KLK14	19q13.41	0.000638373
NEBL	10p12.31	0.00415514	HIGD1A	3p22.1	0.000638294
GALNT6	12q13.13	0.00415347	PTN	7q33	0.000638197
CCDC77	12p13.33	0.00415073	TMEM59L	19p13.11	0.000638093
SULT1A1	16p11.2	0.00415048	DDX11.AS1		0.000637822
HYAL3	3p21.31	0.00414918	ULBP3	6q25.1	0.000637813
FAM151A	-	0.00414748	INA	10q24.33	0.000637703
LINC02166		0.00414738	CCDC192		0.000637696
GALNT12	9q22.33	0.00414715	MASTL	10p12.1	0.00063737
PALB2	16p12.2	0.00414631	FADS2	11q12.2	0.00063696
UBR7	14q32.12	0.00414126	SP5	2q31.1	0.00063688
EEF1A2	20q13.33	0.0041379	SULT2B1	19q13.33	0.000636707
THUMPD2	2p22.1|2p22-p21	0.00413738	SNHG11		0.000636675
DLST	14q24.3	0.00413721	DGUOK.AS1		0.000636553
NDRG2	14q11.2	0.00413688	FAM168B	2q21.1	0.000636496
GUCA2A	1p34.2	0.00413623	RAD54B	8q22.1	0.000636097
CHPT1	12q23.2	0.0041361	PGM1	1p31.3	0.000635969
VASH2	1q32.3	0.004135	PGM2L1	11q13.4	0.000635706
TENM4	11q14.1	0.00413366	PRADC1	2p13.2	0.00063505
CCDC69	5q33.1	0.00413215	SLC39A6	18q12.2	0.000634955
RUNDC3B	7q21.12	0.00413049	SLC9A3	5p15.33	0.000634939
OVGP1	1p13.2	0.00412981	LINC01132		0.000634736
LINC00092		0.00412926	LINC00857		0.000634727
ADH1C	4q23	0.00412901	AC144831.1		0.000634638
KIF5C	2q23.1-q23.2	0.00412774	AOX1	2q33.1	0.000634497
BBC3	19q13.32	0.00412565	PPARGC1A	4p15.2	0.000634235
MTM1	Xq28	0.004125	KCNJ14	19q13.33	0.000634207
RASAL2	1q25.2	0.00412267	KDM5D	Yq11.223	0.000633977
WFDC21P		0.00412254	ADGRE2	19p13.12	0.000633807
RCBTB1	13q14.2	0.00411942	MAL	2q11.1	0.000633519
KCTD9	8p21.2	0.00411856	CEBPB	20q13.13	0.000633495
CTNND2	5p15.2	0.00411827	GDPD3	16p11.2	0.000633277
PSMG3.AS1		0.00411765	SCN7A	2q24.3	0.000632996
PMP2	8q21.13	0.00411741	TTI1	20q11.23	0.000632811
BTBD16	10q26.13	0.00411689	TGDS	13q32.1	0.000632679
PEBP1	12q24.23	0.00411685	RTL10	22q11.21	0.000632673
GBA3	4p15.2	0.00411652	CCDC69	5q33.1	0.000632664
PRPH	12q13.12	0.00411536	CLCN2	3q27.1	0.00063265
RNF149	2q11.2	0.00411329	NANS	9q22.33	0.00063257
APPL2	12q23.3	0.00411267	APOBEC3C	22q13.1	0.000631934
ARRB1	11q13.4	0.00411079	FAM53B	10q26.13	0.000631739
NQO2	6p25.2	0.00411072	SPNS3	17p13.2	0.000631046
TPRG1	3q28	0.00411062	LINC00299		0.000630871
SLCO5A1	8q13.3	0.00410567	AGTR1	3q24	0.00063083
ADAM8	10q26.3	0.00410531	SUGCT	7p14.1	0.000630556
SLC7A5	16q24.2	0.00410482	ZDHHC7	16q24.1	0.000630396
NUS1P1		0.00410324	CPNE8	12q12	0.000630189
NDRG4	16q21	0.00410069	SLIT3	5q34-q35.1	0.000630019
ACKR2	3p22.1	0.0040995	PRTFDC1	10p12.1	0.000629864
CCDC192		0.00409942	STX6	1q25.3	0.000629642
CABLES1	18q11.2	0.00409881	SERPINB5	18q21.33	0.000629419
SCO1	17p13.1	0.00409853	USP9Y	Yq11.221	0.000629263
PCDHB9	5q31.3	0.00409804	HAND2.AS1		0.000629182
ARSJ	4q26	0.0040977	UBAC1	9q34.3	0.000628712
PLP1	Xq22.2	0.00409747	CMC1	3p24.1	0.000628664
PARP8	5q11.1	0.00409716	PGF	14q24.3	0.00062859
CCDC85C	14q32.2	0.00409711	AL358472.3		0.00062854
FAM135B	8q24.23	0.00409589	PMP2	8q21.13	0.000628283
SERPINB9P1		0.00409589	AC040970.1		0.000628114
RNF24	20p13	0.00409574	Z82243.1		0.000628111
TUBB4A	19p13.3	0.00409512	LHFPL5	6p21.31	0.000627577
UGT1A10	2q37.1	0.00409508	MFN2	1p36.22	0.00062751
STIM2	4p15.2	0.00409398	CD163L1	12p13.31	0.000627218
NKX2.3		0.00409145	AVIL	12q14.1	0.000627153
DCLK3	3p22.2	0.00409042	GPAM	10q25.2	0.000627142
ACTR5	20q11.23	0.00408994	RBM20	10q25.2	0.000627106
ZNF398	7q36.1	0.00408953	IGHV1.3		0.000626727
UNC93A	6q27	0.00408823	WIPI2	7p22.1	0.000626581
CDK5R2	2q35	0.00408767	PCP4	21q22.2	0.000626342
CAMKK2	12q24.31	0.00408669	CYP11A1	15q24.1	0.000625612
ARFGAP3	22q13.2	0.00408495	CIBAR1	8q22.1	0.000625544
UNC5CL	6p21.1	0.00408487	ATG4D	19p13.2	0.000625531
COX6C	8q22.2	0.00408437	STRADB	2q33.1	0.000625498
TMEM131	2q11.2	0.00408332	ETHE1	19q13.31	0.000625193
SLC4A4	4q13.3	0.00407953	SERPINH1	11q13.5	0.00062513
AL355312.3		0.00407845	IL1R2	2q11.2	0.000624957
ADAMTSL5	19p13.3	0.00407838	MEX3A	1q22	0.000624928
SP5	2q31.1	0.00407763	NEURL1B	5q35.1	0.000623898
MAL	2q11.1	0.00407761	IL1RAP	3q28	0.000623791
PRR7	5q35.3	0.00407616	AC092614.1		0.000623536
ZBTB7B	1q21.3	0.00407612	SYNDIG1	20p11.21	0.000623465
ALPI	2q37.1	0.00407352	MRPL34	19p13.11	0.000623249
NDUFA1	Xq24	0.00407277	THUMPD2	2p22.1|2p22-p21	0.000622957
CYB561A3	11q12.2	0.00407226	SCN9A	2q24.3	0.000622942
KDELR3	22q13.1	0.00407225	DAB2IP	9q33.2	0.00062291
ENHO	9p13.3	0.00406859	AC025171.1		0.000622068
PNPLA3	22q13.31	0.00406692	ATP5PF	21q21.3	0.000621945
C2CD4B	15q22.2	0.00406567	CTXND1		0.000621708
INA	10q24.33	0.0040655	AGRN	1p36.33	0.000621682
PLAUR	19q13.31	0.00406327	SHMT1	17p11.2	0.000621617
MRPL34	19p13.11	0.00406129	THEM5	1q21.3	0.000621332
MRPS22	3q23	0.00406038	NACA3P		0.000621083
PRKCG	19q13.42	0.00405989	ABCA8	17q24.2	0.000621059
ST6GALNAC3	1p31.1	0.00405925	GALNT12	9q22.33	0.000620953
ASCL5	1q32.1	0.00405842	HAPLN3	15q26.1	0.000620883
TMEM165	4q12	0.00405841	RHOXF1.AS1		0.000620864
CTNNB1	3p22.1	0.00405815	CA14	1q21.2	0.000620855
UGT2A3	4q13.2	0.00405698	CDK18	1q32.1	0.000620789
MORN5	9q33.2	0.00405636	CTPS2	Xp22.2	0.000620576
DHRS2	14q11.2	0.00405615	LUZP2	11p14.3	0.000620475
S100A5	1q21.3	0.00405513	AC124067.2		0.000620328
IL6R	1q21.3	0.00405505	CORO2B	15q23	0.000619827
ULK4	3p22.1	0.00405504	REEP2	5q31.2	0.000619825
SSC4D	7q11.23	0.0040546	PRRT4	7q32.1	0.000619618
DSG1	18q12.1	0.00405443	NRXN1	2p16.3	0.000619476
LPGAT1	1q32.3	0.00405355	NDRG2	14q11.2	0.000619469
SLC5A7	2q12.3	0.00405121	AHR	7p21.1	0.000619436
PLCXD3	5p13.1	0.00404974	CA2	8q21.2	0.000619309
SUOX	12q13.2	0.0040489	ELAVL4	1p33-p32.3	0.000619139
PCDH10	4q28.3	0.00404741	MICAL2	11p15.3	0.000619105
MAMDC2	9q21.12	0.00404658	HSPA2	14q23.3	0.000618983
ELAVL4	1p33-p32.3	0.00404555	DLX6	7q21.3	0.000618578
CALU	7q32.1	0.00404249	HDAC4	2q37.3	0.000618566
CA2	8q21.2	0.00404207	CHKB.DT		0.000618564
SHMT1	17p11.2	0.00403833	RASSF3	12q14.2	0.000618208
ASB8	12q13.11	0.0040371	CTAGE9	6q23.2	0.00061815
AGT	1q42.2	0.0040367	ENTPD5	14q24.3	0.00061796
TMEM59L	19p13.11	0.00403663	SLC4A10	2q24.2	0.000617871
HPGD	4q34.1	0.0040328	AC107294.2		0.000617736
PKHD1L1	8q23.1-q23.2	0.00403172	PPP2R3A	3q22.2-q22.3	0.000617503
LOXL2	8p21.3	0.00403126	SEC1P	19q13.33	0.000617492
AC021683.1		0.00402845	LMCD1.AS1		0.000617262
PHF14	7p21.3	0.0040272	FOXF2	6p25.3	0.000617027
HAND2.AS1		0.00402655	DPP6	7q36.2	0.000616927
GREB1	2p25.1	0.00402555	AC144652.1		0.000616812
NRXN1	2p16.3	0.00402428	PTPDC1	9q22.32	0.000616755
NDUFA5	7q31.32	0.00402321	MT1H	16q13	0.000616688
ZNF184	6p22.1	0.00402163	ZNF815P		0.000616585
AGTR1	3q24	0.00401987	GABRP	5q35.1	0.000616349
TLCD3A	17p13.3	0.00401981	GSTM1	1p13.3	0.000615986
ADORA3	1p13.2	0.00401898	LINC01979		0.000615813
OR51E1	11p15.4	0.0040181	AC116351.2		0.000615773
PDE10A	6q27	0.00401691	FAM107A	3p14.3-p14.2	0.000615745
LDB3	10q23.2	0.00401656	ZNF575	19q13.31	0.000615382
TYRO3	15q15.1	0.00401644	PARP8	5q11.1	0.000615271
TGIF1	18p11.31	0.00401614	CTNND2	5p15.2	0.000615095
IRS2	13q34	0.00401605	ZNF749	19q13.43	0.000614765
F10	13q34	0.00401603	BX470102.1		0.000614707
CD163L1	12p13.31	0.00401572	BTN2A3P	6p22.2	0.000614008
FOLR2	11q13.4	0.00401525	PAMR1	11p13	0.000613998
QSOX2	9q34.3	0.00401466	THRA	17q21.1	0.000613723
POU5F1B	8q24.21	0.00401449	SERPINA5	14q32.13	0.000613592
DPT	1q24.2	0.00401341	AL133338.1		0.000613184
CGRRF1	14q22.2	0.0040126	TGIF2	20q11.23	0.000612932
CFAP20DC	3p14.2	0.00401193	TINCR	19p13.3	0.000612426
AC108058.1		0.0040099	AC012313.5		0.000611974
CA9	9p13.3	0.00400809	NEFM	8p21.2	0.000611839
CALM2	2p21	0.00400794	PCSK1N	Xp11.23	0.000611784
PROM2	2q11.1	0.00400683	MASP1	3q27.3	0.000611598
INHBB	2q14.2	0.00400679	DPP10	2q14.1	0.000611505
MT1E	16q13	0.00400661	ENPP6	4q35.1	0.000611419
TMEM223	11q12.3	0.00400196	SMG7.AS1		0.000611001
PEX19	1q23.2	0.00400129	HENMT1	1p13.3	0.000610534
LINC00662		0.00399798	E2F6	2p25.1	0.000610292
AKR1C2	10p15.1	0.00399777	EEF1A2	20q13.33	0.000610188
ODAM	4q13.3	0.00399771	FAM210B	20q13.2	0.000610142
PSKH1	16q22.1	0.00399557	WNT5A	3p14.3	0.000609977
FUT11	10q22.2	0.00399557	ADH1B	4q23	0.000609838
ZP3	7q11.23	0.00399543	SMIM10L2B		0.00060966
RAB36	22q11.23	0.00399305	CDK5R2	2q35	0.000609592
IQCH	15q23	0.00399245	UBE2E1	3p24.2	0.000609492
INPP5J	22q12.2	0.00399214	GRAMD4	22q13.31	0.000609298
KRT15	17q21.2	0.00399172	TRIB3	20p13	0.000609003
CHCHD3	7q32.3-q33	0.00399052	TUBB4A	19p13.3	0.000608519
PKIB	6q22.31	0.00398849	CPNE4	3q22.1	0.000608437
MORC4	Xq22.3	0.00398766	CPT2	1p32.3	0.000608209
ETFA	15q24.2-q24.3	0.00398708	TESC	12q24.22	0.000608061
PRRT1	6p21.32	0.00398698	YIPF4	2p22.3	0.000607651
DUOXA2	15q21.1	0.00398578	AC009041.3		0.000607641
CTPS2	Xp22.2	0.00398498	PLS3	Xq23	0.000607637
REEP2	5q31.2	0.00398481	C1QTNF3	5p13.2	0.000606988
MT1G	16q13	0.00398468	TP73	1p36.32	0.000606977
XIRP1	3p22.2	0.00398188	PALB2	16p12.2	0.000606955
SEMA5B	3q21.1	0.00398157	TGS1	8q12.1	0.000606374
RRP12	10q24.1	0.00398064	TM4SF1	3q25.1	0.000606235
ITGAV	2q32.1	0.00397859	DPT	1q24.2	0.000606195
SIGLEC11	19q13.33	0.0039774	CORT	1p36.22	0.000605735
BMP3	4q21.21	0.00397647	GGTA1	9q33.2	0.000605602
NKPD1	19q13.32	0.00397637	SLC35G1	10q23.33	0.000605492
C1orf109		0.00397614	TMEM132C	12q24.32-q24.33	0.000605391
ATP5PB	1p13.2	0.00397578	NDUFA2	5q31.3	0.000605371
UBE2E1	3p24.2	0.0039744	EPOP	17q12	0.000605144
PPID	4q32.1	0.00397368	XIRP1	3p22.2	0.000605095
OTC	Xp11.4	0.00397357	ERAP2	5q15	0.000604904
ABCA8	17q24.2	0.00397355	Z98885.3		0.000604751
IGLV4.60		0.00397092	AC027020.2		0.00060459
MPP5		0.00396936	AC011330.2		0.00060438
ECI2	6p25.2	0.00396738	TMEM39A	3q13.33	0.000604042
TMEM158	3p21.31	0.00396704	DHRS13	17q11.2	0.000603983
UQCRB	8q22.1	0.00396549	ARSJ	4q26	0.000603744
TG	8q24.22	0.0039644	TRIM40	6p22.1	0.000603639
PLPPR4	1p21.3-p21.2	0.00396426	FCN1	9q34.3	0.000603425
RAB22A	20q13.32	0.00396349	WDR5B	3q21.1	0.000603218
DGUOK.AS1		0.00396314	LDHD	16q23.1	0.000602729
TMEM255A	Xq24	0.00396272	IGHV5.10.1		0.000602668
ELFN1	7p22.3	0.0039623	EVPL	17q25.1	0.000602477
LRRC36	16q22.1	0.00396129	RNF5	6p21.32	0.000602212
HSPA2	14q23.3	0.00395544	RAB22A	20q13.32	0.000602108
CITED2	6q24.1	0.0039536	AL390198.1		0.000601779
S1PR5	19p13.2	0.00395301	PPP1R13L	19q13.32	0.000601677
TIGD4	4q31.3	0.00395026	AC015922.2		0.000601347
RDH5	12q13.2	0.00395007	AC006077.2		0.000601235
YTHDF2P1		0.00394942	SERPINA6	14q32.13	0.0006012
AQP8	16p12.1	0.00394918	PRRG1	Xp21.1	0.000601078
ZNF132	19q13.43	0.00394883	UQCR10	22q12.2	0.000600777
SCG2	2q36.1	0.00394574	ZNF33B	10q11.21	0.00060052
TNFRSF11B	8q24.12	0.00394463	ME2	18q21.2	0.000600269
ZNF146	19q13.12	0.00394285	ZNF257	19p12	0.000599455
GSTM3	1p13.3	0.00394251	IQUB	7q31.32	0.000599438
COX5A	15q24.2	0.00394129	PRPH	12q13.12	0.000599333
MAB21L1	13q13.3	0.00394118	C1QL1	17q21.31	0.00059919
PRR7.AS1		0.00394034	SHROOM4	Xp11.22	0.000598993
DDX11.AS1		0.00394007	FGFRL1	4p16.3	0.000598993
SLC25A4	4q35.1	0.00393969	EPHA7	6q16.1	0.000598965
ADH5	4q23	0.00393737	AC099792.1		0.000598943
TMPRSS3	21q22.3	0.0039341	TMPRSS6	22q12.3	0.000598811
DUSP2	2q11.2	0.00393256	CCND1	11q13.3	0.000598717
BFAR	16p13.12	0.00393199	YWHAG	7q11.23	0.000598503
PITPNC1	17q24.2	0.00393093	PCAT1		0.000598296
PNRC2	1p36.11	0.00392983	CCDC113		0.00059781
SCN7A	2q24.3	0.00392954	PKD1L2	16q23.2	0.000597739
AC113935.1		0.00392789	PLXNA1	3q21.3	0.000597657
HCAR1	12q24.31	0.00392634	ATP11A	13q34	0.000597635
SLC2A4	17p13.1	0.00392612	LPCAT3	12p13.31	0.000597517
SYNM	15q26.3	0.00392564	SLC66A1L		0.00059748
SLC8A2	19q13.32	0.00392537	BRPF3	6p21.31	0.000597409
CASQ2	1p13.1	0.00392526	RELN	7q22.1	0.000597276
POU3F3	2q12.1	0.00392287	MIR635		0.000597112
RHCG	15q26.1	0.00392271	NCF1C	7q11.23	0.000596955
TMED6	16q22.1	0.00392053	PODXL	7q32.3	0.000596912
TAGLN3	3q13.2	0.00392051	TSPAN7	Xp11.4	0.000596759
WDR5B	3q21.1	0.00391874	TRPM6	9q21.13	0.000596755
C7	5p13.1	0.00391461	KRT7	12q13.13	0.000596674
FAR1	11p15.3	0.00391427	WDR17	4q34.2	0.000596631
ASTN1	1q25.2	0.00391391	TMED4	7p13	0.000596572
KRT8P45		0.00391257	VENTX	10q26.3	0.000596553
EXOC4	7q33	0.00391106	PHF14	7p21.3	0.00059655
TSHZ1	18q22.3	0.00391057	NDUFS4	5q11.2	0.000596248
MRPS36		0.00391004	LIFR	5p13.1	0.000596034
RBFOX3	17q25.3	0.0039067	ZNF239	10q11.21	0.000595965
RASSF3	12q14.2	0.00390624	JUN	1p32.1	0.000595964
CHP2	16p12.2	0.00390622	GTPBP2	6p21.1	0.000595937
MMP10	11q22.2	0.00390527	ATRIP	3p21.31	0.000595637
CBX8	17q25.3	0.00390512	MORC2	22q12.2	0.000595576
EIF4EBP2	10q22.1	0.0039051	KRCC1	2p11.2	0.000595396
BSG	19p13.3	0.0039042	ACOT13	6p22.3	0.00059519
MEAK7	16q24.1	0.00390368	SERPINE1	7q22.1	0.000595118
MPI	15q24.1-q24.2	0.00390295	SLC4A4	4q13.3	0.000595028
TMX2	11q12.1	0.00390245	NKD1	16q12.1	0.000594945
OTUD7A	15q13.3	0.00390026	DISP2	15q15.1	0.000594732
CNTN2	1q32.1	0.00389913	AC120114.1		0.000594731
AL132642.1		0.00389817	ATP5MD		0.000594689
COL8A1	3q12.1	0.00389759	ACSL6	5q31.1	0.000594377
AC040970.1		0.00389666	ISOC2	19q13.42	0.000594332
PGRMC2	4q28.2	0.00389572	POC5	5q13.3	0.000594255
PECR	2q35	0.00389563	HLA.H		0.000594176
HELZ2	20q13.33	0.00389283	CYP1B1.AS1		0.000594003
PRIMA1	14q32.12	0.00389167	CNTN2	1q32.1	0.000593914
SIAE	11q24.2	0.00389134	STX18.AS1		0.000593501
AUH	9q22.31	0.00389119	CIPC	14q24.3	0.000593142
TGS1	8q12.1	0.00389088	TLE2	19p13.3	0.000593023
LINC01091		0.00388954	PLOD1	1p36.22	0.000592974
ZNF131	5p12	0.00388747	ERICD		0.000592954
EIF5A2	3q26.2	0.00388573	CECR7		0.000592827
DNASE1L2	16p13.3	0.00388467	RCN1	11p13	0.000592803
RAB8A	19p13.11	0.00388307	NTN1	17p13.1	0.000592679
PLCE1	10q23.33	0.00388215	POU3F3	2q12.1	0.000592622
MORC2	22q12.2	0.00388197	IL13RA2	Xq23	0.000592575
LHFPL4	3p25.3	0.00388084	ADGRB3	6q12-q13	0.000592467
COLGALT1	19p13.11	0.00387991	AL359183.1		0.000592234
CPA2	7q32.2	0.00387928	LYNX1	8q24.3	0.000592163
MYOM1	18p11.31	0.0038787	BCAR3	1p22.1	0.000592083
AMN	14q32.32	0.00387752	SLC28A3	9q21.32-q21.33	0.000591999
KIF1C	17p13.2	0.00387661	LACTB2	8q13.3	0.000591786
LIF	22q12.2	0.00387637	GPATCH2	1q41	0.000591388
NAALADL1	11q13.1	0.00387509	FAM86GP		0.000591258
MAP2K4P1		0.00387486	AL359232.1		0.000591208
NEFM	8p21.2	0.00387472	FSCN1	7p22.1	0.000591081
CFL2	14q13.1	0.00387254	LBR	1q42.12	0.000590941
ZDHHC7	16q24.1	0.00387252	MPP6		0.000590755
LINC02185		0.00387145	SLC9A3.AS1		0.00059071
DRAXIN	1p36.22	0.00387086	AC099568.2		0.000590686
IL1B	2q14.1	0.00386988	SNCG	10q23.2	0.000590654
FRG1BP	20q11.1-q11.21	0.00386664	MYH11	16p13.11	0.000590648
CMBL	5p15.2	0.00386624	MMRN1	4q22.1	0.000590553
SIGLEC14	19q13.41	0.00386546	SLC25A11	17p13.2	0.000590424
PHF7	3p21.1	0.00386426	ACO2	22q13.2	0.000590421
AC007773.1		0.00386203	ENDOD1	11q21	0.000590267
SPATA5		0.00386152	GYS1	19q13.33	0.000590264
AP000866.2		0.00386082	C5orf34	5p12	0.000589696
CDKN2B.AS1		0.00386052	MTHFD1L	6q25.1	0.000589508
EPHA7	6q16.1	0.00385593	GNPTAB	12q23.2	0.000589199
RXRA	9q34.2	0.00385591	CALM3	19q13.32	0.000589191
TMEM179	14q32.33	0.00385352	SPIN4	Xq11.1	0.000589002
MSLN	16p13.3	0.00385303	SLC10A6	4q21.3	0.000588988
ZMYND19	9q34.3	0.00385021	MORN3	12q24.31	0.000588974
PGM5	9q21.11	0.00384782	TMEM191A		0.000588889
LINC02487		0.00384754	COQ9	16q21	0.000588794
TCEAL2	Xq22.1	0.00384714	RXRA	9q34.2	0.000588767
ZNF684	1p34.2	0.00384633	TDP2	6p22.3	0.000588743
DCTN2	12q13.3	0.00384476	NDUFS3	11p11.2	0.000588728
TTR	18q12.1	0.00384183	FGF14.AS2		0.000588698
CPNE4	3q22.1	0.00383931	AVEN	15q14	0.000588688
LINC00920		0.00383825	MXI1	10q25.2	0.000588466
HMGB1P5		0.00383764	KCNJ15	21q22.13-q22.2	0.000588452
CD99	X;Y	0.00383424	GS1.124K5.4		0.000588282
PCAT1		0.00383392	AKR1B10	7q33	0.000588144
SEMA3G	3p21.1	0.00383254	MCPH1.AS1		0.000588075
ASB7	15q26.3	0.0038311	HPN	19q13.11	0.000587758
OR2I1P		0.00383104	ZKSCAN5	7q22.1	0.000587748
PCDH17	13q21.1	0.00383044	TRAF3IP2	6q21	0.000587221
PRELID3A	18p11.21	0.00382939	ATP6V1H	8q11.23	0.000587142
AC092123.1		0.00382713	RPS4Y1		0.000586947
F2RL2	5q13.3	0.00382637	C6	5p13.1	0.000586648
NEK11	3q22.1	0.0038253	SULF1	8q13.2-q13.3	0.00058661
LYPD3	19q13.31	0.0038251	RPL35P5		0.000586397
NUP43	6q25.1	0.00382466	NEK11	3q22.1	0.000585805
RHOQP1		0.0038239	AC103810.3		0.000585719
EPHX3	19p13.12	0.0038234	PRR7	5q35.3	0.000585215
MMP9	20q13.12	0.0038213	MRPS11	15q25.3	0.00058506
GALK1	17q25.1	0.00382012	AC006111.2		0.000584858
GAS2	11p14.3	0.00381936	WEE1	11p15.4	0.000584857
RLIM	Xq13.2	0.00381923	IMPA2	18p11.21	0.00058472
P4HA1	10q22.1	0.00381682	SIK3	11q23.3	0.000584532
LEAP2	5q31.1	0.00381564	LINC00920		0.000584169
C1orf226	1q23.3	0.00381474	SORBS1	10q24.1	0.000584085
RBPMS2	15q22.31	0.00381472	MPND	19p13.3	0.000583789
GLYATL1	11q12.1	0.00381438	MPC1		0.000583718
RPL41P5		0.00381421	CR1	1q32.2	0.000583697
EYA2	20q13.12	0.00381418	AC144530.1		0.000583615
IRS1	2q36.3	0.00381335	TPSD1	16p13.3	0.000583481
RGMB	5q15	0.00381314	DLST	14q24.3	0.000583362
AC241585.1		0.00381302	SHISA9	16p13.12	0.00058331
ZG16	16p11.2	0.00381277	ASCC1	10q22.1	0.000583265
BEST2	19p13.13	0.00380991	ADAM8	10q26.3	0.000583148
HLA.H		0.00380972	GNA15	19p13.3	0.000582544
IMPA2	18p11.21	0.00380884	SLC16A6	17q24.2	0.000582493
ADAMTS14	10q22.1	0.0038062	AP003419.3		0.000582471
SEMA6D	15q21.1	0.00380572	PCDH19	Xq22.1	0.000582341
ACTR3B	7q36.1-q36.2	0.00380521	IRAG2	12p12.1	0.00058223
NOTCH3	19p13.12	0.00380347	PTPRN	2q35	0.000582169
LINC01094		0.00380315	PPID	4q32.1	0.000581974
PGGHG	11p15.5	0.00380163	CLINT1	5q33.3	0.000581861
GDPD3	16p11.2	0.00380151	PLP1	Xq22.2	0.000581646
KYNU	2q22.2	0.00380069	MET	7q31.2	0.000581353
THRB	3p24.2	0.00379996	ZNF146	19q13.12	0.00058125
AP2A2	11p15.5	0.00379933	GPER1	7p22.3	0.000581245
MYOM3	1p36.11	0.00379875	SCN2B	11q23.3	0.000581244
LINC01569		0.00379833	TENM4	11q14.1	0.000581218
C6orf136	6p21.33	0.00379776	PITPNM3	17p13.2-p13.1	0.000581176
ARHGEF38	4q24	0.00379736	SULT4A1	22q13.31	0.000580762
NDUFB9	8q24.13	0.00379649	ARHGEF37	5q32	0.000580524
NEXMIF	Xq13.3	0.00379385	TCN1	11q12.1	0.000580328
AKR1C1	10p15.1	0.00379357	FRG1BP	20q11.1-q11.21	0.000580208
C1QL1	17q21.31	0.00379332	PGM5	9q21.11	0.000580123
HLF	17q22	0.00379289	PGGHG	11p15.5	0.000580123
PRR13P5		0.00379039	SCN3B	11q24.1	0.000580029
TNFAIP8L3	15q21.2	0.00379025	AC027307.3		0.000579872
PGM5.AS1		0.00378875	CILP	15q22.31	0.00057974
PLPBP	8p11.23	0.00378848	KRT6B	12q13.13	0.000579636
IGFL2	19q13.32	0.00378644	ENTR1	9q34.3	0.000579582
AC144530.1		0.00378637	UGT1A10	2q37.1	0.000579433
PTGS1	9q33.2	0.00378554	CDR2L	17q25.1	0.00057915
PKD1L1	7p12.3	0.00378008	COL5A2	2q32.2	0.000578998
UBE3B	12q24.11	0.00377849	RASGRP4	19q13.2	0.000578947
WIPI2	7p22.1	0.00377769	NIT2	3q12.2	0.000578929
DHDDS	1p36.11	0.00377761	HLF	17q22	0.000578617
CDR2	16p12.2	0.00377713	MT1X		0.000578505
DSCAML1	11q23.3	0.00377705	ENHO	9p13.3	0.00057849
C9orf163	9q34.3	0.00377699	ASCC3	6q16.3	0.000578291
MYH11	16p13.11	0.00377641	CPXM1	20p13	0.000578143
TGDS	13q32.1	0.00377501	MMP12	11q22.2	0.000578117
SULF1	8q13.2-q13.3	0.003773	BTBD3	20p12.2	0.00057811
ASCC3	6q16.3	0.00377283	PEBP1	12q24.23	0.000578103
ACTRT3	3q26.2	0.00377254	LOXL2	8p21.3	0.000578087
TACO1	17q23.3	0.00377234	RND2	17q21.31	0.000578084
MT1X		0.00377077	AC013403.2		0.000578024
CYP4F12	19p13.12	0.00377018	AC114488.1		0.000577997
WNK2	9q22.31	0.00376997	CKB	14q32.33	0.00057786
HAND2	4q34.1	0.00376979	CLYBL	13q32.3	0.0005778
AC004707.1		0.00376973	ISM1	20p12.1	0.000577704
TFF2	21q22.3	0.00376965	NQO2	6p25.2	0.000577638
KLHL34	Xp22.12	0.00376909	KCTD9	8p21.2	0.00057724
SLC16A6	17q24.2	0.00376799	RUNX1	21q22.12	0.000576993
AL109614.1		0.00376763	BAALC.AS1		0.000576965
GLIPR2	9p13.3	0.00376641	OSBP2	22q12.2	0.000576847
LTBP2	14q24.3	0.00376592	EIF5B	2q11.2	0.000576568
SORBS1	10q24.1	0.00376541	AC141586.1		0.000576078
NEFL	8p21.2	0.00376504	IGHV4.4		0.000575903
TENT5B	1p36.11	0.00376321	STUM	1q42.12	0.00057581
LRRC8E	19p13.2	0.00376313	TCF7	5q31.1	0.000575705
CCDC150	2q33.1	0.00376186	TRIM65	17q25.1	0.000575626
MROH6	8q24.3	0.00376141	RNF149	2q11.2	0.000575626
AC004706.3		0.00376128	CD33	19q13.41	0.000575161
GPR84	12q13.13	0.00376116	MOCS1	6p21.2	0.000575092
ZCCHC7	9p13.2	0.00375977	F13A1	6p25.1	0.000574929
NTN1	17p13.1	0.00375971	CYS1	2p25.1	0.000574845
CTXND1		0.00375966	RGN	Xp11.3	0.000574733
LIAS	4p14	0.00375933	SPATA5		0.000574682
HMGCL	1p36.11	0.003759	XKRX	Xq22.1	0.000574629
TMEM105	17q25.3	0.00375858	FABP4	8q21.13	0.000574552
CD1E	1q23.1	0.00375799	EXOSC2	9q34.12	0.000574398
ENPP6	4q35.1	0.00375742	AC007182.1		0.000574136
ZNF385B	2q31.2-q31.3	0.00375612	COL8A1	3q12.1	0.000573861
PPIP5K1	15q15.3	0.00375582	DOK7	4p16.3	0.000573818
ERICD		0.0037542	ZNF514	2q11.1	0.000573762
MAILR		0.00375392	CLMN	14q32.13	0.00057369
AC004540.1		0.00375045	TMSB4XP1		0.00057361
TADA2B	4p16.1	0.00374955	C12orf73		0.00057345
MAPT	17q21.31	0.00374933	LZTS3	20p13	0.000573441
ADH1B	4q23	0.00374904	MUC17	7q22.1	0.000573177
GRIK5	19q13.2	0.00374845	CTLA4	2q33.2	0.000573055
XKR9	8q13.3	0.00374694	PLIN5	19p13.3	0.000572938
ACOX1	17q25.1	0.00374651	ARHGEF38	4q24	0.000572786
AC012313.2		0.0037465	IMP3	15q24.2	0.000572406
ALDH6A1	14q24.3	0.00374606	PDHX	11p13	0.000572256
SCN3B	11q24.1	0.00374539	OSBPL3	7p15.3	0.000572194
MTRES1	6q21	0.00374438	RAB43P1		0.000572024
NEU4	2q37.3	0.00374306	NPY6R		0.000571911
GBA2	9p13.3	0.00374267	JPH3	16q24.2	0.000571872
CALY	10q26.3	0.00374044	ASRGL1	11q12.3	0.000571862
TNNI3	19q13.42	0.0037396	ACVR1	2q24.1	0.000571447
TTLL6	17q21.32	0.00373911	ACAA1	3p22.2	0.000571441
AGAP1	2q37.2	0.00373867	AGAP1	2q37.2	0.000571439
LINC02481		0.00373851	NKRF	Xq24	0.000571324
GPX8	5q11.2	0.00373573	DUSP5	10q25.2	0.000571107
RND2	17q21.31	0.00373554	HS2ST1	1p22.3	0.000570897
CES2	16q22.1	0.00373523	TMEM130	7q22.1	0.000570792
DNAI4	1p31.3	0.00373229	CASQ2	1p13.1	0.000570781
ZFP3	17p13.2	0.00373222	PRIMA1	14q32.12	0.000570745
CLDN18	3q22.3	0.00373168	F2RL2	5q13.3	0.00057046
AC141586.1		0.00373082	SAR1A	10q22.1	0.000570453
CCR4	3p22.3	0.00373007	AC006001.2		0.00057036
MPP6		0.00372822	EPHA2	1p36.13	0.000570351
AC116914.2		0.00372797	AC116351.1		0.000570332
AGAP3	7q36.1	0.00372728	UCA1		0.000570328
TTI1	20q11.23	0.00372719	LRRN2	1q32.1	0.000570297
SPRED3	19q13.2	0.00372669	ZNF263	16p13.3	0.000570253
ZNF12	7p22.1	0.0037266	CALM2	2p21	0.000569982
NECTIN4	1q23.3	0.00372644	AC104695.3		0.000569842
GPT	8q24.3	0.00372534	GABRB2	5q34	0.000569814
SORD	15q21.1	0.00372488	RPL22L1	3q26.2	0.000569761
XPNPEP3	22q13.2	0.0037246	WASF2	1p36.11	0.000569758
HOXD1	2q31.1	0.00372457	S100B	21q22.3	0.00056963
NIT1	1q23.3	0.00372211	UXS1	2q12.2	0.000569624
SLC9A3	5p15.33	0.0037218	NRIP3	11p15.4	0.000569542
PITPNM3	17p13.2-p13.1	0.00372143	GLT8D1	3p21.1	0.000569425
SYT5	19q13.42|11p	0.00372121	TAGLN3	3q13.2	0.000569194
LNCTAM34A		0.0037203	NCOA4	10q11.22	0.00056914
CCN6	6q21	0.00371888	TENT5B	1p36.11	0.000568952
JADE3	Xp11.3	0.00371827	NOS1	12q24.22	0.000568791
YWHAG	7q11.23	0.00371753	CYP4F29P		0.000568763
C17orf100	17p13.1	0.00371742	DNER	2q36.3	0.000568751
FGF14.AS2		0.00371723	PDCD2L	19q13.11	0.000568518
RNF7	3q23	0.0037163	TWNK	10q24.31	0.000568294
HSD17B11	4q22.1	0.00371188	UGT1A8	2q37.1	0.000568088
ATP5PO	21q22.11	0.00371155	PLTP	20q13.12	0.000567777
C8orf37		0.0037105	H19		0.00056777
STUM	1q42.12	0.00370885	CABYR	18q11.2	0.000566637
LENG1	19q13.42	0.00370872	MACC1	7p21.1	0.000566589
P2RY1	3q25.2	0.00370856	ERICH2	2q31.1	0.000566374
SCN2B	11q23.3	0.00370779	MEX3C	18q21.2	0.000566368
WSCD1	17p13.2	0.00370734	DSCAML1	11q23.3	0.000566217
CCNB3	Xp11.22	0.0037072	AC022126.1		0.000566175
JPH4	14q11.2	0.00370682	MS4A12	11q12.2	0.000566038
MIER3	5q11.2	0.00370674	B3GLCT	13q12.3	0.000565983
SNCG	10q23.2	0.00370614	HMGCL	1p36.11	0.000565935
GPATCH2	1q41	0.00370567	SLC2A5	1p36.23	0.000565508
PGM2L1	11q13.4	0.00370564	BSG	19p13.3	0.000565324
SNX1	15q22.31	0.00370559	AC009093.3		0.000564926
MIR34AHG		0.00370472	LYPD6B	2q23.2	0.000564926
PRKAA2	1p32.2	0.00370362	NIPA1	15q11.2	0.000564855
ZNFX1	20q13.13	0.00370301	LINC02487		0.000564781
TMEM63A	1q42.12	0.00370282	PYGM	11q13.1	0.000564675
FAH	15q25.1	0.00370273	GUCY1B2	13q14.3	0.000564635
LRRC75A	17p11.2	0.00370198	GTPBP10	7q21.13	0.000564599
LARGE2	11p11.2	0.00370132	STX12	1p35.3	0.000564586
DOK7	4p16.3	0.00370063	RASAL2	1q25.2	0.000564374
TFAP2A.AS1		0.00370017	SLC6A14	Xq23	0.000564122
XKRX	Xq22.1	0.00369992	CALU	7q32.1	0.000563915
TMEM25	11q23.3	0.00369943	AL139385.1		0.000563893
TPD52L2	20q13.33	0.00369833	SPPL2A	15q21.2	0.000563756
ME1	6q14.2	0.00369803	ACSM5	16p12.3	0.000563423
CD177	19q13.31	0.00369765	NEU4	2q37.3	0.000563418
ANKLE2	12q24.33	0.00369637	ECRG4	2q12.2	0.000563313
MMRN1	4q22.1	0.00369611	PACSIN2	22q13.2	0.00056326
RPS6KA6	Xq21.1	0.00369587	RGL1	1q25.3	0.000563237
NTMT1	9q34.11	0.00369547	H3P6		0.000563236
PDPN	1p36.21	0.00369415	KLF4	9q31.2	0.000563156
MARCHF4	2q35	0.00369383	C1QTNF9	13q12.12	0.000563148
NR0B2	1p36.11	0.00369376	ZNFX1	20q13.13	0.000563115
AC135721.1		0.00369371	EPB41L2	6q23.1-q23.2	0.000562849
MGC32805		0.00369241	PGM5.AS1		0.000562843
DPH6	15q14	0.00369234	PCDH17	13q21.1	0.000562697
AL391056.1		0.00369167	C20orf204	20q13.33	0.000562558
ERICH2	2q31.1	0.00369132	SYNM	15q26.3	0.000562134
ITGB8	7p21.1	0.00369125	HSPA14	10p13	0.000562113
NMU	4q12	0.00369107	ABCA13	7p12.3	0.000561827
AL121761.1		0.00369086	NIM1K	5p12	0.000561674
PSD	10q24.32	0.00369041	ACSM1	16p12.3	0.000561643
KRT6A	12q13.13	0.00368879	TTLL6	17q21.32	0.000561535
LINC01186		0.00368854	IP6K3	6p21.31	0.000561532
CHRDL1	Xq23	0.00368853	GLTPD2	17p13.2	0.000561509
LINC01943		0.0036884	FAM171A1	10p13	0.00056137
TRIM40	6p22.1	0.0036884	PRKY	Yp11.2	0.000561126
CCR5AS		0.00368767	PPP1R3C	10q23.32	0.000560866
OSBPL10	3p23-p22.3	0.00368718	UGT2A3	4q13.2	0.000560706
CACNG4	17q24.2	0.00368674	TCEAL2	Xq22.1	0.000560673
CLCN4	Xp22.2	0.00368516	PDZD4	Xq28	0.000560639
TMBIM4	12q14.3	0.00368482	GRIK5	19q13.2	0.000560602
KRT8P12		0.00368458	CYB561A3	11q12.2	0.000560336
HEATR5A	14q12	0.00368402	DLD	7q31.1	0.0005602
NMD3	3q26.1	0.00368349	LPCAT4	15q14	0.000560153
COLEC11	2p25.3	0.00368343	XIST	Xq13.2	0.000560125
PLEKHG4	16q22.1	0.00368277	VPS26C	21q22.13	0.000560096
SH3GL2	9p22.2	0.00368098	NMD3	3q26.1	0.000560008
MIR222HG		0.0036809	ARMC4		0.00055997
GNG7	19p13.3	0.00368077	CFAP52	17p13.1	0.000559963
CHAC1	15q15.1	0.00367984	EMC9	14q12	0.000559862
RCHY1	4q21.1	0.00367979	PFKFB4	3p21.31	0.000559653
DAB2IP	9q33.2	0.00367977	PRELP	1q32.1	0.000559405
AC006001.2		0.00367809	ZNF676	19p12	0.000559216
ASGR1	17p13.1	0.00367758	GALNT15	3p25.1	0.000559138
DCBLD1	6q22.1	0.0036773	U2AF1L5		0.000559109
PTGES3P3		0.0036769	SESN2	1p35.3	0.0005591
FAM107A	3p14.3-p14.2	0.00367535	TPM4	19p13.12-p13.11	0.000559068
SLC34A3	9q34.3	0.00367304	JADE3	Xp11.3	0.000559017
CBLN2	18q22.3	0.00367259	TMEM74	8q23.1	0.000559005
KLRK1.AS1		0.00367254	LINC02580		0.000558959
ARRDC4	15q26.2	0.00367248	LDB3	10q23.2	0.000558915
ATCAY	19p13.3	0.00367219	BEX2	Xq22.2	0.000558773
FAM89A	1q42.2	0.003672	LTBP2	14q24.3	0.00055848
MKKS	20p12.2	0.00367197	AZGP1	7q22.1	0.00055847
UBB	17p11.2	0.00367093	LRRN4CL	11q12.3	0.000558468
MIATNB		0.00367048	LINC01094		0.000558381
SCNN1B	16p12.2	0.00367026	LMO3	12p12.3	0.000558183
MCPH1.AS1		0.00367006	MYOM1	18p11.31	0.000557889
CHCHD4	3p25.1	0.00366972	HMCES	3q21.3	0.00055779
RND1	12q13.12	0.00366844	NR0B2	1p36.11	0.000557704
PCSK5	9q21.13	0.00366818	ABCB5	7p21.1	0.00055765
AC025171.2		0.00366778	ZNHIT3	17q12	0.000557519
IGFBP3	7p12.3	0.00366777	NCAM1	11q23.2	0.000557512
OAS2	12q24.13	0.00366707	MIATNB		0.000557458
ZNF77	19p13.3	0.00366678	HAND2	4q34.1	0.000557424
SIK3	11q23.3	0.00366457	SHISA6	17p12	0.000557423
COX11	17q22	0.00366362	GDE1	16p12.3	0.000557343
RAVER2	1p31.3	0.00366265	FUT8	14q23.3	0.00055714
CPNE8	12q12	0.0036623	RDH5	12q13.2	0.00055712
LUZP2	11p14.3	0.0036623	DPP10.AS1		0.000556896
BST1	4p15.32	0.00366227	NDUFA1	Xq24	0.000556858
AC004585.1		0.00366223	LRRC17	7q22.1	0.000556738
MLXIPL	7q11.23	0.00366179	LPGAT1	1q32.3	0.000556635
THRA	17q21.1	0.00365869	PDPN	1p36.21	0.000556619
LBX2	2p13.1	0.00365773	VMO1	17p13.2	0.000556507
TRMT11	6q22.32	0.00365771	AXIN2	17q24.1	0.000556413
CORO2B	15q23	0.00365696	RAB8A	19p13.11	0.000556382
FAM111A.DT		0.00365643	EIF2D	1q32.1	0.000556219
WDR17	4q34.2	0.00365624	KLRK1.AS1		0.000556101
MAVS	20p13	0.003656	LRRC43	12q24.31	0.000556019
RPS15AP11		0.00365577	SCN4A	17q23.3	0.000555991
LPCAT4	15q14	0.00365562	BCL2L1	20q11.21	0.000555956
TMPRSS13	11q23.3	0.00365534	LPCAT1	5p15.33	0.000555801
B3GALT1	2q24.3	0.00365442	ANKRD9	14q32.31	0.000555214
ALDH3B1	11q13.2	0.00365419	PRDM16	1p36.32	0.000555182
CLU	8p21.1	0.0036539	ARHGAP20	11q22.3-q23.1	0.000555153
CELF4	18q12.2	0.00365357	SLC38A7	16q21	0.000555066
ISOC2	19q13.42	0.00365309	TNS4	17q21.2	0.000554724
WDR37	10p15.3	0.0036527	COL4A6	Xq22.3	0.00055463
ALKAL2	2p25.3	0.00365134	EGR2	10q21.3	0.000554561
SLC22A18AS	11p15.4	0.00365133	ACKR2	3p22.1	0.000554528
SECTM1	17q25.3	0.00365001	SH3D21	1p34.3	0.00055451
RGCC	13q14.11	0.00364994	BEND3P1		0.000554322
HTR7	10q23.31	0.00364977	PRELID3A	18p11.21	0.000554183
AL121832.1		0.00364973	CHSY1	15q26.3	0.000554115
LMO3	12p12.3	0.00364838	CFAP251	12q24.31	0.000554103
PKP4	2q24.1	0.00364741	S100A5	1q21.3	0.000553971
NKILA		0.00364653	CRELD2	22q13.33	0.000553898
PHB2	12p13.31	0.00364631	PLA2G2C	1p36.12	0.00055374
NTPCR	1q42.2	0.00364502	AL604028.1		0.000553732
FCRLB	1q23.3	0.00364488	PDZRN3	3p13	0.000553721
LINC02580		0.0036448	ACVR2B	3p22.2	0.00055367
CLCA4	1p22.3	0.00364338	TMSB4XP8		0.000553574
APOBEC3A	22q13.1	0.00364255	HDC	15q21.2	0.000553524
GPBP1L1	1p34.1	0.00364255	CHRM4	11p11.2	0.000553397
HTATSF1P2		0.00363971	COL28A1	7p21.3	0.000553225
HSPB6	19q13.12	0.00363944	ADAMTS14	10q22.1	0.000553094
ATPAF2	17p11.2	0.00363808	AC080080.1		0.000553032
CDH6	5p13.3	0.00363761	SMYD2	1q32.3	0.000553024
NKRF	Xq24	0.00363673	PDK4	7q21.3	0.00055301
ADO	10q21.3	0.00363518	FBXO22	15q24.2	0.000552907
MAPK4	18q21.1-q21.2	0.00363408	PNRC2	1p36.11	0.000552775
MIR1244.4		0.00363319	LRP8	1p32.3	0.000552748
KDM4A	1p34.2-p34.1	0.00363274	CASC3	17q21.1	0.000552667
LGALS9C	17p11.2	0.00363129	CACNA1A	19p13.13	0.000552622
Z82243.1		0.00363089	TMEM41A	3q27.2	0.000552264
PDK4	7q21.3	0.0036305	NSUN4	1p33	0.000552237
RCOR2	11q13.1	0.00363036	CD36	7q21.11	0.000551981
ZNF219	14q11.2	0.00362921	SPTBN5	15q15.1	0.000551945
RHOD	11q13.2	0.00362844	ELAPOR2	7q21.12	0.000551895
ADCY6	12q13.12	0.00362842	CDH19	18q22.1	0.000551776
NBPF1	1p36.13	0.00362812	HPSE2	10q24.2	0.000551743
AC093642.3		0.00362613	SLC38A4	12q13.11	0.000551606
GCK	7p13	0.00362526	ARL4C	2q37.1	0.000551585
COX8A	11q13.1	0.00362496	MAP2K2	19p13.3	0.000551557
SMIM14		0.00362469	RYKP1		0.000551543
CHST1	11p11.2	0.00362466	TMEM158	3p21.31	0.000551469
ACVR1	2q24.1	0.00362412	UCHL1	4p13	0.000551428
IFI6	1p35.3	0.00362407	KCNS3	2p24.2	0.00055135
PELATON	20q13.13	0.00362401	AQP11	11q14.1	0.000551201
OXA1L	14q11.2	0.00362385	RBPMS2	15q22.31	0.000551011
COL5A2	2q32.2	0.00362381	TMEM179	14q32.33	0.000550887
PPAT	4q12	0.00362328	CELSR1	22q13.31	0.000550865
NUDT22	11q13.1	0.00362272	RHOD	11q13.2	0.000550859
ACACB	12q24.11	0.00362167	BEST2	19p13.13	0.000550612
SIGLEC16		0.00362075	DSG1	18q12.1	0.000550574
AC046185.2		0.00361999	MTSS1	8q24.13	0.000550308
NTNG2	9q34.13	0.00361821	TSEN2	3p25.2	0.000550058
DPY19L3	19q13.11	0.00361801	S100A11	1q21.3	0.00055004
CMC1	3p24.1	0.00361762	DDX3Y	Yq11.221	0.000550037
PDZD4	Xq28	0.00361563	ZNF131	5p12	0.000550001
HSPB3	5q11.2	0.00361411	AHCYL2	7q32.1	0.000549735
AC008494.3		0.00361274	PPAT	4q12	0.000549585
FBXL3	13q22.3	0.00361173	MRPS5	2q11.1	0.00054956
SAMD15	14q24.3	0.00361044	WFDC2	20q13.12	0.000549462
SLC26A3	7q22.3-q31.1	0.00361007	BEAN1	16q21	0.000549128
FAM104B		0.00360624	TTLL4	2q35	0.00054876
CXCL1	4q13.3	0.00360434	STAB2	12q23.3	0.000548548
PDHA1	Xp22.12	0.00360336	SEMA3B.AS1		0.00054851
BAHD1	15q15.1	0.0036031	LGR6	1q32.1	0.000548148
TRIM27	6p22.1	0.00360287	AL109614.1		0.000547896
ZNF263	16p13.3	0.0036021	CHRM2	7q33	0.000547804
NPTX1	17q25.3	0.00360171	BTBD19	1p34.1	0.000547793
PITX2	4q25	0.00360027	KLC4	6p21.1	0.000547779
RBM20	10q25.2	0.0035998	PSD	10q24.32	0.000547676
ACAT2	6q25.3	0.00359892	HMOX1	22q12.3	0.000547549
FOXD3	1p31.3	0.00359879	OVGP1	1p13.2	0.000547106
ENTR1	9q34.3	0.00359704	KRT8P12		0.000547105
AL391121.1		0.00359646	PSPC1.AS2		0.000547092
FLNC	7q32.1	0.00359599	NEFL	8p21.2	0.000547033
ATRIP	3p21.31	0.00359545	ECI2	6p25.2	0.000546922
HOXC6	12q13.13	0.0035948	NEBL	10p12.31	0.00054683
TTC38	22q13.31	0.00359452	NAALAD2	11q14.3	0.000546792
ANKS1B	12q23.1	0.00359434	ALPK2	18q21.31-q21.32	0.000546708
FRRS1L	9q31.3	0.00359202	PRRT1	6p21.32	0.000546669
RETSAT	2p11.2	0.00359179	GAK	4p16.3	0.000546659
CXCL12	10q11.21	0.00359177	SLC7A9	19q13.11	0.000546653
NCAM1	11q23.2	0.00359136	HIF3A	19q13.32	0.000546448
GPR157	1p36.22	0.00359066	HOXA5	7p15.2	0.000546027
HR	8p21.3	0.00359011	ALK	2p23.2-p23.1	0.000546015
GSTM1	1p13.3	0.00358906	ZSCAN32	16p13.3	0.000545985
FBXO9	6p12.1	0.00358872	CEP76	18p11.21	0.000545969
NPW		0.00358668	APLF	2p13.3	0.000545762
BEX1	Xq22.1|Xq22	0.00358643	WDR74	11q12.3	0.000545732
WDR74	11q12.3	0.00358558	PLAAT2	11q12.3	0.000545718
AQP11	11q14.1	0.00358553	SMIM13	6p24.2	0.000545658
NDUFS1	2q33.3	0.00358497	CHPT1	12q23.2	0.000545527
METTL15P1		0.00358425	NMU	4q12	0.000545519
EPHA2	1p36.13	0.00358304	NANOS3	19p13.12	0.000545425
POLH	6p21.1	0.00358293	INHBB	2q14.2	0.000545311
ADGRF1	6p12.3|6	0.00358287	CLCN4	Xp22.2	0.000545294
TMEM251		0.00358278	RLIM	Xq13.2	0.00054526
MASTL	10p12.1	0.00358278	MFAP5	12p13.31	0.000545226
SHISA5	3p21.31	0.00358207	VMA21	Xq28	0.000545006
STX18.AS1		0.00358188	GLA	Xq22.1	0.00054487
MASP1	3q27.3	0.00358142	LBX2	2p13.1	0.000544853
NDUFV1	11q13.2	0.00358128	MIR9.3HG		0.000544783
ARPIN	15q26.1	0.00358029	APOH	17q24.2	0.000544708
FAM3B	21q22.3	0.00357984	AL161668.4		0.000544646
CLDN9	16p13.3	0.00357836	LINC00106		0.00054451
AC084880.1		0.00357756	GTF2H1	11p15.1	0.000544502
FAM220A	7p22.1	0.00357735	COL12A1	6q13-q14.1	0.000544441
ATP5MG		0.00357617	CXCR2P1	2q35	0.000544397
SLC22A1	6q25.3	0.0035741	CHRNA3	15q25.1	0.000543873
RNF138	18q12.1	0.00357388	FLNC	7q32.1	0.000543754
ANO5	11p14.3	0.00357339	JPH4	14q11.2	0.000543746
C11orf54	11q21	0.00357318	TTC38	22q13.31	0.000543726
ALDH3A2	17p11.2	0.00357235	OR2A7	7q35	0.000543669
IMPDH1P8		0.00357154	GALNT6	12q13.13	0.000543475
ACSL6	5q31.1	0.00356863	POLR3D	8p21.3	0.000543452
REG4	1p12	0.00356853	NUP50.DT		0.000543119
RTN4R	22q11.21	0.0035664	TIMM44	19p13.2	0.000542943
PCDH19	Xq22.1	0.00356528	RPS27P29		0.000542842
F5	1q24.2	0.00356303	CACNG8	19q13.42	0.000542833
ALDH1A1	9q21.13	0.00356225	MSLN	16p13.3	0.000542824
PARP14	3q21.1	0.0035612	LTBP4	19q13.2	0.00054259
ADGRB3	6q12-q13	0.00356081	BEX1	Xq22.1|Xq22	0.000542388
ACSF2	17q21.33	0.00356074	PFN2	3q25.1	0.000542258
PDE3A	12p12.2	0.00356023	TAF5	10q24.33	0.000542241
DLEU1		0.00355834	HTR7	10q23.31	0.000542215
RNF5P1		0.00355724	ATP5MC1P2		0.00054195
RNF8	6p21.2	0.00355635	CPA2	7q32.2	0.000541863
OCIAD1	4p11	0.00355553	IGSF11	3q13.32	0.000541816
IMPDH1	7q32.1	0.00355477	AC007342.8		0.000541598
TCEA3	1p36.12	0.00355477	EPHX2	8p21.2-p21.1	0.000541389
ARFGAP1	20q13.33	0.00355351	PMEPA1	20q13.31	0.000541196
SEZ6	17q11.2	0.00355299	GNAO1	16q13	0.000541166
PLOD3	7q22.1	0.00355184	CDH6	5p13.3	0.00054116
GLYR1	16p13.3	0.00355149	ADAMTS4	1q23.3	0.000541157
SKIL	3q26.2	0.00355098	SLC22A18AS	11p15.4	0.00054075
CALM3	19q13.32	0.00355022	STK3	8q22.2	0.000540725
C1QTNF7	4p15.32	0.00355019	LENG1	19q13.42	0.00054068
ASPA	17p13.2	0.00354875	AC004707.1		0.00054047
ZNF815P		0.00354775	AC026979.2		0.00053984
ZNF74	22q11.21	0.00354741	POLD3	11q13.4	0.000539824
NCOA7	6q22.31-q22.32	0.00354697	ADRA1A	8p21.2	0.000539675
ARHGEF37	5q32	0.00354555	PLA2G5	1p36.13	0.00053966
DIRAS2	9q22.2	0.00354512	CAST	5q15	0.000539318
PDZRN4	12q12	0.00354507	HSPB6	19q13.12	0.000539118
SZRD1	1p36.13	0.00354483	AC093673.1		0.000539116
RIMBP2	12q24.33	0.00354324	ADAMTSL3	15q25.2	0.000539112
POLR3D	8p21.3	0.00354125	GPR37L1	1q32.1	0.000538789
CLDN11	3q26.2	0.00354123	TCEA3	1p36.12	0.000538722
HS6ST1P1		0.00354115	MIR503HG		0.000538632
SLC66A2	18q23	0.00354074	TTLL2	6q27	0.000538592
TWNK	10q24.31	0.00354067	AC008556.1		0.000538519
MARCHF9	12q14.1	0.00353972	CAPN2	1q41	0.000538484
GPR85	7q31.1	0.00353965	IL1B	2q14.1	0.00053847
RHOBTB1	10q21.2	0.00353923	MTHFSD	16q24.1	0.00053834
CYCS	7p15.3	0.00353906	HEYL	1p34.2	0.000538087
TMEM41A	3q27.2	0.00353822	RGMB	5q15	0.000538056
PDK2	17q21.33	0.00353721	LINC01537		0.000537958
MACC1	7p21.1	0.00353705	HSPB8	12q24.23	0.000537931
SORBS2	4q35.1	0.00353703	AP000553.1		0.000537789
FOXF2	6p25.3	0.00353679	PDE2A	11q13.4	0.00053768
CHRNA3	15q25.1	0.00353672	CMBL	5p15.2	0.000537394
GPR37L1	1q32.1	0.00353499	CUTALP		0.000537327
F13A1	6p25.1	0.00353478	MIRLET7A1HG		0.000537294
PKD1L2	16q23.2	0.00353471	THBS2	6q27	0.000537228
TAPT1	4p15.32	0.00353447	MAPT	17q21.31	0.000537059
METTL24	6q21	0.00353401	AC007405.3		0.00053682
SMIM10L2B		0.00353389	MMP9	20q13.12	0.000536737
ACBD7	10p13	0.00353354	CYP4F12	19p13.12	0.000536735
IGSF11	3q13.32	0.00353215	MAMDC2	9q21.12	0.000536696
HENMT1	1p13.3	0.00353196	TMX2	11q12.1	0.000536503
ZNF749	19q13.43	0.00352958	AC239859.5		0.000536501
PARN	16p13.12	0.0035286	LTC4S	5q35.3	0.00053645
SLC46A1	17q11.2	0.00352733	ERO1A	14q22.1	0.000536422
MRPS30.DT		0.00352724	SFXN5	2p13.2	0.0005364
AL359258.3		0.00352679	SLC25A23	19p13.3	0.000536172
AL034379.1		0.00352653	PELATON	20q13.13	0.000536063
TMEM266	15q24.2	0.0035264	ZNF74	22q11.21	0.00053595
LGI4	19q13.12|19q13.11	0.00352581	TXLNGY	Yq11.222-q11.223	0.000535943
PCP4	21q22.2	0.00352457	OTUD7A	15q13.3	0.000535833
EVPL	17q25.1	0.00352443	RPL13AP20		0.000535706
HM13	20q11.21	0.00352435	MT2P1		0.000535289
SLC7A11	4q28.3	0.00352261	SEMA6D	15q21.1	0.000535231
AC087385.2		0.00352116	TF	3q22.1	0.000535153
MT2P1		0.00352019	LINC00514		0.000534995
CDH19	18q22.1	0.00352016	CTNNA3	10q21.3	0.000534968
EXOSC2	9q34.12	0.00351956	ZNF7	8q24.3	0.000534842
GNAO1	16q13	0.00351926	GMPPB	3p21.31	0.000534833
PLK2	5q11.2	0.00351705	VNN2	6q23.2	0.000534686
CTNNA3	10q21.3	0.00351677	ITGBL1	13q33.1	0.00053466
ANKRD9	14q32.31	0.00351656	MAPK15	8q24.3	0.000534641
PEX11A	15q26.1	0.00351649	DUSP10	1q41	0.000534591
CAST	5q15	0.00351609	RNF24	20p13	0.000534278
COL4A6	Xq22.3	0.00351453	TNFAIP8L3	15q21.2	0.000534154
AC092910.3		0.00351335	PROM2	2q11.1	0.000534133
PRSS51		0.00351321	TBC1D8	2q11.2	0.000533646
SCN11A	3p22.2	0.00351251	LRRC7	1p31.1	0.000533562
IDNK	9q21.32	0.00351219	ALDH3A2	17p11.2	0.00053339
TMEM130	7q22.1	0.00351172	UNC119B	12q24.31	0.000533136
TMSB4XP1		0.00351157	CD300LG	17q21.31	0.000533101
CPA6	8q13.2	0.00351107	LRGUK	7q33	0.000533011
GPER1	7p22.3	0.00351002	CHST9	18q11.2	0.000532965
TMEM220	17p13.1	0.00350922	VN1R1	19q13.43	0.000532941
AL162171.1		0.00350911	CUL7	6p21.1	0.000532853
TNS4	17q21.2	0.00350701	NADK	1p36.33	0.000532833
TRAF2	9q34.3	0.00350692	DCTN2	12q13.3	0.000532832
AC010536.1		0.00350565	SLC16A1.AS1		0.000532759
IKBIP	12q23.1	0.00350535	LINC00461		0.000532702
CDKL2	4q21.1	0.00350269	SLC25A21.AS1		0.000532625
ARHGEF26	3q25.2	0.00350164	NUDT22	11q13.1	0.000532433
NOM1	7q36.3	0.00350155	ZNF710.AS1		0.000532423
PFN2	3q25.1	0.00350058	CELF4	18q12.2	0.000532198
PTK7	6p21.1	0.00349865	IL6R	1q21.3	0.000532014
KLHL32	6q16.1	0.00349857	PHB2	12p13.31	0.000532013
ANKRD20A5P	18p11.21	0.00349741	ALG12	22q13.33	0.00053194
PAIP2B	2p13.3	0.0034971	GATA2	3q21.3	0.000531909
C11orf86		0.00349644	SNX5P1		0.000531815
FHL2	2q12.2	0.00349465	CFL2	14q13.1	0.000531689
MT1A	16q13	0.00349439	CAPN6	Xq23	0.000531633
DNER	2q36.3	0.00349392	GTF3C4	9q34.13	0.000531492
DUSP26	8p12	0.00349353	COL11A2	6p21.32	0.000531445
SLCO4C1	5q21.1	0.00349156	TMEM200C	18p11.31	0.000531355
FABP4	8q21.13	0.0034907	MARCHF9	12q14.1	0.00053134
OGDHL	10q11.23	0.00349017	MAFF	22q13.1	0.000531302
DMAC2L	14q21.3	0.00348947	RSPRY1	16q13	0.000531276
DAND5	19p13.13	0.00348939	SDHAF4	6q13	0.000531239
SAR1A	10q22.1	0.00348768	GHITM	10q23.1	0.00053117
OVCH1.AS1		0.00348746	SORBS2	4q35.1	0.000531021
TLCD4	1p21.3	0.00348465	LRRC8E	19p13.2	0.000530958
RPL22L1	3q26.2	0.0034834	FCGRT	19q13.33	0.000530766
HRCT1		0.00348131	SUCLG2	3p14.1	0.000530762
DLX6	7q21.3	0.00348051	WRNIP1	6p25.2	0.000530639
NFKBIE	6p21.1	0.00348036	CPA6	8q13.2	0.000530584
PLCD4	2q35	0.00347995	PRPF4	9q32	0.000530523
NCF1B	7q11.23	0.00347982	RCAN2	6p12.3	0.000530487
AHCYL1	1p13.3	0.0034798	KIF1C	17p13.2	0.00053041
HDAC4	2q37.3	0.00347899	SYNE3	14q32.13	0.000530139
ZZEF1	17p13.2	0.00347728	ETFA	15q24.2-q24.3	0.000529974
USP30	12q24.11	0.00347707	GLIPR2	9p13.3	0.000529835
ABCC1	16p13.11	0.00347699	GRIA4	11q22.3	0.000529758
PRRT4	7q32.1	0.00347539	ARHGAP17	16p12.1	0.000529692
ZADH2		0.00347423	ZFP3	17p13.2	0.000529666
GYS1	19q13.33	0.00347379	DEDD2	19q13.2	0.000529536
CNR1	6q15	0.00347365	ADGRD1	12q24.33	0.000529437
CYP1B1.AS1		0.00347306	ME1	6q14.2	0.000529257
ITGA2	5q11.2	0.00347302	ASPHD1	16p11.2	0.000529152
EIF4G3	1p36.12	0.00347203	CTSW	11q13.1	0.000528984
NDUFB4	3q13.33	0.00347159	MPP2	17q21.31	0.000528838
LGALS2	22q13.1	0.00346888	KCNC4	1p13.3	0.000528569
ZNF775	7q36.1	0.00346851	SERINC3	20q13.12	0.000528442
ALDH9A1	1q24.1	0.00346836	C10orf99		0.000528341
LINC02568		0.00346447	TMIE	3p21.31	0.000528286
TMEM117	12q12	0.00346396	IER5L	9q34.11	0.00052823
FTH1P3		0.00346383	SELENBP1	1q21.3	0.000528187
CAD	2p23.3	0.00346332	YTHDF1	20q13.33	0.000527431
HIF3A	19q13.32	0.00346192	AC009019.1		0.000527419
WDR31	9q32	0.0034603	ADCY6	12q13.12	0.000527362
ADCYAP1R1	7p14.3	0.00345866	KLF15	3q21.3	0.000527359
FOXD3.AS1		0.00345737	CCNB1IP1	14q11.2	0.000527303
LINC01473		0.00345671	EFR3B	2p23.3	0.000527148
MEP1B	18q12.1	0.00345664	ACACB	12q24.11	0.00052707
ANXA7	10q22.2	0.00345586	MIR1244.4		0.000527051
TP53INP2	20q11.22	0.00345391	AC105942.1		0.000527023
KCNB1	20q13.13	0.00345317	AL357033.1		0.000526829
HSPH1	13q12.3	0.00345204	POLR3E	16p12.2	0.00052678
B3GLCT	13q12.3	0.00345105	ATCAY	19p13.3	0.000526619
DLX6.AS1		0.00345104	NDUFC1	4q31.1	0.000526456
CREG2	2q11.2	0.00345097	CCR4	3p22.3	0.000526178
TSACC	1q22	0.00345083	IQCB1	3q13.33|3q21.1	0.000526081
PTPDC1	9q22.32	0.00345006	SPINK5	5q32	0.000525952
UBE3D	6q14.1	0.00344993	AC127502.1		0.000525817
PFKFB4	3p21.31	0.00344969	IMPDH1P8		0.000525563
TRIM65	17q25.1	0.00344932	HMGB1P5		0.000525562
B3GNT7	2q37.1|2q37.1	0.00344885	LINC01881		0.00052551
PDE7A	8q13.1	0.0034463	SS18L1	20q13.33	0.000525384
TOMM20L	14q23.1	0.00344622	POLDIP3	22q13.2	0.000525377
DISP2	15q15.1	0.00344586	SLC46A1	17q11.2	0.000525354
CDR2L	17q25.1	0.00344509	PRR13P5		0.000525272
PDE9A	21q22.3	0.003445	ASGR1	17p13.1	0.000525252
SULT4A1	22q13.31	0.00344448	CAP2	6p22.3	0.000525202
TEAD4	12p13.33	0.00344417	ANKRD50	4q28.1	0.000525096
ZNF710.AS1		0.00344403	GALK1	17q25.1	0.000524848
FBLIM1	1p36.21	0.00344311	ZNF772	19q13.43	0.00052484
MTARC1	1q41	0.00344251	SPEG	2q35	0.000524764
RAE1	20q13.31	0.00344241	NEXMIF	Xq13.3	0.000524697
AOX1	2q33.1	0.00344128	ZBTB41	1q31.3	0.000524664
MAN1A1	6q22.31	0.00344118	C1orf226	1q23.3	0.000524587
C1orf21	1q25.3	0.00344069	TPRG1	3q28	0.000524584
MPC2	1q24.2	0.00344058	SLC25A3	12q23.1	0.000524542
DUSP10	1q41	0.00343968	AC021683.1		0.000524384
SLC2A1	1p34.2	0.0034391	SNX1	15q22.31	0.000524374
TMEM200C	18p11.31	0.00343891	SP2.AS1		0.000524348
GALNT13	2q23.3	0.00343891	OSR1	2p24.1	0.000524302
TMEM74	8q23.1	0.00343774	WDR31	9q32	0.000524071
CAND2	3p25.2	0.00343666	STAP1	4q13.2	0.000524065
MRPS5	2q11.1	0.00343624	KANK2	19p13.2	0.000524021
COL9A2	1p34.2	0.00343479	ACADL	2q34	0.000523979
ZNF317	19p13.2	0.0034345	PHKA1	Xq13.1	0.000523887
ANAPC15	11q13.4	0.00343196	AC131009.3		0.000523744
SNHG11		0.00343166	TUBA1B	12q13.12	0.000523669
CEBPB	20q13.13	0.0034302	ARPIN	15q26.1	0.000523589
LINC00461		0.00342985	MORN5	9q33.2	0.000523572
LMOD1	1q32.1	0.00342981	APLP1	19q13.12	0.000523446
NR3C2	4q31.23	0.0034296	ARF3	12q13.12	0.000523251
LAMC2	1q25.3	0.00342895	MTARC1	1q41	0.000523131
COX7A2	6q14.1	0.00342824	AC113935.1		0.000523057
BTBD19	1p34.1	0.00342804	CCSAP	1q42.13	0.000522686
SETD3	14q32.2	0.00342636	AC096751.1		0.00052268
CILP	15q22.31	0.00342627	SCP2	1p32.3	0.000522658
DPF3	14q24.2	0.00342616	HMGN1P36		0.000522624
IGKV2D.28		0.00342599	TYMSOS		0.000522556
SCD	10q24.31	0.00342599	EYA2	20q13.12	0.000522219
DMTN	8p21.3	0.00342571	TNFRSF11B	8q24.12	0.000522037
ABCB5	7p21.1	0.00342513	AP3M2	8p11.21	0.000521988
PDZRN3	3p13	0.00342509	ZG16	16p11.2	0.00052196
CLIC3	9q34.3	0.00342508	LINC02542		0.000521777
MATN2	8q22.1-q22.2	0.00342468	MBD4	3q21.3	0.00052174
SNHG17		0.00342465	SPON2	4p16.3	0.000521507
CCDC162P	6q21	0.00342446	NDUFA10	2q37.3	0.000521382
COX14	12q13.12	0.00342395	RNASEH2B	13q14.3	0.000521273
SHB	9p13.1	0.00342326	NSG1	4p16.3	0.000521247
YWHAZP4		0.00342306	PDE8A	15q25.3	0.00052113
ARF3	12q13.12	0.00342301	DUSP2	2q11.2	0.000520751
WASL.DT		0.00342298	LMOD1	1q32.1	0.000520593
GRAMD1A	19q13.11	0.00342236	EPHB1	3q22.2	0.000520566
AC015922.2		0.00342145	HMGB3P24		0.000520514
CHCHD2P9	9q21.31	0.00342115	SERPINE2	2q36.1	0.000520472
KRTAP5.AS1		0.0034206	TOX4	14q11.2	0.000520444
IMP3	15q24.2	0.00341898	SELE	1q24.2	0.000520349
PRPF4	9q32	0.00341874	ZNF571	19q13.12	0.000520335
C4BPB	1q32.1	0.00341818	AC253536.6		0.000520126
MST1L	1p36.13	0.00341793	FAM3B	21q22.3	0.00052002
AC114488.1		0.00341746	PLEKHG4	16q22.1	0.000519646
PSTK	10q26.13	0.00341666	LGALS2	22q13.1	0.000519646
RNFT2	12q24.22	0.00341657	AC105749.1		0.000519587
FAM8A1	6p22.3	0.00341577	IPP	1p34.1	0.000519497
LINC02542		0.00341557	SAMD15	14q24.3	0.000519253
CAMK2G	10q22.2	0.00341506	HMGB2	4q34.1	0.000519102
DUOXA1	15q21.1	0.003415	PCMTD2	20q13.33	0.000519084
NRAP	10q25.3	0.00341492	AC018804.1		0.000518979
SH2D2A	1q23.1	0.00341331	ZNF394	7q22.1	0.000518815
DPY19L1	7p14.2	0.00341295	NEURL1	10q24.33	0.000518759
HSPB8	12q24.23	0.00341247	C1QTNF7	4p15.32	0.000518648
CD80	3q13.33	0.00341211	AC092123.1		0.000518609
UNC5C	4q22.3	0.00341129	WNK2	9q22.31	0.000518272
SNX6	14q13.1	0.00341083	TMEM67	8q22.1	0.00051821
DNAJC28	21q22.11	0.00341052	ZNF616	19q13.41	0.000518143
DHRS4L2	14q11.2	0.00341043	TCF21	6q23.2	0.000517939
CHRM4	11p11.2	0.00341028	GBA3	4p15.2	0.000517933
SLC38A4	12q13.11	0.00340923	FOLH1	11p11.12	0.00051775
DESI1	22q13.2	0.00340867	HNRNPM	19p13.2	0.000517652
EIF3L	22q13.1	0.00340851	AHCYL1	1p13.3	0.000517642
HS2ST1	1p22.3	0.00340845	PLPP3	1p32.2	0.000517594
RNF32.AS1		0.00340835	TMIGD3	1p13.2	0.000517517
CNTN1	12q12	0.00340798	POU2F2	19q13.2	0.000517507
FAM86DP		0.00340725	GPR137B	1q42.3	0.00051741
SELE	1q24.2	0.00340637	FMNL2	2q23.3	0.000517195
ZNF750	17q25.3	0.00340615	AC093908.1		0.000517015
NDUFA6	22q13.2	0.00340567	PLPBP	8p11.23	0.000516962
C22orf39	22q11.21	0.00340556	PCDH9	13q21.32	0.000516855
SPATA17	1q41	0.00340549	OXA1L	14q11.2	0.000516826
AP3S2	15q26.1	0.00340535	EAF2	3q13.33	0.000516676
CAMTA1	1p36.31-p36.23	0.00340534	COX8A	11q13.1	0.000516554
SLC25A42	19p13.11	0.00340493	SLC25A4	4q35.1	0.000516522
CRBN	3p26.2	0.00340432	LGI4	19q13.12|19q13.11	0.000516474
SLC25A21.AS1		0.00340347	FMO2	1q24.3	0.000516465
KREMEN1	22q12.1	0.00340243	OGDHL	10q11.23	0.000516359
UNC5D	8p12	0.00340192	TOX2	20q13.12	0.000516335
AC093627.6		0.00340041	UNC5D	8p12	0.000516252
AC099792.1		0.00339926	NUDCD1	8q23.1	0.000515969
ARL9	4q12	0.00339825	FTCDNL1		0.00051563
WASHC2C	10q11.22	0.00339737	LINC02568		0.000515611
UCN	2p23.3	0.00339729	LEKR1	3q25.31	0.000515605
SMYD1	2p11.2	0.00339633	SCGB2B2	19q13.11	0.000515457
RASL11A	13q12.2	0.00339624	APOBEC3A	22q13.1	0.000515434
CFAP46	10q26.3	0.00339517	GOLGA2P10		0.000515363
LMBR1	7q36.3	0.00339456	AC138207.4		0.00051521
EPHB4	7q22.1	0.00339413	CD46	1q32.2	0.000515143
CLEC10A	17p13.1	0.00339409	PLOD3	7q22.1	0.000515101
SLC13A2	17q11.2	0.00339238	IGHV7.81		0.000514967
TMEM82	1p36.21	0.00339188	FCRLB	1q23.3	0.000514887
AC021683.2		0.00339078	SGSM1	22q11.23	0.000514873
RCN1	11p13	0.00339054	MBTPS2	Xp22.12	0.000514848
UCHL1	4p13	0.00339046	AC108058.1		0.000514639
AL031716.1		0.00338969	UBE3D	6q14.1	0.000514382
MAOB	Xp11.3	0.00338895	LGALS9C	17p11.2	0.000514351
HMGCLL1	6p12.1	0.00338783	C10orf88B	10q26.13	0.000514089
SLC16A1.AS1		0.00338754	AL132800.1		0.00051406
HAND1	5q33.2	0.00338591	CDC14A	1p21.2	0.000513985
TMOD1	9q22.33	0.00338583	SPATA25	20q13.12	0.000513877
MOB3B	9p21.2	0.00338575	ANOS2P		0.000513843
HNRNPCP2		0.00338565	LNCTAM34A		0.000513734
NANS	9q22.33	0.00338476	ZNF317	19p13.2	0.000513698
MAFTRR		0.00338389	PDE10A	6q27	0.000513638
AC009275.1		0.00338384	CSE1L	20q13.13	0.000513416
PTN	7q33	0.00338275	PPP1R10	6p21.33	0.000513283
TOX4	14q11.2	0.00338249	RPS26P15	1p32.2	0.000513219
NDUFB10	16p13.3	0.00338227	SLC51A	3q29	0.000513171
FAM53B	10q26.13	0.00338201	CASC8		0.000513129
MYL9	20q11.23	0.00338172	FBXO41	2p13.2	0.000512955
ECI1	16p13.3	0.00338128	EPHB4	7q22.1	0.000512759
FTSJ1	Xp11.23	0.00338095	CPED1	7q31.31	0.00051267
CHKB.DT		0.00337955	COL9A2	1p34.2	0.000512608
FAM189A1		0.00337919	CNR1	6q15	0.000512442
RAD54B	8q22.1	0.00337819	DAND5	19p13.13	0.000512393
FOXC1	6p25.3	0.00337702	LIMK1	7q11.23	0.000512182
IGHG1	14q32.33	0.00337674	ANK2	4q25-q26	0.000512009
LYNX1	8q24.3	0.00337579	ARHGEF26	3q25.2	0.000511977
AC136475.3		0.00337573	HILPDA	7q32.1	0.000511834
RCAN2	6p12.3	0.00337493	DHRS2	14q11.2	0.000511709
AC026401.3		0.00337415	IL10	1q32.1	0.000511506
NOS1	12q24.22	0.00337383	NELL2	12q12	0.000511337
AC116351.2		0.0033736	MTAP	9p21.3	0.000511336
MPP2	17q21.31	0.00337299	SLC16A4	1p13.3	0.000511316
PRKACA	19p13.12	0.00337238	GRIK3	1p34.3	0.000511302
SMPDL3A	6q22.31	0.00337226	RNF26	11q23.3	0.000511216
AL031985.3		0.00337195	SMURF1	7q22.1	0.000511046
AGFG1	2q36.3	0.00337122	SIGLEC1	20p13	0.000510975
PVR	19q13.31	0.00336998	XKR4	8q12.1	0.000510684
HSBP1L1	18q23	0.00336978	AR	Xq12	0.000510601
RNF26	11q23.3	0.00336934	ZNRF2P2		0.000510329
RMDN1	8q21.3	0.00336922	IGHV3.64D		0.000510292
LRRC7	1p31.1	0.00336918	HR	8p21.3	0.000510216
THBS2	6q27	0.00336868	ZNF506	19p13.11	0.00050996
MORN3	12q24.31	0.00336844	AC016065.1		0.000509927
SPEG	2q35	0.00336781	SNHG7		0.000509886
TARBP1	1q42.2	0.00336754	PALD1	10q22.1	0.000509658
SLC4A8	12q13.13	0.00336739	HMGCS2	1p12	0.000509593
SNX25P1		0.00336646	LINC01002		0.000509586
PPP1R14A	19q13.2	0.00336539	GGN	19q13.2	0.000509505
ADCY9	16p13.3	0.00336531	DCLK1	13q13.3	0.000509473
CASC8		0.0033643	PHF20	20q11.22-q11.23	0.000509466
ACADVL	17p13.1	0.00336409	ASPA	17p13.2	0.000509375
CXXC5	5q31.2	0.00336391	SLC8A2	19q13.32	0.00050927
GRIK3	1p34.3	0.00336266	ZMIZ1.AS1		0.000509193
COL12A1	6q13-q14.1	0.00336213	ACER2	9p22.1	0.000509064
BCL2L1	20q11.21	0.00336202	SLC12A9.AS1		0.000508828
TCFL5	20q13.33	0.00336118	CDH4	20q13.33	0.000508776
ADGRE2	19p13.12	0.00336099	AMMECR1L	2q14.3	0.00050865
GATA2.AS1		0.00336047	TTYH3	7p22.3	0.000508437
FNDC10	1p36.33	0.00336033	PLAUR	19q13.31	0.000508159
EFHC2	Xp11.3	0.00335792	MFSD4A	1q32.1	0.000507894
IER5L	9q34.11	0.00335546	PTX3	3q25.32	0.00050786
PRR13	12q13.13	0.00335524	RPSAP17		0.000507834
VMA21	Xq28	0.003355	SORD	15q21.1	0.000507605
PDE2A	11q13.4	0.00335481	UBE3B	12q24.11	0.000507378
COX6A1		0.00335475	PTPN9	15q24.2	0.000507327
CYP2D7	22q13.2	0.00335425	SCT	11p15.5	0.000507326
ALG12	22q13.33	0.00335402	PROS1	3q11.1	0.000507118
AP001372.2		0.00335288	TSLP	5q22.1	0.000507042
AHR	7p21.1	0.00335249	SRPX2	Xq22.1	0.000506931
RNF10	12q24.31	0.00335244	NIBAN1	1q25.3	0.000506828
PLPP3	1p32.2	0.00335189	MTG2	20q13.33	0.000506778
OSR1	2p24.1	0.0033515	AL590652.1		0.000506636
CGAS	6q13	0.0033513	PXYLP1	3q23	0.000506528
SLC3A2	11q12.3	0.0033503	BAHD1	15q15.1	0.000506494
RPL35P1		0.00334994	MAP2	2q34	0.000506491
SAMD10		0.00334926	ENOSF1	18p11.32	0.00050649
FLVCR2	14q24.3	0.00334819	UNC5A	5q35.2	0.000506221
WDR4	21q22.3	0.00334785	GRB2	17q25.1	0.000506101
DNAJC10	2q32.1	0.00334758	SNORD99		0.000506073
PER3	1p36.23	0.00334742	KCNB1	20q13.13	0.00050595
NNT	5p12	0.0033471	TDRD5	1q25.2	0.000505881
NT5DC2	3p21.1	0.00334691	RHBDF1	16p13.3	0.00050587
AC013652.1		0.00334563	THRB	3p24.2	0.000505796
IGKV1.39		0.0033449	PRRX1	1q24.2	0.000505508
SLC30A7	1p21.2	0.00334478	LRRC55	11q12.1	0.000505403
C12orf66		0.00334448	DPY19L1P2		0.000505206
DAPP1	4q23	0.00334418	TPD52L2	20q13.33	0.000505138
YTHDF1	20q13.33	0.00334407	ETV5	3q27.2	0.000505131
THEM5	1q21.3	0.00334377	ABCA9	17q24.2	0.000505106
AKR1B10	7q33	0.00334348	CNTN1	12q12	0.000505002
NTAQ1	8q24.13	0.00334335	AC006511.3		0.00050498
MRPS18C	4q21.23	0.00334306	PDE3A	12p12.2	0.000504956
GK4P		0.00334289	HM13.AS1		0.00050487
NUDT7	16q23.1	0.00334266	CD44	11p13	0.000504824
IGKV1D.39		0.00334227	MAOB	Xp11.3	0.000504738
EAPP	14q13.1	0.00334143	BCAM	19q13.32	0.000504654
SRPX2	Xq22.1	0.00334112	AL359715.3		0.000504519
HMCN2	9q34.11	0.00334037	AC243562.2		0.000504355
XPOT	12q14.2	0.00333931	ATOH8	2p11.2	0.000504254
PGM3	6q14.1	0.00333855	ACTR3B	7q36.1-q36.2	0.000504177
PSORS1C1	6p21.33	0.00333854	LRRC46	17q21.32	0.000504134
CAP2	6p22.3	0.00333805	LINC01605		0.000504046
AC103810.3		0.00333709	LUCAT1		0.0005039
GAB1	4q31.21	0.00333696	ALPI	2q37.1	0.000503884
HPCA	1p35.1	0.00333578	STK33	11p15.4	0.000503816
MTERF3	8q22.1	0.00333556	TYRO3	15q15.1	0.000503773
GHR	5p13.1-p12	0.00333492	THYN1	11q25	0.000503581
LOX	5q23.1	0.00333454	AC026401.3		0.000503428
CSRP1	1q32.1	0.0033344	HECW2.AS1		0.000503292
LYRM7	5q23.3-q31.1	0.00333437	FRRS1L	9q31.3	0.000503238
FER1L4	20q11.22	0.00333426	NUDT9	4q22.1	0.000503048
TMTC4	13q32.3	0.00333354	EIF2B5	3q27.1	0.000503046
RGL1	1q25.3	0.00333352	METTL15P1		0.00050299
MMP12	11q22.2	0.00333317	SFRP2	4q31.3	0.000502936
LINC01537		0.0033322	DCBLD1	6q22.1	0.000502781
COL28A1	7p21.3	0.00333122	IQCH	15q23	0.00050276
ACER2	9p22.1	0.00332955	AC104958.2		0.000502707
CLUH	17p13.3	0.0033293	NID2	14q22.1	0.000502669
EIF2D	1q32.1	0.00332911	ATP8A2	13q12.13	0.000502631
PRELP	1q32.1	0.00332864	RAE1	20q13.31	0.000502616
GLA	Xq22.1	0.00332714	AC105429.1		0.000502564
FTH1P20		0.00332593	OSCAR	19q13.42	0.00050252
GS1.124K5.4		0.00332578	CAD	2p23.3	0.000502459
ARMC2	6q21	0.00332494	FH	1q43	0.000502083
BAALC.AS1		0.00332359	PHF7	3p21.1	0.000502051
ARMH3	10q24.32	0.0033227	NUTM2D	10q23.2	0.000501974
XK	Xp21.1	0.0033223	POLB	8p11.21	0.000501949
NIFK.AS1		0.00332204	ASIC1	12q13.12	0.000501934
POLR3C	1q21.1	0.00332121	MEGF8	19q13.2	0.000501708
PTPRN	2q35	0.0033205	SLC35E3	12q15	0.000501373
NEO1	15q24.1	0.00331987	ZNF702P	19q13.41	0.000501324
PRSS2		0.0033185	FOXD3.AS1		0.000501291
[truncated: 18,648 more rows]
