# Supplementary material for: Leveraging Multi-Model Machine Learning Algorithms for Tumor–Normal Classification and Discovery of Biomarkers in Colorectal Cancer Using Multi-Omics Data
Source: Cancers (Basel). 2026 May 7;18(10):1503. doi: 10.3390/cancers18101503 (PMC13204554; doi:10.3390/cancers18101503)
Supplement: Supplementary file 1 [file cancers-18-01503-s001.zip › SUPPLEMENTARY TABLE S4.xlsx]

## Sheet: Sheet1
Gene	Chromosome_Position	Degree	Betweenness	Closeness	Eigenvector	PageRank	Total_Mutations	Mutated
AC021218.1		0	0	0	1.73541e-19	0.00288184	1	Mutated
ADAM12	10q26.2	1	0	0.317881	0.103127	0.00550263	29	Mutated
AJUBA	14q11.2	2	0.00462547	0.324324	0.068418	0.00936539	4	Mutated
ANOS1	Xp22.31	3	0.00437701	0.358209	0.18357	0.0113567	17	Mutated
BEST4	1p34.1	11	0.0563389	0.5	0.793039	0.0336771	10	Mutated
BLACAT1		0	0	0	1.73541e-19	0.00288184	0	Non-Mutated
CA1	8q21.2	2	0.000891117	0.342857	0.0996653	0.00876206	4	Mutated
CA7	16q22.1	9	0.0354975	0.461538	0.683391	0.027859	7	Mutated
CBX4	17q25.3	1	0	0.277457	0.03091	0.00615789	11	Mutated
CDH3	16q22.1	12	0.0439858	0.470588	0.870694	0.035782	9	Mutated
CEMIP	15q25.1	11	0.0297213	0.461538	0.930087	0.0325063	25	Mutated
CLDN1	3q28	14	0.0831456	0.494845	1	0.0416003	1	Mutated
CLEC3B	3p21.31	4	0.0120957	0.393443	0.229187	0.0145456	6	Mutated
COL11A1	1p21.1	12	0.103382	0.484848	0.679694	0.0386531	63	Mutated
CPT1A	11q13.3	3	0.00752476	0.253968	0.00424166	0.0173537	17	Mutated
CST1	20p11.21	0	0	0	1.73541e-19	0.00288184	10	Mutated
CXCL8	4q13.3	6	0.0277035	0.377953	0.41113	0.0206841	4	Mutated
DBNDD1	16q24.3	2	0	0.331034	0.122115	0.00871216	4	Mutated
DUSP4	8p12	4	0.0434071	0.377953	0.160415	0.0161256	10	Mutated
EPHX4	1p22.1	11	0.0529365	0.470588	0.694713	0.0348562	9	Mutated
ETFDH	4q32.1	4	0.0439508	0.338028	0.0443382	0.0193499	8	Mutated
ETV4	17q21.31	6	0.0216875	0.403361	0.483753	0.0197401	11	Mutated
GABRD	1p36.33	6	0.0573761	0.428571	0.251535	0.0220546	12	Mutated
GCNT2	6p24.3-p24.2	8	0.0423385	0.396694	0.357863	0.0295235	30	Mutated
GRIN2D	19q13.33	10	0.0742681	0.461538	0.48335	0.0331972	18	Mutated
HADHB	2p23.3	3	0.0156059	0.289157	0.0118223	0.0163733	12	Mutated
HS3ST1	4p15.33	1	0	0.285714	0.0415177	0.00601872	8	Mutated
IDH3A	15q25.1	2	0.0219692	0.328767	0.053323	0.0105004	6	Mutated
KLHL35	11q13.4	0	0	0	1.73541e-19	0.00288184	5	Mutated
KRT80	12q13.13	12	0.040156	0.484848	0.983277	0.0349328	6	Mutated
MAOA	Xp11.3	4	0.0119239	0.396694	0.175676	0.0152898	5	Mutated
MMP11	22q11.23	7	0.00811567	0.421053	0.578049	0.0218878	15	Mutated
MMP7	11q22.2	13	0.0596736	0.461538	0.888906	0.0400826	9	Mutated
MSX2	5q35.2	4	0.00505082	0.366412	0.223311	0.0145286	8	Mutated
NOTUM	17q25.3	2	0.000634026	0.355556	0.120874	0.00844883	9	Mutated
PHLPP2	16q22.2	4	0.0146188	0.4	0.209141	0.0148518	18	Mutated
PLPP4	10q26.12	3	0.00308157	0.384	0.201994	0.0110993	7	Mutated
RGS16	1q25.3	2	0.0179414	0.290909	0.0191027	0.0112254	3	Mutated
RMDN2	2p22.2	0	0	0	1.73541e-19	0.00288184	12	Mutated
SALL4	20q13.2	5	0.0313975	0.380952	0.26643	0.0192708	27	Mutated
SCGN	6p22.2	3	0.00464405	0.369231	0.126339	0.0117143	7	Mutated
SFXN3	10q24.31	1	0	1	2.38023e-17	0.0192123	5	Mutated
SH2D7	15q25.1	0	0	0	1.73541e-19	0.00288184	3	Mutated
SH3TC2	5q32	1	0	1	2.80173e-17	0.0192123	18	Mutated
SLC22A5	5q31.1	2	0.00322315	0.262295	0.00563602	0.0119106	8	Mutated
SLC51B	15q22.31	1	0	0.296296	0.0400505	0.00608758	1	Mutated
SMKR1		0	0	0	1.73541e-19	0.00288184	0	Non-Mutated
SPATA12	3p14.3	10	0.0441094	0.461538	0.658388	0.0316522	3	Mutated
SPTBN2	11q13.2	3	0.0192787	0.372093	0.113181	0.012856	43	Mutated
STRA6	15q24.1	6	0.0226537	0.417391	0.396492	0.0201504	9	Mutated
TACSTD2	1p32.1	4	0	0.372093	0.434232	0.0130373	5	Mutated
TMIGD1	17q11.2	5	0.0331764	0.417391	0.345216	0.0188573	9	Mutated
TNFSF4	1q25.1	4	0.0180754	0.347826	0.141934	0.0164897	10	Mutated
TNFSF9	19p13.3	2	0	0.294479	0.0641642	0.00931616	6	Mutated
UGP2	2p15	9	0.0832187	0.440367	0.447797	0.0315476	14	Mutated
USP2	11q23.3	2	0	0.326531	0.117901	0.00870916	17	Mutated
VWA2	10q25.3	2	0	0.350365	0.18676	0.00813162	15	Mutated
WNT2	7q31.2	9	0.0480781	0.440367	0.558525	0.0290671	13	Mutated
