# Supplementary material for: Leveraging Multi-Model Machine Learning Algorithms for Tumor–Normal Classification and Discovery of Biomarkers in Colorectal Cancer Using Multi-Omics Data
Source: Cancers (Basel). 2026 May 7;18(10):1503. doi: 10.3390/cancers18101503 (PMC13204554; doi:10.3390/cancers18101503)
Supplement: Supplementary file 1 [file cancers-18-01503-s001.zip › SUPPLEMENTARY TABLE S5.xlsx]

## Sheet: Sheet1
feature	n_high	n_low	logrank_chi2	logrank_p	cox_hr	cox_ci95_lo	cox_ci95_hi	cox_p
IDH3A	348	348	0.5795	0.4465	0.8716	0.7091	1.0713	0.1915
PLPP4	348	348	2.1548	0.1421	1.1075	0.9781	1.254	0.1074
RMDN2	349	347	1.5169	0.2181	0.8397	0.6873	1.0258	0.0872
SFXN3	348	348	0.5441	0.4607	1.2319	1.0608	1.4306	0.0063
SH2D7	349	347	0.0405	0.8405	1.0577	0.8896	1.2577	0.5252
SMKR1	354	342	0.0203	0.8867	1.0518	0.8917	1.2408	0.5488
SPATA12	351	345	7.42	0.0065	0.7722	0.6129	0.9728	0.0283
TNFSF4	349	347	0.013	0.9094	1.1027	0.9521	1.277	0.1921
